# Supplementary material for: o8G-modified circKIAA1797 promotes lung cancer development by inhibiting cuproptosis
Source: J Exp Clin Cancer Res. 2025 Apr 2;44:110. doi: 10.1186/s13046-025-03365-z (PMC11963662; doi:10.1186/s13046-025-03365-z)
Supplement: Supplementary file 1 — Supplementary Material 1 [file 13046_2025_3365_MOESM1_ESM.xlsx]

## Sheet: Sheet1
Accession	BEAS_2B_T_srpbm	BEAS_2B_srpbm	BEAS_2B_T_count	BEAS_2B_count	log2FoldChange	regulation	pvalue	qvalue	significant	chr	start	end	strand	exon Count	circType	isoformName	geneName	flankIntron	gene Discription	GO	KEGG	EC
hsa_circ_0005251	13.0129	173.63	1	11	-3.738	down	0.0279694	1	yes	chr7	22976210	22991139	-	6	circRNA	ENST00000432176	FAM126A	chr7:22964531-22976209|chr7:22991139-23013924	family with sequence similarity 126 member A [Source:HGNC Symbol;Acc:HGNC:24587]	GO:0005515(protein binding);GO:0005737(cytoplasm);GO:0005829(cytosol);GO:0005886(plasma membrane);GO:0016020(membrane);GO:0042552(myelination);GO:0043005(neuron projection);GO:0046854(phosphatidylinositol phosphorylation);GO:0072659(protein localization to plasma membrane)	NA	NA
hsa_circ_0003611	13.0129	173.63	1	11	-3.738	down	0.0279694	1	yes	chr9	110941421	110973558	-	3	circRNA	ENST00000374431	LPAR1	chr9:110875722-110941420|chr9:110973558-111037840	lysophosphatidic acid receptor 1 [Source:HGNC Symbol;Acc:HGNC:3166]	GO:0000187(activation of MAPK activity);GO:0001965(G-protein alpha-subunit binding);GO:0004930(G protein-coupled receptor activity);GO:0005515(protein binding);GO:0005543(phospholipid binding);GO:0005737(cytoplasm);GO:0005768(endosome);GO:0005886(plasma membrane);GO:0005887(integral component of plasma membrane);GO:0007165(signal transduction);GO:0007186(G protein-coupled receptor signaling pathw…	04015(Rap1 signaling pathway);04072(Phospholipase D signaling pathway);04080(Neuroactive ligand-receptor interaction);04151(PI3K-Akt signaling pathway);04540(Gap junction);04810(Regulation of actin cytoskeleton);05200(Pathways in cancer)	NA
hsa_circ_0000972	117.116	505.104	9	32	-2.10864	down	0.0347653	1	yes	chr2	8908621	8958642	-	3	circRNA	ENST00000305997	MBOAT2	chr2:8888073-8908620|chr2:8958642-9003539	membrane bound O-acyltransferase domain containing 2 [Source:HGNC Symbol;Acc:HGNC:25193]	GO:0003841(1-acylglycerol-3-phosphate O-acyltransferase activity);GO:0005789(endoplasmic reticulum membrane);GO:0006629(lipid metabolic process);GO:0006644(phospholipid metabolic process);GO:0008654(phospholipid biosynthetic process);GO:0016020(membrane);GO:0016021(integral component of membrane);GO:0016740(transferase activity);GO:0016746(transferase activity, transferring acyl groups);GO:003025…	00561(Glycerolipid metabolism);00564(Glycerophospholipid metabolism)	EC:2.3.1.51
hsa_circ_0066631	13.0129	157.845	1	10	-3.60049	down	0.0399705	1	yes	chr3	98849461	98881767	-	2	circRNA	ENST00000326840	DCBLD2	chr3:98825366-98849460|chr3:98881767-98901121	discoidin, CUB and LCCL domain containing 2 [Source:HGNC Symbol;Acc:HGNC:24627]	GO:0005515(protein binding);GO:0005887(integral component of plasma membrane);GO:0009986(cell surface);GO:0016020(membrane);GO:0016021(integral component of membrane);GO:0030308(negative regulation of cell growth);GO:0030522(intracellular receptor signaling pathway);GO:0042060(wound healing)	NA	NA
hsa_circ_0002134	65.0646	299.906	5	19	-2.20456	down	0.0520938	1	yes	chr3	61622463	61623555	+	1	ciRNA	ENST00000495879	PTPRG	chr3:61622462-61623555	protein tyrosine phosphatase receptor type G [Source:HGNC Symbol;Acc:HGNC:9671]	GO:0004721(phosphoprotein phosphatase activity);GO:0004725(protein tyrosine phosphatase activity);GO:0005001(transmembrane receptor protein tyrosine phosphatase activity);GO:0005515(protein binding);GO:0005615(extracellular space);GO:0005887(integral component of plasma membrane);GO:0006470(protein dephosphorylation);GO:0007169(transmembrane receptor protein tyrosine kinase signaling pathway);GO:…	NA	EC:3.1.3.48
hsa_circ_0001573	156.155	31.569	12	2	2.3064	up	0.0536329	1	yes	chr6	7176655	7189322	+	5	circRNA	ENST00000379933	RREB1	chr6:7107768-7176654|chr6:7189322-7210803	ras responsive element binding protein 1 [Source:HGNC Symbol;Acc:HGNC:10449]	GO:0000122(negative regulation of transcription by RNA polymerase II);GO:0000977(RNA polymerase II regulatory region sequence-specific DNA binding);GO:0000978(RNA polymerase II cis-regulatory region sequence-specific DNA binding);GO:0001228(DNA-binding transcription activator activity, RNA polymerase II-specific);GO:0001650(fibrillar center);GO:0003676(nucleic acid binding);GO:0003677(DNA binding…	NA	NA
hsa_circ_0002925	156.155	31.569	12	2	2.3064	up	0.0536329	1	yes	chr9	112574057	112575251	+	1	circRNA	ENST00000337530	KIAA1958	chr9:112487118-112574056|chr9:112575251-112645649	KIAA1958 [Source:HGNC Symbol;Acc:HGNC:23427]	GO:0005515(protein binding)	NA	NA
hsa_circ_0007813	156.155	31.569	12	2	2.3064	up	0.0536329	1	yes	chr10	12081472	12120267	+	15	circRNA	ENST00000263035	DHTKD1	chr10:12069187-12081471|chr10:12120267-12120786	dehydrogenase E1 and transketolase domain containing 1 [Source:HGNC Symbol;Acc:HGNC:23537]	GO:0002244(hematopoietic progenitor cell differentiation);GO:0004591(oxoglutarate dehydrogenase (succinyl-transferring) activity);GO:0005515(protein binding);GO:0005739(mitochondrion);GO:0005759(mitochondrial matrix);GO:0006091(generation of precursor metabolites and energy);GO:0006096(glycolytic process);GO:0006099(tricarboxylic acid cycle);GO:0016491(oxidoreductase activity);GO:0016624(oxidored…	00310(Lysine degradation);00380(Tryptophan metabolism)	EC:1.2.4.2
hsa_circ_0072309	13.0129	142.061	1	9	-3.44849	down	0.0577711	1	yes	chr5	38523419	38530666	-	4	circRNA	ENST00000453190	LIFR	chr5:38511964-38523418|chr5:38530666-38556333	LIF receptor subunit alpha [Source:HGNC Symbol;Acc:HGNC:6597]	GO:0001959(regulation of cytokine-mediated signaling pathway);GO:0004896(cytokine receptor activity);GO:0004897(ciliary neurotrophic factor receptor activity);GO:0004923(leukemia inhibitory factor receptor activity);GO:0004924(oncostatin-M receptor activity);GO:0005127(ciliary neurotrophic factor receptor binding);GO:0005515(protein binding);GO:0005576(extracellular region);GO:0005886(plasma memb…	04060(Cytokine-cytokine receptor interaction);04550(Signaling pathways regulating pluripotency of stem cells);04630(Jak-STAT signaling pathway)	NA
hsa_circ_0019225	13.0129	142.061	1	9	-3.44849	down	0.0577711	1	yes	chr10	94245946	94246621	+	1	circRNA	ENST00000371380	PLCE1	chr10:94236120-94245945|chr10:94246621-94252315	phospholipase C epsilon 1 [Source:HGNC Symbol;Acc:HGNC:17175]	GO:0000139(Golgi membrane);GO:0000187(activation of MAPK activity);GO:0001558(regulation of cell growth);GO:0004435(phosphatidylinositol phospholipase C activity);GO:0004629(phospholipase C activity);GO:0005085(guanyl-nucleotide exchange factor activity);GO:0005515(protein binding);GO:0005737(cytoplasm);GO:0005794(Golgi apparatus);GO:0005829(cytosol);GO:0005886(plasma membrane);GO:0006629(lipid m…	00562(Inositol phosphate metabolism);04014(Ras signaling pathway);04015(Rap1 signaling pathway);04020(Calcium signaling pathway);04024(cAMP signaling pathway);04070(Phosphatidylinositol signaling system);04919(Thyroid hormone signaling pathway);04933(AGE-RAGE signaling pathway in diabetic complications);05205(Proteoglycans in cancer)	EC:3.1.4.11
hsa_circ_0009133	117.116	15.7845	9	1	2.89136	up	0.0577711	1	yes	chr4	127921524	127939997	-	6	circRNA	ENST00000296468	MFSD8	chr4:127920836-127921523|chr4:127939997-127942044	major facilitator superfamily domain containing 8 [Source:HGNC Symbol;Acc:HGNC:28486]	GO:0005654(nucleoplasm);GO:0005764(lysosome);GO:0005765(lysosomal membrane);GO:0007040(lysosome organization);GO:0010506(regulation of autophagy);GO:0016020(membrane);GO:0016021(integral component of membrane);GO:0022857(transmembrane transporter activity);GO:0038202(TORC1 signaling);GO:0043231(intracellular membrane-bounded organelle);GO:0048666(neuron development);GO:0055085(transmembrane trans…	04142(Lysosome)	NA
hsa_circ_0085439	169.168	47.3535	13	3	1.83691	up	0.083497	1	yes	chr8	123077111	123105464	+	7	circRNA	ENST00000287380	TBC1D31	chr8:123072846-123077110|chr8:123105464-123109316	TBC1 domain family member 31 [Source:HGNC Symbol;Acc:HGNC:30888]	GO:0005515(protein binding);GO:0005813(centrosome)	NA	NA
hsa_circ_0000344	169.168	47.3535	13	3	1.83691	up	0.083497	1	yes	chr11	77683710	77693611	-	4	circRNA	ENST00000308488	RSF1	chr11:77678153-77683709|chr11:77693611-77698486	remodeling and spacing factor 1 [Source:HGNC Symbol;Acc:HGNC:18118]	GO:0000123(histone acetyltransferase complex);GO:0000790(nuclear chromatin);GO:0004402(histone acetyltransferase activity);GO:0005515(protein binding);GO:0005634(nucleus);GO:0005654(nucleoplasm);GO:0006325(chromatin organization);GO:0006334(nucleosome assembly);GO:0006338(chromatin remodeling);GO:0006352(DNA-templated transcription, initiation);GO:0006355(regulation of transcription, DNA-template…	NA	NA
hsa_circ_0012144	104.103	15.7845	8	1	2.72144	up	0.084472	1	yes	chr1	44308310	44319744	-	3	circRNA	ENST00000372259	ERI3	chr1:44284907-44308309|chr1:44319744-44322724	ERI1 exoribonuclease family member 3 [Source:HGNC Symbol;Acc:HGNC:17276]	GO:0000175(3'-5'-exoribonuclease activity);GO:0000467(exonucleolytic trimming to generate mature 3'-end of 5.8S rRNA from tricistronic rRNA transcript (SSU-rRNA, 5.8S rRNA, LSU-rRNA));GO:0000738(DNA catabolic process, exonucleolytic);GO:0003676(nucleic acid binding);GO:0003723(RNA binding);GO:0004518(nuclease activity);GO:0004527(exonuclease activity);GO:0006259(DNA metabolic process);GO:0016787(…	NA	NA
hsa_circ_0006702	104.103	15.7845	8	1	2.72144	up	0.084472	1	yes	chr9	92256680	92269983	-	8	circRNA	ENST00000443024	IARS1	chr9:92253453-92256679|chr9:92269983-92270984	isoleucyl-tRNA synthetase 1 [Source:HGNC Symbol;Acc:HGNC:5330]	GO:0000049(tRNA binding);GO:0000166(nucleotide binding);GO:0001649(osteoblast differentiation);GO:0002161(aminoacyl-tRNA editing activity);GO:0004812(aminoacyl-tRNA ligase activity);GO:0004822(isoleucine-tRNA ligase activity);GO:0005515(protein binding);GO:0005524(ATP binding);GO:0005737(cytoplasm);GO:0005829(cytosol);GO:0006412(translation);GO:0006418(tRNA aminoacylation for protein translation)…	00970(Aminoacyl-tRNA biosynthesis)	EC:6.1.1.5
hsa_circ_0006956	104.103	15.7845	8	1	2.72144	up	0.084472	1	yes	chr10	84417771	84425893	+	2	circRNA	ENST00000372088	CCSER2	chr10:84373815-84417770|chr10:84425893-84438511	coiled-coil serine rich protein 2 [Source:HGNC Symbol;Acc:HGNC:29197]	GO:0001578(microtubule bundle formation);GO:0005737(cytoplasm);GO:0005856(cytoskeleton);GO:0008017(microtubule binding);GO:0015630(microtubule cytoskeleton)	NA	NA
hsa_circ_0008225	104.103	15.7845	8	1	2.72144	up	0.084472	1	yes	chr10	179994	221356	+	3	circRNA	ENST00000397962	ZMYND11	chr10:134786-179993|chr10:221356-236837	zinc finger MYND-type containing 11 [Source:HGNC Symbol;Acc:HGNC:16966]	GO:0003677(DNA binding);GO:0003690(double-stranded DNA binding);GO:0003714(transcription corepressor activity);GO:0005515(protein binding);GO:0005634(nucleus);GO:0005654(nucleoplasm);GO:0005694(chromosome);GO:0006325(chromatin organization);GO:0007049(cell cycle);GO:0008270(zinc ion binding);GO:0016020(membrane);GO:0016021(integral component of membrane);GO:0016032(viral process);GO:0034243(regul…	NA	NA
hsa_circ_0133989	13.0129	126.276	1	8	-3.27856	down	0.084472	1	yes	chr7	24620052	24668660	+	9	circRNA	ENST00000396475	MPP6	chr7:24573593-24620051|chr7:24668660-24679130	membrane palmitoylated protein 6 [Source:HGNC Symbol;Acc:HGNC:18167]	GO:0005515(protein binding);GO:0005886(plasma membrane);GO:0016020(membrane);GO:0065003(protein-containing complex assembly);GO:0070062(extracellular exosome)	NA	NA
hsa_circ_0001922	104.103	15.7845	8	1	2.72144	up	0.084472	1	yes	X	53645311	53654131	-	4	circRNA	ENST00000342160	HUWE1	X:53634298-53645310|X:53654131-53680048	HECT, UBA and WWE domain containing E3 ubiquitin protein ligase 1 [Source:HGNC Symbol;Acc:HGNC:30892]	GO:0000139(Golgi membrane);GO:0000209(protein polyubiquitination);GO:0003677(DNA binding);GO:0003723(RNA binding);GO:0004842(ubiquitin-protein transferase activity);GO:0005515(protein binding);GO:0005576(extracellular region);GO:0005634(nucleus);GO:0005654(nucleoplasm);GO:0005737(cytoplasm);GO:0005829(cytosol);GO:0006281(DNA repair);GO:0006284(base-excision repair);GO:0006511(ubiquitin-dependent …	04120(Ubiquitin mediated proteolysis)	EC:2.3.2.26
hsa_circ_0018376	26.0259	157.845	2	10	-2.60049	down	0.0999758	1	yes	chr10	45975454	45988847	+	5	circRNA	ENST00000580018	TIMM23	chr10:45972730-45975454|chr10:45988847-46003203	translocase of inner mitochondrial membrane 23 [Source:HGNC Symbol;Acc:HGNC:17312]	GO:0005515(protein binding);GO:0005739(mitochondrion);GO:0005743(mitochondrial inner membrane);GO:0005744(TIM23 mitochondrial import inner membrane translocase complex);GO:0005758(mitochondrial intermembrane space);GO:0006626(protein targeting to mitochondrion);GO:0006886(intracellular protein transport);GO:0008320(protein transmembrane transporter activity);GO:0015031(protein transport);GO:00154…	NA	NA
hsa_circ_0007786	130.129	31.569	10	2	2.04336	up	0.0999758	1	yes	chr8	140830472	140890769	-	6	circRNA	ENST00000522684	PTK2	chr8:140819020-140830471|chr8:140890769-140925660	protein tyrosine kinase 2 [Source:HGNC Symbol;Acc:HGNC:9611]	GO:0000165(MAPK cascade);GO:0000166(nucleotide binding);GO:0000226(microtubule cytoskeleton organization);GO:0001525(angiogenesis);GO:0001568(blood vessel development);GO:0001570(vasculogenesis);GO:0001725(stress fiber);GO:0001764(neuron migration);GO:0001890(placenta development);GO:0001932(regulation of protein phosphorylation);GO:0001934(positive regulation of protein phosphorylation);GO:00030…	01522(Endocrine resistance);04012(ErbB signaling pathway);04062(Chemokine signaling pathway);04151(PI3K-Akt signaling pathway);04360(Axon guidance);04370(VEGF signaling pathway);04510(Focal adhesion);04670(Leukocyte transendothelial migration);04810(Regulation of actin cytoskeleton);05100(Bacterial invasion of epithelial cells);05146(Amoebiasis);05163(Human cytomegalovirus infection);05165(Human …	NA
hsa_circ_0001315	182.181	63.138	14	4	1.52879	up	0.11546	1	yes	chr3	56660731	56673725	-	10	circRNA	ENST00000493960	TASOR	chr3:56649057-56660730|chr3:56673725-56682675	transcription activation suppressor [Source:HGNC Symbol;Acc:HGNC:30314]	GO:0000792(heterochromatin);GO:0001701(in utero embryonic development);GO:0003682(chromatin binding);GO:0003723(RNA binding);GO:0005515(protein binding);GO:0005634(nucleus);GO:0005654(nucleoplasm);GO:0005694(chromosome);GO:0045814(negative regulation of gene expression, epigenetic);GO:0045869(negative regulation of single stranded viral RNA replication via double stranded DNA intermediate);GO:009…	NA	NA
hsa_circ_0000330	182.181	63.138	14	4	1.52879	up	0.11546	1	yes	chr11	66639700	66640123	+	1	circRNA	ENST00000421355	RBM14-RBM4	chr11:66617057-66639699|chr11:66640123-66643449	RBM14-RBM4 readthrough [Source:HGNC Symbol;Acc:HGNC:38840]	GO:0003676(nucleic acid binding);GO:0003723(RNA binding);GO:0008270(zinc ion binding)	NA	NA
hsa_circ_0072688	234.233	631.38	18	40	-1.43057	down	0.119107	1	yes	chr5	65451475	65473952	-	6	circRNA	ENST00000381055	ADAMTS6	chr5:65334085-65451474|chr5:65473952-65481342	ADAM metallopeptidase with thrombospondin type 1 motif 6 [Source:HGNC Symbol;Acc:HGNC:222]	GO:0001822(kidney development);GO:0003279(cardiac septum development);GO:0004222(metalloendopeptidase activity);GO:0005576(extracellular region);GO:0006508(proteolysis);GO:0007507(heart development);GO:0008233(peptidase activity);GO:0008237(metallopeptidase activity);GO:0016787(hydrolase activity);GO:0030198(extracellular matrix organization);GO:0031012(extracellular matrix);GO:0035904(aorta deve…	NA	NA
hsa_circ_0072732	65.0646	252.552	5	16	-1.95664	down	0.119582	1	yes	chr5	66053406	66054951	+	1	circRNA	ENST00000284037	ERBIN	chr5:66050966-66053405|chr5:66054951-66072168	erbb2 interacting protein [Source:HGNC Symbol;Acc:HGNC:15842]	GO:0005102(signaling receptor binding);GO:0005176(ErbB-2 class receptor binding);GO:0005200(structural constituent of cytoskeleton);GO:0005515(protein binding);GO:0005604(basement membrane);GO:0005634(nucleus);GO:0005737(cytoplasm);GO:0005886(plasma membrane);GO:0006605(protein targeting);GO:0007155(cell adhesion);GO:0007165(signal transduction);GO:0007173(epidermal growth factor receptor signali…	04621(NOD-like receptor signaling pathway)	NA
hsa_circ_0001522	208.207	78.9225	16	5	1.39951	up	0.119582	1	yes	chr5	123545417	123557564	+	3	circRNA	ENST00000345990	CSNK1G3	chr5:123512570-123545416|chr5:123557564-123573392	casein kinase 1 gamma 3 [Source:HGNC Symbol;Acc:HGNC:2456]	GO:0000166(nucleotide binding);GO:0004672(protein kinase activity);GO:0004674(protein serine/threonine kinase activity);GO:0005524(ATP binding);GO:0005634(nucleus);GO:0005737(cytoplasm);GO:0005886(plasma membrane);GO:0006464(cellular protein modification process);GO:0006468(protein phosphorylation);GO:0006897(endocytosis);GO:0007165(signal transduction);GO:0016055(Wnt signaling pathway);GO:001630…	04340(Hedgehog signaling pathway)	EC:2.7.11.1
hsa_circ_0003295	91.0905	15.7845	7	1	2.52879	up	0.12496	1	yes	chr9	20819796	20823115	+	4	circRNA	ENST00000380249	FOCAD	chr9:20789608-20819795|chr9:20823115-20862577	focadhesin [Source:HGNC Symbol;Acc:HGNC:23377]	GO:0005515(protein binding);GO:0005925(focal adhesion);GO:0016020(membrane);GO:0016021(integral component of membrane);GO:0030054(cell junction)	NA	NA
hsa_circ_0004243	13.0129	110.492	1	7	-3.08592	down	0.12496	1	yes	chr22	45689712	45702847	+	4	circRNA	ENST00000252934	ATXN10	chr22:45672179-45689711|chr22:45702847-45718412	ataxin 10 [Source:HGNC Symbol;Acc:HGNC:10549]	GO:0005515(protein binding);GO:0005615(extracellular space);GO:0005737(cytoplasm);GO:0005829(cytosol);GO:0005886(plasma membrane);GO:0007399(nervous system development);GO:0016020(membrane);GO:0019899(enzyme binding);GO:0030425(dendrite);GO:0031175(neuron projection development);GO:0042802(identical protein binding);GO:0043025(neuronal cell body);GO:0048471(perinuclear region of cytoplasm);GO:006…	NA	NA
hsa_circ_0003275	91.0905	15.7845	7	1	2.52879	up	0.12496	1	yes	chr18	79193183	79214038	+	3	circRNA	ENST00000426216	ATP9B	chr18:79176907-79193182|chr18:79214038-79253380	ATPase phospholipid transporting 9B (putative) [Source:HGNC Symbol;Acc:HGNC:13541]	GO:0000166(nucleotide binding);GO:0000287(magnesium ion binding);GO:0005524(ATP binding);GO:0005768(endosome);GO:0005794(Golgi apparatus);GO:0005802(trans-Golgi network);GO:0005886(plasma membrane);GO:0006890(retrograde vesicle-mediated transport, Golgi to endoplasmic reticulum);GO:0006897(endocytosis);GO:0015914(phospholipid transport);GO:0016020(membrane);GO:0016021(integral component of membra…	NA	EC:7.6.2.1
hsa_circ_0008168	13.0129	110.492	1	7	-3.08592	down	0.12496	1	yes	chr15	66535933	66546705	+	4	circRNA	ENST00000535141	ZWILCH	chr15:66533013-66535932|chr15:66546705-66548350	zwilch kinetochore protein [Source:HGNC Symbol;Acc:HGNC:25468]	GO:0000775(chromosome, centromeric region);GO:0000776(kinetochore);GO:0000777(condensed chromosome kinetochore);GO:0005515(protein binding);GO:0005694(chromosome);GO:0005829(cytosol);GO:0007049(cell cycle);GO:0007093(mitotic cell cycle checkpoint);GO:0051301(cell division);GO:1990423(RZZ complex)	NA	NA
hsa_circ_0005693	13.0129	110.492	1	7	-3.08592	down	0.12496	1	yes	chr17	38361711	38377842	+	6	circRNA	ENST00000612932	SOCS7	chr17:38353032-38361710|chr17:38377842-38395308	suppressor of cytokine signaling 7 [Source:HGNC Symbol;Acc:HGNC:29846]	GO:0005515(protein binding);GO:0005634(nucleus);GO:0005737(cytoplasm);GO:0005829(cytosol);GO:0005886(plasma membrane);GO:0005942(phosphatidylinositol 3-kinase complex);GO:0008150(biological_process);GO:0008286(insulin receptor signaling pathway);GO:0009968(negative regulation of signal transduction);GO:0016020(membrane);GO:0016567(protein ubiquitination);GO:0017124(SH3 domain binding);GO:0021799(…	04630(Jak-STAT signaling pathway);04917(Prolactin signaling pathway)	NA
hsa_circ_0135643	13.0129	110.492	1	7	-3.08592	down	0.12496	1	yes	chr8	123077111	123144855	+	19	circRNA	ENST00000287380	TBC1D31	chr8:123072846-123077110|chr8:123144855-123150035	TBC1 domain family member 31 [Source:HGNC Symbol;Acc:HGNC:30888]	GO:0005515(protein binding);GO:0005813(centrosome)	NA	NA
hsa_circ_0006168	91.0905	15.7845	7	1	2.52879	up	0.12496	1	yes	chr4	77773081	77776392	-	3	circRNA	ENST00000649644	CNOT6L	chr4:77756951-77773080|chr4:77776392-77819232	CCR4-NOT transcription complex subunit 6 like [Source:HGNC Symbol;Acc:HGNC:18042]	GO:0000175(3'-5'-exoribonuclease activity);GO:0000288(nuclear-transcribed mRNA catabolic process, deadenylation-dependent decay);GO:0000289(nuclear-transcribed mRNA poly(A) tail shortening);GO:0004518(nuclease activity);GO:0004527(exonuclease activity);GO:0004535(poly(A)-specific ribonuclease activity);GO:0005515(protein binding);GO:0005634(nucleus);GO:0005737(cytoplasm);GO:0005829(cytosol);GO:00…	03018(RNA degradation)	EC:3.1.13.4
hsa_circ_0000211	117.116	31.569	9	2	1.89136	up	0.137874	1	yes	chr10	7276892	7285954	-	3	circRNA	ENST00000361972	SFMBT2	chr10:7248649-7276891|chr10:7285954-7367648	Scm like with four mbt domains 2 [Source:HGNC Symbol;Acc:HGNC:20256]	GO:0003682(chromatin binding);GO:0003714(transcription corepressor activity);GO:0005515(protein binding);GO:0005634(nucleus);GO:0005654(nucleoplasm);GO:0005829(cytosol);GO:0006355(regulation of transcription, DNA-templated);GO:0010629(negative regulation of gene expression);GO:0016235(aggresome);GO:0016604(nuclear body);GO:0016607(nuclear speck);GO:0042393(histone binding);GO:0043231(intracellula…	NA	NA
hsa_circ_0001829	416.414	205.199	32	13	1.021	up	0.145812	1	yes	chr8	141253989	141254629	-	1	circRNA	ENST00000517878	SLC45A4	chr8:141221765-141253988|chr8:141254629-141308095	solute carrier family 45 member 4 [Source:HGNC Symbol;Acc:HGNC:29196]	GO:0008506(sucrose:proton symporter activity);GO:0015770(sucrose transport);GO:0016020(membrane);GO:0016021(integral component of membrane)	NA	NA
hsa_circ_0004926	117.116	331.475	9	21	-1.50096	down	0.171886	1	yes	chr20	62854016	62860308	-	4	circRNA	ENST00000335351	TCFL5	chr20:62842097-62854015|chr20:62860308-62861023	transcription factor like 5 [Source:HGNC Symbol;Acc:HGNC:11646]	GO:0000122(negative regulation of transcription by RNA polymerase II);GO:0000790(nuclear chromatin);GO:0000978(RNA polymerase II cis-regulatory region sequence-specific DNA binding);GO:0000981(DNA-binding transcription factor activity, RNA polymerase II-specific);GO:0001227(DNA-binding transcription repressor activity, RNA polymerase II-specific);GO:0001673(male germ cell nucleus);GO:0003677(DNA …	NA	NA
hsa_circ_0001414	78.0776	252.552	6	16	-1.6936	down	0.180372	1	yes	chr4	55411614	55417985	+	3	circRNA	ENST00000381334	TMEM165	chr4:55396396-55411613|chr4:55417985-55424537	transmembrane protein 165 [Source:HGNC Symbol;Acc:HGNC:30760]	GO:0000139(Golgi membrane);GO:0005384(manganese ion transmembrane transporter activity);GO:0005764(lysosome);GO:0005765(lysosomal membrane);GO:0005768(endosome);GO:0005794(Golgi apparatus);GO:0006487(protein N-linked glycosylation);GO:0006874(cellular calcium ion homeostasis);GO:0010008(endosome membrane);GO:0015085(calcium ion transmembrane transporter activity);GO:0016020(membrane);GO:0016021(i…	NA	NA
hsa_circ_0003327	78.0776	15.7845	6	1	2.3064	up	0.186957	1	yes	chr7	102465817	102466270	+	2	circRNA	ENST00000463739	LRWD1	chr7:102465178-102465816|chr7:102466270-102467338	leucine rich repeats and WD repeat domain containing 1 [Source:HGNC Symbol;Acc:HGNC:21769]	GO:0000775(chromosome, centromeric region);GO:0000776(kinetochore);GO:0000777(condensed chromosome kinetochore);GO:0000781(chromosome, telomeric region);GO:0003682(chromatin binding);GO:0005515(protein binding);GO:0005634(nucleus);GO:0005654(nucleoplasm);GO:0005664(nuclear origin of replication recognition complex);GO:0005694(chromosome);GO:0005721(pericentric heterochromatin);GO:0005730(nucleolu…	NA	NA
hsa_circ_0080835	78.0776	15.7845	6	1	2.3064	up	0.186957	1	yes	chr7	77571078	77600806	+	7	circRNA	ENST00000248594	PTPN12	chr7:77537645-77571077|chr7:77600806-77607234	protein tyrosine phosphatase non-receptor type 12 [Source:HGNC Symbol;Acc:HGNC:9645]	GO:0002102(podosome);GO:0004721(phosphoprotein phosphatase activity);GO:0004725(protein tyrosine phosphatase activity);GO:0004726(non-membrane spanning protein tyrosine phosphatase activity);GO:0005515(protein binding);GO:0005634(nucleus);GO:0005654(nucleoplasm);GO:0005737(cytoplasm);GO:0005829(cytosol);GO:0005925(focal adhesion);GO:0006470(protein dephosphorylation);GO:0016311(dephosphorylation)…	NA	NA
circRNA2329	78.0776	15.7845	6	1	2.3064	up	0.186957	1	yes	chr1	12578718	12579412	-	2	circRNA	ENST00000616661	DHRS3	chr1:12572853-12578717|chr1:12579412-12580522	dehydrogenase/reductase 3 [Source:HGNC Symbol;Acc:HGNC:17693]	GO:0000166(nucleotide binding);GO:0001523(retinoid metabolic process);GO:0003151(outflow tract morphogenesis);GO:0004745(retinol dehydrogenase activity);GO:0005789(endoplasmic reticulum membrane);GO:0005811(lipid droplet);GO:0007601(visual perception);GO:0009055(electron transfer activity);GO:0016020(membrane);GO:0016021(integral component of membrane);GO:0016491(oxidoreductase activity);GO:00166…	00830(Retinol metabolism)	EC:1.1.1.300
hsa_circ_0088474	13.0129	94.7071	1	6	-2.86353	down	0.186957	1	yes	chr9	123757703	123769563	-	2	circRNA	ENST00000473039	DENND1A	chr9:123671371-123757702|chr9:123769563-123792586	DENN domain containing 1A [Source:HGNC Symbol;Acc:HGNC:29324]	GO:0005085(guanyl-nucleotide exchange factor activity);GO:0005654(nucleoplasm);GO:0005829(cytosol);GO:0005886(plasma membrane);GO:0006897(endocytosis);GO:0008289(lipid binding);GO:0015031(protein transport);GO:0016020(membrane);GO:0017112(Rab guanyl-nucleotide exchange factor activity);GO:0017124(SH3 domain binding);GO:0017137(Rab GTPase binding);GO:0030054(cell junction);GO:0030136(clathrin-coat…	NA	NA
hsa_circ_0084789	13.0129	94.7071	1	6	-2.86353	down	0.186957	1	yes	chr8	76704043	76708048	+	2	circRNA	ENST00000651372	ZFHX4	chr8:76681620-76704042|chr8:76708048-76778207	zinc finger homeobox 4 [Source:HGNC Symbol;Acc:HGNC:30939]	GO:0000122(negative regulation of transcription by RNA polymerase II);GO:0000790(nuclear chromatin);GO:0000976(transcription regulatory region sequence-specific DNA binding);GO:0000978(RNA polymerase II cis-regulatory region sequence-specific DNA binding);GO:0000981(DNA-binding transcription factor activity, RNA polymerase II-specific);GO:0003676(nucleic acid binding);GO:0003677(DNA binding);GO:0…	NA	NA
hsa_circ_0003457	13.0129	94.7071	1	6	-2.86353	down	0.186957	1	yes	chr17	40406384	40406942	-	3	circRNA	ENST00000423485	TOP2A	chr17:40404883-40406383|chr17:40406942-40407548	DNA topoisomerase II alpha [Source:HGNC Symbol;Acc:HGNC:11989]	GO:0000166(nucleotide binding);GO:0000228(nuclear chromosome);GO:0000287(magnesium ion binding);GO:0000712(resolution of meiotic recombination intermediates);GO:0000775(chromosome, centromeric region);GO:0000793(condensed chromosome);GO:0000819(sister chromatid segregation);GO:0002244(hematopoietic progenitor cell differentiation);GO:0003677(DNA binding);GO:0003682(chromatin binding);GO:0003723(R…	01524(Platinum drug resistance)	EC:5.6.2.2
hsa_circ_0011542	78.0776	15.7845	6	1	2.3064	up	0.186957	1	yes	chr1	35381259	35390098	+	8	circRNA	ENST00000314607	ZMYM4	chr1:35370627-35381258|chr1:35390098-35392211	zinc finger MYM-type containing 4 [Source:HGNC Symbol;Acc:HGNC:13055]	GO:0000981(DNA-binding transcription factor activity, RNA polymerase II-specific);GO:0003677(DNA binding);GO:0005515(protein binding);GO:0005634(nucleus);GO:0006357(regulation of transcription by RNA polymerase II);GO:0007010(cytoskeleton organization);GO:0007275(multicellular organism development);GO:0008270(zinc ion binding);GO:0022604(regulation of cell morphogenesis);GO:0046872(metal ion bind…	NA	NA
hsa_circ_0052012	78.0776	15.7845	6	1	2.3064	up	0.186957	1	yes	chr19	50398851	50399484	+	2	circRNA	ENST00000600859	POLD1	chr19:50384390-50398850|chr19:50399484-50401777	DNA polymerase delta 1, catalytic subunit [Source:HGNC Symbol;Acc:HGNC:9175]	GO:0000109(nucleotide-excision repair complex);GO:0000166(nucleotide binding);GO:0000723(telomere maintenance);GO:0000731(DNA synthesis involved in DNA repair);GO:0000784(nuclear chromosome, telomeric region);GO:0003676(nucleic acid binding);GO:0003677(DNA binding);GO:0003682(chromatin binding);GO:0003684(damaged DNA binding);GO:0003887(DNA-directed DNA polymerase activity);GO:0004518(nuclease ac…	03030(DNA replication);03410(Base excision repair);03420(Nucleotide excision repair);03430(Mismatch repair);03440(Homologous recombination)	EC:2.7.7.7
circRNA1216	13.0129	94.7071	1	6	-2.86353	down	0.186957	1	yes	chr20	58271363	58272875	-	2	circRNA	ENST00000650934	PPP4R1L	chr20:58251864-58271362|chr20:58272875-58286313	protein phosphatase 4 regulatory subunit 1 like (pseudogene) [Source:HGNC Symbol;Acc:HGNC:15755]	NA	NA	NA
hsa_circ_0008674	13.0129	94.7071	1	6	-2.86353	down	0.186957	1	yes	chr5	65451475	65452918	-	3	circRNA	ENST00000381055	ADAMTS6	chr5:65334085-65451474|chr5:65452918-65460169	ADAM metallopeptidase with thrombospondin type 1 motif 6 [Source:HGNC Symbol;Acc:HGNC:222]	GO:0001822(kidney development);GO:0003279(cardiac septum development);GO:0004222(metalloendopeptidase activity);GO:0005576(extracellular region);GO:0006508(proteolysis);GO:0007507(heart development);GO:0008233(peptidase activity);GO:0008237(metallopeptidase activity);GO:0016787(hydrolase activity);GO:0030198(extracellular matrix organization);GO:0031012(extracellular matrix);GO:0035904(aorta deve…	NA	NA
hsa_circ_0008199	13.0129	94.7071	1	6	-2.86353	down	0.186957	1	yes	chr22	45689712	45740538	+	8	circRNA	ENST00000252934	ATXN10	chr22:45672179-45689711|chr22:45740538-45806958	ataxin 10 [Source:HGNC Symbol;Acc:HGNC:10549]	GO:0005515(protein binding);GO:0005615(extracellular space);GO:0005737(cytoplasm);GO:0005829(cytosol);GO:0005886(plasma membrane);GO:0007399(nervous system development);GO:0016020(membrane);GO:0019899(enzyme binding);GO:0030425(dendrite);GO:0031175(neuron projection development);GO:0042802(identical protein binding);GO:0043025(neuronal cell body);GO:0048471(perinuclear region of cytoplasm);GO:006…	NA	NA
hsa_circ_0021570	130.129	47.3535	10	3	1.4584	up	0.189984	1	yes	chr11	32927157	32935435	+	3	circRNA	ENST00000650167	QSER1	chr11:32893334-32927156|chr11:32935435-32953856	glutamine and serine rich 1 [Source:HGNC Symbol;Acc:HGNC:26154]	NA	NA	NA
hsa_circ_0003979	26.0259	126.276	2	8	-2.27856	down	0.191276	1	yes	chr18	13681605	13682105	-	1	circRNA	ENST00000651643	FAM210A	chr18:13671973-13681604|chr18:13682105-13726328	family with sequence similarity 210 member A [Source:HGNC Symbol;Acc:HGNC:28346]	GO:0003674(molecular_function);GO:0005737(cytoplasm);GO:0005739(mitochondrion);GO:0008150(biological_process);GO:0016020(membrane);GO:0016021(integral component of membrane)	NA	NA
hsa_circ_0001551	104.103	31.569	8	2	1.72144	up	0.191276	1	yes	chr5	168488602	168497348	+	6	circRNA	ENST00000231572	RARS1	chr5:168486543-168488601|chr5:168497348-168500590	arginyl-tRNA synthetase 1 [Source:HGNC Symbol;Acc:HGNC:9870]	GO:0000049(tRNA binding);GO:0000166(nucleotide binding);GO:0004812(aminoacyl-tRNA ligase activity);GO:0004814(arginine-tRNA ligase activity);GO:0005515(protein binding);GO:0005524(ATP binding);GO:0005634(nucleus);GO:0005654(nucleoplasm);GO:0005737(cytoplasm);GO:0005829(cytosol);GO:0006412(translation);GO:0006418(tRNA aminoacylation for protein translation);GO:0006420(arginyl-tRNA aminoacylation);…	00970(Aminoacyl-tRNA biosynthesis)	EC:6.1.1.19
circRNA2906	104.103	31.569	8	2	1.72144	up	0.191276	1	yes	chr2	95148886	95153259	-	3	circRNA	ENST00000411425	ZNF514	chr2:95153259-95157351	zinc finger protein 514 [Source:HGNC Symbol;Acc:HGNC:25894]	GO:0003676(nucleic acid binding);GO:0003677(DNA binding);GO:0005634(nucleus);GO:0006355(regulation of transcription, DNA-templated);GO:0046872(metal ion binding)	05168(Herpes simplex virus 1 infection)	NA
hsa_circ_0003310	26.0259	126.276	2	8	-2.27856	down	0.191276	1	yes	chr1	94220258	94231643	-	2	circRNA	ENST00000552844	ARHGAP29	chr1:94209350-94220257|chr1:94231643-94275011	Rho GTPase activating protein 29 [Source:HGNC Symbol;Acc:HGNC:30207]	GO:0005096(GTPase activator activity);GO:0005737(cytoplasm);GO:0005829(cytosol);GO:0007165(signal transduction);GO:0007266(Rho protein signal transduction);GO:0030165(PDZ domain binding);GO:0032991(protein-containing complex);GO:0035556(intracellular signal transduction);GO:0043547(positive regulation of GTPase activity);GO:0046872(metal ion binding);GO:0051056(regulation of small GTPase mediated…	NA	NA
hsa_circ_0087960	26.0259	126.276	2	8	-2.27856	down	0.191276	1	yes	chr9	110972073	110973558	-	2	circRNA	ENST00000374431	LPAR1	chr9:110942168-110972072|chr9:110973558-111037840	lysophosphatidic acid receptor 1 [Source:HGNC Symbol;Acc:HGNC:3166]	GO:0000187(activation of MAPK activity);GO:0001965(G-protein alpha-subunit binding);GO:0004930(G protein-coupled receptor activity);GO:0005515(protein binding);GO:0005543(phospholipid binding);GO:0005737(cytoplasm);GO:0005768(endosome);GO:0005886(plasma membrane);GO:0005887(integral component of plasma membrane);GO:0007165(signal transduction);GO:0007186(G protein-coupled receptor signaling pathw…	04015(Rap1 signaling pathway);04072(Phospholipase D signaling pathway);04080(Neuroactive ligand-receptor interaction);04151(PI3K-Akt signaling pathway);04540(Gap junction);04810(Regulation of actin cytoskeleton);05200(Pathways in cancer)	NA
hsa_circ_0000724	104.103	31.569	8	2	1.72144	up	0.191276	1	yes	chr16	87748673	87762040	-	4	circRNA	ENST00000567298	KLHDC4	chr16:87730644-87748672|chr16:87762040-87765791	kelch domain containing 4 [Source:HGNC Symbol;Acc:HGNC:25272]	GO:0005515(protein binding)	NA	NA
hsa_circ_0004771	377.375	205.199	29	13	0.878978	up	0.206864	1	no	chr21	15014344	15043574	-	2	circRNA	ENST00000318948	NRIP1	chr21:14968526-15014343|chr21:15043574-15064744	nuclear receptor interacting protein 1 [Source:HGNC Symbol;Acc:HGNC:8001]	GO:0000118(histone deacetylase complex);GO:0000122(negative regulation of transcription by RNA polymerase II);GO:0000790(nuclear chromatin);GO:0000978(RNA polymerase II cis-regulatory region sequence-specific DNA binding);GO:0001543(ovarian follicle rupture);GO:0001650(fibrillar center);GO:0003712(transcription coregulator activity);GO:0003713(transcription coactivator activity);GO:0003714(transc…	NA	NA
hsa_circ_0105829	117.116	47.3535	9	3	1.3064	up	0.251568	1	yes	chr16	69370483	69372355	-	2	circRNA	ENST00000254942	TERF2	chr16:69368482-69370482|chr16:69372355-69384579	telomeric repeat binding factor 2 [Source:HGNC Symbol;Acc:HGNC:11729]	GO:0000723(telomere maintenance);GO:0000781(chromosome, telomeric region);GO:0000783(nuclear telomere cap complex);GO:0000784(nuclear chromosome, telomeric region);GO:0003677(DNA binding);GO:0003691(double-stranded telomeric DNA binding);GO:0003720(telomerase activity);GO:0005515(protein binding);GO:0005634(nucleus);GO:0005654(nucleoplasm);GO:0005694(chromosome);GO:0006278(RNA-dependent DNA biosy…	NA	NA
hsa_circ_0069152	117.116	47.3535	9	3	1.3064	up	0.251568	1	yes	chr4	7868622	7872080	-	2	circRNA	ENST00000358461	AFAP1	chr4:7855574-7868621|chr4:7872080-7939655	actin filament associated protein 1 [Source:HGNC Symbol;Acc:HGNC:24017]	GO:0003779(actin binding);GO:0005737(cytoplasm);GO:0005829(cytosol);GO:0005856(cytoskeleton);GO:0005925(focal adhesion);GO:0009966(regulation of signal transduction);GO:0015629(actin cytoskeleton);GO:0017124(SH3 domain binding);GO:0042169(SH2 domain binding);GO:0051493(regulation of cytoskeleton organization)	NA	NA
hsa_circ_0005954	117.116	47.3535	9	3	1.3064	up	0.251568	1	yes	chr6	110887505	110890356	+	3	circRNA	ENST00000368882	AMD1	chr6:110875215-110887504|chr6:110890356-110892160	adenosylmethionine decarboxylase 1 [Source:HGNC Symbol;Acc:HGNC:457]	GO:0004014(adenosylmethionine decarboxylase activity);GO:0005515(protein binding);GO:0005829(cytosol);GO:0006557(S-adenosylmethioninamine biosynthetic process);GO:0006595(polyamine metabolic process);GO:0006596(polyamine biosynthetic process);GO:0006597(spermine biosynthetic process);GO:0008295(spermidine biosynthetic process);GO:0016829(lyase activity);GO:0016831(carboxy-lyase activity);GO:00198…	00270(Cysteine and methionine metabolism);00330(Arginine and proline metabolism)	NA
hsa_circ_0136924	117.116	47.3535	9	3	1.3064	up	0.251568	1	yes	chr8	66572482	66573506	-	2	circRNA	ENST00000522677	MYBL1	chr8:66566992-66572481|chr8:66573506-66576006	MYB proto-oncogene like 1 [Source:HGNC Symbol;Acc:HGNC:7547]	GO:0000278(mitotic cell cycle);GO:0000976(transcription regulatory region sequence-specific DNA binding);GO:0000978(RNA polymerase II cis-regulatory region sequence-specific DNA binding);GO:0000981(DNA-binding transcription factor activity, RNA polymerase II-specific);GO:0001228(DNA-binding transcription activator activity, RNA polymerase II-specific);GO:0003677(DNA binding);GO:0003700(DNA-bindin…	NA	NA
hsa_circ_0001727	208.207	110.492	16	7	0.914081	up	0.253153	1	no	chr7	100023419	100024307	+	2	circRNA	ENST00000324306	ZKSCAN1	chr7:100015726-100023418|chr7:100024307-100029860	zinc finger with KRAB and SCAN domains 1 [Source:HGNC Symbol;Acc:HGNC:13101]	GO:0003676(nucleic acid binding);GO:0003677(DNA binding);GO:0003700(DNA-binding transcription factor activity);GO:0005515(protein binding);GO:0005634(nucleus);GO:0006355(regulation of transcription, DNA-templated);GO:0046872(metal ion binding)	NA	NA
circRNA719	91.0905	31.569	7	2	1.52879	up	0.266667	1	yes	chr16	68266593	68275249	+	2	circRNA	ENST00000618043	SLC7A6	chr16:68264576-68266592|chr16:68275249-68287745	solute carrier family 7 member 6 [Source:HGNC Symbol;Acc:HGNC:11064]	GO:0003333(amino acid transmembrane transport);GO:0005515(protein binding);GO:0005886(plasma membrane);GO:0005887(integral component of plasma membrane);GO:0006865(amino acid transport);GO:0015171(amino acid transmembrane transporter activity);GO:0015174(basic amino acid transmembrane transporter activity);GO:0015179(L-amino acid transmembrane transporter activity);GO:0015297(antiporter activity)…	NA	NA
circRNA1712	26.0259	110.492	2	7	-2.08592	down	0.266667	1	yes	chr5	143295460	143314168	-	5	circRNA	ENST00000343796	NR3C1	chr5:143282725-143295459|chr5:143314168-143399655	nuclear receptor subfamily 3 group C member 1 [Source:HGNC Symbol;Acc:HGNC:7978]	GO:0000122(negative regulation of transcription by RNA polymerase II);GO:0000790(nuclear chromatin);GO:0000977(RNA polymerase II regulatory region sequence-specific DNA binding);GO:0000978(RNA polymerase II cis-regulatory region sequence-specific DNA binding);GO:0000981(DNA-binding transcription factor activity, RNA polymerase II-specific);GO:0001046(core promoter sequence-specific DNA binding);G…	04080(Neuroactive ligand-receptor interaction)	NA
hsa_circ_0120479	26.0259	110.492	2	7	-2.08592	down	0.266667	1	yes	chr2	58084089	58089723	+	5	circRNA	ENST00000648897	VRK2	chr2:58048967-58084088|chr2:58089723-58123100	VRK serine/threonine kinase 2 [Source:HGNC Symbol;Acc:HGNC:12719]	GO:0000166(nucleotide binding);GO:0004672(protein kinase activity);GO:0004674(protein serine/threonine kinase activity);GO:0005515(protein binding);GO:0005524(ATP binding);GO:0005634(nucleus);GO:0005635(nuclear envelope);GO:0005737(cytoplasm);GO:0005739(mitochondrion);GO:0005783(endoplasmic reticulum);GO:0005789(endoplasmic reticulum membrane);GO:0006468(protein phosphorylation);GO:0016020(membra…	NA	EC:2.7.11.1
hsa_circ_0004692	26.0259	110.492	2	7	-2.08592	down	0.266667	1	yes	chr3	47037666	47067118	-	6	circRNA	ENST00000431180	SETD2	chr3:47019840-47037665|chr3:47067118-47080915	SET domain containing 2, histone lysine methyltransferase [Source:HGNC Symbol;Acc:HGNC:18420]	GO:0001525(angiogenesis);GO:0001570(vasculogenesis);GO:0001763(morphogenesis of a branching structure);GO:0001843(neural tube closure);GO:0002376(immune system process);GO:0005515(protein binding);GO:0005634(nucleus);GO:0005654(nucleoplasm);GO:0005694(chromosome);GO:0006281(DNA repair);GO:0006298(mismatch repair);GO:0006325(chromatin organization);GO:0006355(regulation of transcription, DNA-templ…	00310(Lysine degradation)	EC:2.1.1.43
hsa_circ_0005941	91.0905	31.569	7	2	1.52879	up	0.266667	1	yes	chr16	53873786	53888951	+	3	circRNA	ENST00000636491	FTO	chr16:53844298-53873785|chr16:53888951-53933984	FTO alpha-ketoglutarate dependent dioxygenase [Source:HGNC Symbol;Acc:HGNC:24678]	GO:0001659(temperature homeostasis);GO:0005634(nucleus);GO:0005654(nucleoplasm);GO:0005737(cytoplasm);GO:0006307(DNA dealkylation involved in DNA repair);GO:0008198(ferrous iron binding);GO:0010883(regulation of lipid storage);GO:0016020(membrane);GO:0016021(integral component of membrane);GO:0016491(oxidoreductase activity);GO:0016607(nuclear speck);GO:0016740(transferase activity);GO:0035515(ox…	NA	EC:1.14.11.53
circRNA3069	91.0905	31.569	7	2	1.52879	up	0.266667	1	yes	chr6	33085779	33128098	+	1	intergenic	intergenic_circRNA	intergenic_circRNA	chr6:33085778-33128098	NA	NA	NA	NA
hsa_circ_0000704	26.0259	110.492	2	7	-2.08592	down	0.266667	1	yes	chr16	56385919	56389375	-	2	circRNA	ENST00000290649	AMFR	chr16:56369327-56385918|chr16:56389375-56401732	autocrine motility factor receptor [Source:HGNC Symbol;Acc:HGNC:463]	GO:0000151(ubiquitin ligase complex);GO:0000209(protein polyubiquitination);GO:0004842(ubiquitin-protein transferase activity);GO:0005515(protein binding);GO:0005634(nucleus);GO:0005737(cytoplasm);GO:0005783(endoplasmic reticulum);GO:0005789(endoplasmic reticulum membrane);GO:0005794(Golgi apparatus);GO:0005829(cytosol);GO:0006457(protein folding);GO:0006511(ubiquitin-dependent protein catabolic …	04141(Protein processing in endoplasmic reticulum)	NA
hsa_circ_0001367	26.0259	110.492	2	7	-2.08592	down	0.266667	1	yes	chr3	183643480	183651276	+	2	circRNA	ENST00000454652	KLHL24	chr3:183636311-183643479|chr3:183651276-183663457	kelch like family member 24 [Source:HGNC Symbol;Acc:HGNC:25947]	GO:0005515(protein binding);GO:0005737(cytoplasm);GO:0005912(adherens junction);GO:0016567(protein ubiquitination);GO:0030054(cell junction);GO:0030057(desmosome);GO:0030424(axon);GO:0031463(Cul3-RING ubiquitin ligase complex);GO:0042995(cell projection);GO:0043204(perikaryon);GO:0045109(intermediate filament organization);GO:0051865(protein autoubiquitination);GO:2000312(regulation of kainate se…	NA	NA
circRNA2909	91.0905	31.569	7	2	1.52879	up	0.266667	1	yes	chr3	113488946	113506605	-	6	circRNA	ENST00000295872	SPICE1	chr3:113469238-113488945|chr3:113506605-113514897	spindle and centriole associated protein 1 [Source:HGNC Symbol;Acc:HGNC:25083]	GO:0005515(protein binding);GO:0005737(cytoplasm);GO:0005813(centrosome);GO:0005814(centriole);GO:0005815(microtubule organizing center);GO:0005819(spindle);GO:0005856(cytoskeleton);GO:0007049(cell cycle);GO:0046599(regulation of centriole replication);GO:0051301(cell division);GO:0051310(metaphase plate congression);GO:0090307(mitotic spindle assembly)	NA	NA
hsa_circ_0008309	91.0905	31.569	7	2	1.52879	up	0.266667	1	yes	chr2	224535528	224557856	-	2	circRNA	ENST00000264414	CUL3	chr2:224514772-224535527|chr2:224557856-224584943	cullin 3 [Source:HGNC Symbol;Acc:HGNC:2553]	GO:0000082(G1/S transition of mitotic cell cycle);GO:0000122(negative regulation of transcription by RNA polymerase II);GO:0000139(Golgi membrane);GO:0000165(MAPK cascade);GO:0000209(protein polyubiquitination);GO:0000278(mitotic cell cycle);GO:0000902(cell morphogenesis);GO:0000922(spindle pole);GO:0001701(in utero embryonic development);GO:0001831(trophectodermal cellular morphogenesis);GO:0004…	04120(Ubiquitin mediated proteolysis);04340(Hedgehog signaling pathway)	NA
hsa_circ_0004791	65.0646	15.7845	5	1	2.04336	up	0.282609	1	yes	chr16	47497399	47547548	+	6	circRNA	ENST00000566044	PHKB	chr16:47463993-47497398|chr16:47547548-47580294	phosphorylase kinase regulatory subunit beta [Source:HGNC Symbol;Acc:HGNC:8927]	GO:0003824(catalytic activity);GO:0005515(protein binding);GO:0005516(calmodulin binding);GO:0005829(cytosol);GO:0005886(plasma membrane);GO:0005964(phosphorylase kinase complex);GO:0005975(carbohydrate metabolic process);GO:0005977(glycogen metabolic process);GO:0005980(glycogen catabolic process);GO:0006091(generation of precursor metabolites and energy);GO:0006468(protein phosphorylation);GO:0…	04020(Calcium signaling pathway);04910(Insulin signaling pathway);04922(Glucagon signaling pathway)	NA
hsa_circ_0007064	13.0129	78.9225	1	5	-2.60049	down	0.282609	1	yes	chr17	61919400	61925099	-	3	circRNA	ENST00000617492	INTS2	chr17:61912070-61919399|chr17:61925099-61926351	integrator complex subunit 2 [Source:HGNC Symbol;Acc:HGNC:29241]	GO:0005515(protein binding);GO:0005622(intracellular);GO:0005634(nucleus);GO:0005654(nucleoplasm);GO:0005737(cytoplasm);GO:0016020(membrane);GO:0016021(integral component of membrane);GO:0016180(snRNA processing);GO:0031965(nuclear membrane);GO:0032039(integrator complex);GO:0034472(snRNA 3'-end processing);GO:0042795(snRNA transcription by RNA polymerase II)	NA	NA
circRNA1461	65.0646	15.7845	5	1	2.04336	up	0.282609	1	yes	chr6	75634707	75670720	+	6	circRNA	ENST00000370010	SENP6	chr6:75633726-75634706|chr6:75670720-75675434	SUMO specific peptidase 6 [Source:HGNC Symbol;Acc:HGNC:20944]	GO:0005515(protein binding);GO:0005634(nucleus);GO:0005654(nucleoplasm);GO:0005737(cytoplasm);GO:0005829(cytosol);GO:0006508(proteolysis);GO:0008233(peptidase activity);GO:0008234(cysteine-type peptidase activity);GO:0016787(hydrolase activity);GO:0016925(protein sumoylation);GO:0016926(protein desumoylation);GO:0070139(SUMO-specific endopeptidase activity);GO:0070646(protein modification by smal…	NA	EC:3.4.22.68
hsa_circ_0005465	13.0129	78.9225	1	5	-2.60049	down	0.282609	1	yes	chr12	122377389	122380558	-	2	circRNA	ENST00000361654	CLIP1	chr12:122364107-122377388|chr12:122380558-122422520	CAP-Gly domain containing linker protein 1 [Source:HGNC Symbol;Acc:HGNC:10461]	GO:0000278(mitotic cell cycle);GO:0000776(kinetochore);GO:0001578(microtubule bundle formation);GO:0001726(ruffle);GO:0005515(protein binding);GO:0005634(nucleus);GO:0005635(nuclear envelope);GO:0005737(cytoplasm);GO:0005813(centrosome);GO:0005829(cytosol);GO:0005856(cytoskeleton);GO:0005874(microtubule);GO:0005881(cytoplasmic microtubule);GO:0005882(intermediate filament);GO:0008017(microtubule …	04150(mTOR signaling pathway)	NA
circRNA2731	65.0646	15.7845	5	1	2.04336	up	0.282609	1	yes	chr8	89722015	89725641	-	3	circRNA	ENST00000504145	AF117829	chr8:89717728-89722014|chr8:89725641-89757044	novel transcript	NA	NA	NA
hsa_circ_0005935	65.0646	15.7845	5	1	2.04336	up	0.282609	1	yes	chr11	78465876	78493195	-	5	circRNA	ENST00000281038	NARS2	chr11:78443758-78465875|chr11:78493195-78528841	asparaginyl-tRNA synthetase 2, mitochondrial [Source:HGNC Symbol;Acc:HGNC:26274]	GO:0000166(nucleotide binding);GO:0003676(nucleic acid binding);GO:0004812(aminoacyl-tRNA ligase activity);GO:0004816(asparagine-tRNA ligase activity);GO:0005524(ATP binding);GO:0005654(nucleoplasm);GO:0005739(mitochondrion);GO:0005759(mitochondrial matrix);GO:0005829(cytosol);GO:0006412(translation);GO:0006418(tRNA aminoacylation for protein translation);GO:0006421(asparaginyl-tRNA aminoacylatio…	00970(Aminoacyl-tRNA biosynthesis)	EC:6.1.1.22
hsa_circ_0008639	65.0646	15.7845	5	1	2.04336	up	0.282609	1	yes	chr3	47675475	47678311	-	3	circRNA	ENST00000254480	SMARCC1	chr3:47670717-47675474|chr3:47678311-47680436	SWI/SNF related, matrix associated, actin dependent regulator of chromatin subfamily c member 1 [Source:HGNC Symbol;Acc:HGNC:11104]	GO:0000790(nuclear chromatin);GO:0000978(RNA polymerase II cis-regulatory region sequence-specific DNA binding);GO:0001741(XY body);GO:0003677(DNA binding);GO:0003682(chromatin binding);GO:0003713(transcription coactivator activity);GO:0005515(protein binding);GO:0005634(nucleus);GO:0005654(nucleoplasm);GO:0005737(cytoplasm);GO:0006325(chromatin organization);GO:0006337(nucleosome disassembly);GO…	04714(Thermogenesis);05225(Hepatocellular carcinoma)	NA
hsa_circ_0007209	65.0646	15.7845	5	1	2.04336	up	0.282609	1	yes	chr8	134600436	134610655	-	4	circRNA	ENST00000520356	ZFAT	chr8:134590355-134600435|chr8:134610655-134637460	zinc finger and AT-hook domain containing [Source:HGNC Symbol;Acc:HGNC:19899]	GO:0001228(DNA-binding transcription activator activity, RNA polymerase II-specific);GO:0002244(hematopoietic progenitor cell differentiation);GO:0003676(nucleic acid binding);GO:0003677(DNA binding);GO:0003700(DNA-binding transcription factor activity);GO:0005634(nucleus);GO:0005737(cytoplasm);GO:0005829(cytosol);GO:0006355(regulation of transcription, DNA-templated);GO:0030097(hemopoiesis);GO:0…	NA	NA
hsa_circ_0098634	65.0646	15.7845	5	1	2.04336	up	0.282609	1	yes	chr12	46239679	46254936	-	3	circRNA	ENST00000439706	SLC38A1	chr12:46229639-46239678|chr12:46254936-46268525	solute carrier family 38 member 1 [Source:HGNC Symbol;Acc:HGNC:13447]	GO:0001504(neurotransmitter uptake);GO:0003333(amino acid transmembrane transport);GO:0005283(amino acid:sodium symporter activity);GO:0005295(neutral amino acid:sodium symporter activity);GO:0005515(protein binding);GO:0005886(plasma membrane);GO:0005887(integral component of plasma membrane);GO:0006811(ion transport);GO:0006814(sodium ion transport);GO:0006865(amino acid transport);GO:0006868(g…	04724(Glutamatergic synapse);04727(GABAergic synapse)	NA
hsa_circ_0005946	65.0646	15.7845	5	1	2.04336	up	0.282609	1	yes	chr17	1842803	1844686	+	3	circRNA	ENST00000571058	RPA1	chr17:1829900-1842802|chr17:1844686-1853100	replication protein A1 [Source:HGNC Symbol;Acc:HGNC:10289]	GO:0000082(G1/S transition of mitotic cell cycle);GO:0000723(telomere maintenance);GO:0000724(double-strand break repair via homologous recombination);GO:0000784(nuclear chromosome, telomeric region);GO:0003676(nucleic acid binding);GO:0003677(DNA binding);GO:0003684(damaged DNA binding);GO:0003697(single-stranded DNA binding);GO:0005515(protein binding);GO:0005634(nucleus);GO:0005654(nucleoplasm…	03030(DNA replication);03420(Nucleotide excision repair);03430(Mismatch repair);03440(Homologous recombination);03460(Fanconi anemia pathway)	NA
hsa_circ_0001073	65.0646	15.7845	5	1	2.04336	up	0.282609	1	yes	chr2	147896301	147899898	+	3	circRNA	ENST00000404590	ACVR2A	chr2:147845207-147896300|chr2:147899898-147915190	activin A receptor type 2A [Source:HGNC Symbol;Acc:HGNC:173]	GO:0000166(nucleotide binding);GO:0001702(gastrulation with mouth forming second);GO:0001934(positive regulation of protein phosphorylation);GO:0004672(protein kinase activity);GO:0004674(protein serine/threonine kinase activity);GO:0004675(transmembrane receptor protein serine/threonine kinase activity);GO:0005515(protein binding);GO:0005524(ATP binding);GO:0005737(cytoplasm);GO:0005886(plasma m…	04060(Cytokine-cytokine receptor interaction);04350(TGF-beta signaling pathway);04550(Signaling pathways regulating pluripotency of stem cells);05418(Fluid shear stress and atherosclerosis)	NA
hsa_circ_0008832	65.0646	15.7845	5	1	2.04336	up	0.282609	1	yes	chr22	32478981	32479275	+	1	circRNA	ENST00000266087	FBXO7	chr22:32475124-32478980|chr22:32479275-32483896	F-box protein 7 [Source:HGNC Symbol;Acc:HGNC:13586]	GO:0000151(ubiquitin ligase complex);GO:0000209(protein polyubiquitination);GO:0000422(autophagy of mitochondrion);GO:0004842(ubiquitin-protein transferase activity);GO:0005515(protein binding);GO:0005634(nucleus);GO:0005654(nucleoplasm);GO:0005737(cytoplasm);GO:0005739(mitochondrion);GO:0005829(cytosol);GO:0006511(ubiquitin-dependent protein catabolic process);GO:0006626(protein targeting to mit…	NA	NA
hsa_circ_0003322	65.0646	15.7845	5	1	2.04336	up	0.282609	1	yes	chr20	35858302	35871829	+	5	circRNA	ENST00000374012	PHF20	chr20:35847434-35858301|chr20:35871829-35899369	PHD finger protein 20 [Source:HGNC Symbol;Acc:HGNC:16098]	GO:0000123(histone acetyltransferase complex);GO:0000981(DNA-binding transcription factor activity, RNA polymerase II-specific);GO:0003676(nucleic acid binding);GO:0003677(DNA binding);GO:0005515(protein binding);GO:0005634(nucleus);GO:0005654(nucleoplasm);GO:0005829(cytosol);GO:0006325(chromatin organization);GO:0006355(regulation of transcription, DNA-templated);GO:0006357(regulation of transcr…	NA	NA
hsa_circ_0001472	65.0646	15.7845	5	1	2.04336	up	0.282609	1	yes	chr5	36953618	36976402	+	8	circRNA	ENST00000282516	NIPBL	chr5:36877178-36953617|chr5:36976402-36984675	NIPBL cohesin loading factor [Source:HGNC Symbol;Acc:HGNC:28862]	GO:0000122(negative regulation of transcription by RNA polymerase II);GO:0000228(nuclear chromosome);GO:0000785(chromatin);GO:0000790(nuclear chromatin);GO:0001656(metanephros development);GO:0003007(heart morphogenesis);GO:0003151(outflow tract morphogenesis);GO:0003682(chromatin binding);GO:0005515(protein binding);GO:0005634(nucleus);GO:0005654(nucleoplasm);GO:0005694(chromosome);GO:0005829(cy…	NA	NA
hsa_circ_0000799	156.155	78.9225	12	5	0.984471	up	0.283653	1	no	chr17	67945409	67975958	+	7	circRNA	ENST00000306378	BPTF	chr17:67944372-67945408|chr17:67975958-67982251	bromodomain PHD finger transcription factor [Source:HGNC Symbol;Acc:HGNC:3581]	GO:0000122(negative regulation of transcription by RNA polymerase II);GO:0000790(nuclear chromatin);GO:0000978(RNA polymerase II cis-regulatory region sequence-specific DNA binding);GO:0001892(embryonic placenta development);GO:0005515(protein binding);GO:0005634(nucleus);GO:0005654(nucleoplasm);GO:0005737(cytoplasm);GO:0006325(chromatin organization);GO:0006338(chromatin remodeling);GO:0006357(r…	NA	NA
circRNA3013	91.0905	236.768	7	15	-1.3781	down	0.302645	1	yes	chr19	53874822	53875779	+	1	circRNA	ENST00000391771	MYADM	chr19:53869838-53873528	myeloid associated differentiation marker [Source:HGNC Symbol;Acc:HGNC:7544]	GO:0001726(ruffle);GO:0001933(negative regulation of protein phosphorylation);GO:0003674(molecular_function);GO:0005515(protein binding);GO:0005886(plasma membrane);GO:0005911(cell-cell junction);GO:0010629(negative regulation of gene expression);GO:0016020(membrane);GO:0016021(integral component of membrane);GO:0030335(positive regulation of cell migration);GO:0030837(negative regulation of acti…	NA	NA
hsa_circ_0002642	130.129	63.138	10	4	1.04336	up	0.305221	1	yes	chr2	173954873	173956232	-	1	circRNA	ENST00000310015	SP3	chr2:173918785-173954872|chr2:173956232-173963760	Sp3 transcription factor [Source:HGNC Symbol;Acc:HGNC:11208]	GO:0000122(negative regulation of transcription by RNA polymerase II);GO:0000790(nuclear chromatin);GO:0000976(transcription regulatory region sequence-specific DNA binding);GO:0000977(RNA polymerase II regulatory region sequence-specific DNA binding);GO:0000978(RNA polymerase II cis-regulatory region sequence-specific DNA binding);GO:0000981(DNA-binding transcription factor activity, RNA polymer…	NA	NA
hsa_circ_0054853	130.129	63.138	10	4	1.04336	up	0.305221	1	yes	chr2	61482380	61490776	-	7	circRNA	ENST00000401558	XPO1	chr2:61481281-61482379|chr2:61490776-61492034	exportin 1 [Source:HGNC Symbol;Acc:HGNC:12825]	GO:0000054(ribosomal subunit export from nucleus);GO:0000055(ribosomal large subunit export from nucleus);GO:0000056(ribosomal small subunit export from nucleus);GO:0000122(negative regulation of transcription by RNA polymerase II);GO:0000776(kinetochore);GO:0003723(RNA binding);GO:0005049(nuclear export signal receptor activity);GO:0005515(protein binding);GO:0005634(nucleus);GO:0005635(nuclear …	03008(Ribosome biogenesis in eukaryotes);03013(RNA transport);05164(Influenza A);05166(Human T-cell leukemia virus 1 infection)	NA
ciRNA261	78.0776	205.199	6	13	-1.39404	down	0.324544	1	yes	chr19	49488837	49489355	-	1	ciRNA	ENST00000621674	RPL13A	chr19:49488836-49489355	ribosomal protein L13a [Source:HGNC Symbol;Acc:HGNC:10304]	GO:0000184(nuclear-transcribed mRNA catabolic process, nonsense-mediated decay);GO:0003723(RNA binding);GO:0003729(mRNA binding);GO:0003735(structural constituent of ribosome);GO:0005634(nucleus);GO:0005730(nucleolus);GO:0005737(cytoplasm);GO:0005829(cytosol);GO:0005840(ribosome);GO:0005925(focal adhesion);GO:0006412(translation);GO:0006413(translational initiation);GO:0006417(regulation of trans…	03010(Ribosome)	NA
hsa_circ_0119881	39.0388	126.276	3	8	-1.6936	down	0.333681	1	yes	chr2	36387972	36396787	+	1	ciRNA	ENST00000280527	CRIM1	chr2:36387971-36396787	cysteine rich transmembrane BMP regulator 1 [Source:HGNC Symbol;Acc:HGNC:2359]	GO:0001558(regulation of cell growth);GO:0004857(enzyme inhibitor activity);GO:0004867(serine-type endopeptidase inhibitor activity);GO:0005010(insulin-like growth factor-activated receptor activity);GO:0005515(protein binding);GO:0005520(insulin-like growth factor binding);GO:0005576(extracellular region);GO:0005886(plasma membrane);GO:0007399(nervous system development);GO:0010951(negative regu…	NA	NA
circRNA3083	39.0388	126.276	3	8	-1.6936	down	0.333681	1	yes	chr9	83659780	83686155	-	1	intergenic	intergenic_circRNA	intergenic_circRNA	chr9:83659779-83686155	NA	NA	NA	NA
hsa_circ_0001264	104.103	47.3535	8	3	1.13647	up	0.333681	1	yes	chr3	8935871	8941804	-	3	circRNA	ENST00000264926	RAD18	chr3:8913720-8935870|chr3:8941804-8947219	RAD18 E3 ubiquitin protein ligase [Source:HGNC Symbol;Acc:HGNC:18278]	GO:0000403(Y-form DNA binding);GO:0003677(DNA binding);GO:0003684(damaged DNA binding);GO:0003697(single-stranded DNA binding);GO:0005515(protein binding);GO:0005634(nucleus);GO:0005654(nucleoplasm);GO:0005657(replication fork);GO:0005737(cytoplasm);GO:0005813(centrosome);GO:0005815(microtubule organizing center);GO:0005856(cytoskeleton);GO:0006281(DNA repair);GO:0006301(postreplication repair);G…	NA	EC:2.3.2.27
hsa_circ_0008500	208.207	394.613	16	25	-0.92242	down	0.372408	1	no	chr3	197104903	197119530	-	3	circRNA	ENST00000346964	DLG1	chr3:197091026-197104902|chr3:197119530-197130526	discs large MAGUK scaffold protein 1 [Source:HGNC Symbol;Acc:HGNC:2900]	GO:0000122(negative regulation of transcription by RNA polymerase II);GO:0000165(MAPK cascade);GO:0001657(ureteric bud development);GO:0001658(branching involved in ureteric bud morphogenesis);GO:0001771(immunological synapse formation);GO:0001772(immunological synapse);GO:0001935(endothelial cell proliferation);GO:0002088(lens development in camera-type eye);GO:0002369(T cell cytokine production…	04390(Hippo signaling pathway);04530(Tight junction);04660(T cell receptor signaling pathway);05165(Human papillomavirus infection);05166(Human T-cell leukemia virus 1 infection);05203(Viral carcinogenesis)	NA
hsa_circ_0131242	26.0259	94.7071	2	6	-1.86353	down	0.372947	1	yes	chr6	161022010	161034449	+	1	ciRNA	ENST00000366919	MAP3K4	chr6:161022009-161034449	mitogen-activated protein kinase kinase kinase 4 [Source:HGNC Symbol;Acc:HGNC:6856]	GO:0000165(MAPK cascade);GO:0000166(nucleotide binding);GO:0000186(activation of MAPKK activity);GO:0001890(placenta development);GO:0004672(protein kinase activity);GO:0004674(protein serine/threonine kinase activity);GO:0004709(MAP kinase kinase kinase activity);GO:0005515(protein binding);GO:0005524(ATP binding);GO:0005737(cytoplasm);GO:0006468(protein phosphorylation);GO:0010225(response to U…	04010(MAPK signaling pathway);04912(GnRH signaling pathway)	EC:2.7.11.25
circRNA3096	78.0776	31.569	6	2	1.3064	up	0.372947	1	yes	chr11	64767009	64767648	+	3	circRNA	ENST00000486867	SF1	chr11:64766155-64766900|chr11:64767844-64768106	splicing factor 1 [Source:HGNC Symbol;Acc:HGNC:12950]	GO:0000245(spliceosomal complex assembly);GO:0000381(regulation of alternative mRNA splicing, via spliceosome);GO:0000389(mRNA 3'-splice site recognition);GO:0000398(mRNA splicing, via spliceosome);GO:0003676(nucleic acid binding);GO:0003714(transcription corepressor activity);GO:0003723(RNA binding);GO:0003729(mRNA binding);GO:0005515(protein binding);GO:0005634(nucleus);GO:0005654(nucleoplasm);…	NA	NA
circRNA2861	26.0259	94.7071	2	6	-1.86353	down	0.372947	1	yes	chr7	158788005	158799072	-	5	circRNA	ENST00000483958	ESYT2	chr7:158773396-158788004|chr7:158799072-158827543	extended synaptotagmin 2 [Source:HGNC Symbol;Acc:HGNC:22211]	GO:0005509(calcium ion binding);GO:0005515(protein binding);GO:0005544(calcium-dependent phospholipid binding);GO:0005783(endoplasmic reticulum);GO:0005789(endoplasmic reticulum membrane);GO:0005886(plasma membrane);GO:0005887(integral component of plasma membrane);GO:0006687(glycosphingolipid metabolic process);GO:0006869(lipid transport);GO:0006897(endocytosis);GO:0008289(lipid binding);GO:0008…	NA	NA
circRNA2842	26.0259	94.7071	2	6	-1.86353	down	0.372947	1	yes	chr4	48369850	48394653	+	6	circRNA	ENST00000264313	SLAIN2	chr4:48342128-48369849|chr4:48420443-48422011	SLAIN motif family member 2 [Source:HGNC Symbol;Acc:HGNC:29282]	GO:0005515(protein binding);GO:0005737(cytoplasm);GO:0005813(centrosome);GO:0005829(cytosol);GO:0005856(cytoskeleton);GO:0007020(microtubule nucleation);GO:0015630(microtubule cytoskeleton);GO:0031113(regulation of microtubule polymerization);GO:0031116(positive regulation of microtubule polymerization);GO:0031122(cytoplasmic microtubule organization);GO:0035371(microtubule plus-end)	NA	NA
hsa_circ_0001741	26.0259	94.7071	2	6	-1.86353	down	0.372947	1	yes	chr7	129014979	129018157	-	3	circRNA	ENST00000265388	TNPO3	chr7:129005159-129014978|chr7:129018157-129054650	transportin 3 [Source:HGNC Symbol;Acc:HGNC:17103]	GO:0005515(protein binding);GO:0005634(nucleus);GO:0005635(nuclear envelope);GO:0005642(annulate lamellae);GO:0005737(cytoplasm);GO:0006606(protein import into nucleus);GO:0008536(Ran GTPase binding);GO:0015031(protein transport);GO:0042802(identical protein binding);GO:0043231(intracellular membrane-bounded organelle);GO:0061608(nuclear import signal receptor activity)	NA	NA
hsa_circ_0031191	78.0776	31.569	6	2	1.3064	up	0.372947	1	yes	chr14	21401957	21403663	-	4	circRNA	ENST00000430710	CHD8	chr14:21401513-21401956|chr14:21403663-21405208	chromodomain helicase DNA binding protein 8 [Source:HGNC Symbol;Acc:HGNC:20153]	GO:0000122(negative regulation of transcription by RNA polymerase II);GO:0000166(nucleotide binding);GO:0001701(in utero embryonic development);GO:0001964(startle response);GO:0002039(p53 binding);GO:0003677(DNA binding);GO:0003678(DNA helicase activity);GO:0003682(chromatin binding);GO:0004386(helicase activity);GO:0005515(protein binding);GO:0005524(ATP binding);GO:0005634(nucleus);GO:0005654(n…	04310(Wnt signaling pathway)	EC:3.6.4.12
circRNA499	26.0259	94.7071	2	6	-1.86353	down	0.372947	1	yes	chr17	8206491	8207840	-	5	circRNA	ENST00000316199	AURKB	chr17:8205390-8206490|chr17:8207840-8210176	aurora kinase B [Source:HGNC Symbol;Acc:HGNC:11390]	GO:0000122(negative regulation of transcription by RNA polymerase II);GO:0000166(nucleotide binding);GO:0000775(chromosome, centromeric region);GO:0000776(kinetochore);GO:0000779(condensed chromosome, centromeric region);GO:0000780(condensed nuclear chromosome, centromeric region);GO:0002903(negative regulation of B cell apoptotic process);GO:0004672(protein kinase activity);GO:0004674(protein se…	NA	EC:2.7.11.1
hsa_circ_0001423	78.0776	31.569	6	2	1.3064	up	0.372947	1	yes	chr4	87046166	87047594	+	2	circRNA	ENST00000395146	AFF1	chr4:86948571-87046165|chr4:87047594-87084119	AF4/FMR2 family member 1 [Source:HGNC Symbol;Acc:HGNC:7135]	GO:0005515(protein binding);GO:0005634(nucleus);GO:0008023(transcription elongation factor complex);GO:0010468(regulation of gene expression);GO:0032783(super elongation complex)	05202(Transcriptional misregulation in cancer)	NA
hsa_circ_0007081	26.0259	94.7071	2	6	-1.86353	down	0.372947	1	yes	chr17	66496201	66514466	+	1	ciRNA	ENST00000413366	PRKCA	chr17:66496200-66514466	protein kinase C alpha [Source:HGNC Symbol;Acc:HGNC:9393]	GO:0000166(nucleotide binding);GO:0001525(angiogenesis);GO:0001938(positive regulation of endothelial cell proliferation);GO:0002159(desmosome assembly);GO:0004672(protein kinase activity);GO:0004674(protein serine/threonine kinase activity);GO:0004697(protein kinase C activity);GO:0004698(calcium-dependent protein kinase C activity);GO:0005178(integrin binding);GO:0005515(protein binding);GO:000…	01521(EGFR tyrosine kinase inhibitor resistance);04010(MAPK signaling pathway);04012(ErbB signaling pathway);04014(Ras signaling pathway);04015(Rap1 signaling pathway);04020(Calcium signaling pathway);04066(HIF-1 signaling pathway);04070(Phosphatidylinositol signaling system);04071(Sphingolipid signaling pathway);04072(Phospholipase D signaling pathway);04150(mTOR signaling pathway);04151(PI3K-Ak…	NA
circRNA2919	26.0259	94.7071	2	6	-1.86353	down	0.372947	1	yes	chr2	29121375	29181697	+	15	circRNA	ENST00000404424	CLIP4	chr2:29114312-29121374	CAP-Gly domain containing linker protein family member 4 [Source:HGNC Symbol;Acc:HGNC:26108]	GO:0005515(protein binding);GO:0005634(nucleus);GO:0005737(cytoplasm);GO:0016020(membrane);GO:0016021(integral component of membrane);GO:0031122(cytoplasmic microtubule organization);GO:0035371(microtubule plus-end);GO:0043231(intracellular membrane-bounded organelle);GO:0051010(microtubule plus-end binding)	NA	NA
hsa_circ_0003989	26.0259	94.7071	2	6	-1.86353	down	0.372947	1	yes	chr5	14290716	14316743	+	5	circRNA	ENST00000344204	TRIO	chr5:14287063-14290715|chr5:14316743-14330777	trio Rho guanine nucleotide exchange factor [Source:HGNC Symbol;Acc:HGNC:12303]	GO:0000166(nucleotide binding);GO:0004672(protein kinase activity);GO:0004674(protein serine/threonine kinase activity);GO:0005085(guanyl-nucleotide exchange factor activity);GO:0005089(Rho guanyl-nucleotide exchange factor activity);GO:0005515(protein binding);GO:0005524(ATP binding);GO:0005737(cytoplasm);GO:0005829(cytosol);GO:0006468(protein phosphorylation);GO:0007185(transmembrane receptor p…	NA	EC:2.7.11.1
hsa_circ_0001868	26.0259	94.7071	2	6	-1.86353	down	0.372947	1	yes	chr9	85618983	85633374	-	4	circRNA	ENST00000376083	AGTPBP1	chr9:85596449-85618982|chr9:85633374-85642826	ATP/GTP binding protein 1 [Source:HGNC Symbol;Acc:HGNC:17258]	GO:0001754(eye photoreceptor cell differentiation);GO:0004180(carboxypeptidase activity);GO:0004181(metallocarboxypeptidase activity);GO:0005634(nucleus);GO:0005730(nucleolus);GO:0005737(cytoplasm);GO:0005739(mitochondrion);GO:0005829(cytosol);GO:0006508(proteolysis);GO:0007005(mitochondrion organization);GO:0007628(adult walking behavior);GO:0008233(peptidase activity);GO:0008237(metallopeptidas…	NA	NA
hsa_circ_0004979	78.0776	31.569	6	2	1.3064	up	0.372947	1	yes	chr18	76849526	76851939	+	2	circRNA	ENST00000320610	ZNF236	chr18:76822662-76849525|chr18:76851939-76868684	zinc finger protein 236 [Source:HGNC Symbol;Acc:HGNC:13028]	GO:0003676(nucleic acid binding);GO:0003677(DNA binding);GO:0003700(DNA-binding transcription factor activity);GO:0005515(protein binding);GO:0005634(nucleus);GO:0006355(regulation of transcription, DNA-templated);GO:0046872(metal ion binding);GO:0071333(cellular response to glucose stimulus)	NA	NA
hsa_circ_0006163	78.0776	31.569	6	2	1.3064	up	0.372947	1	yes	chr3	113488945	113506605	-	6	circRNA	ENST00000649772	AC112128	chr3:113469238-113488944|chr3:113506605-113515079	novel protein	NA	NA	NA
circRNA3137	78.0776	31.569	6	2	1.3064	up	0.372947	1	yes	chr2	31917927	31932135	-	3	circRNA	ENST00000446765	DPY30	chr2:31892134-31917926|chr2:31932135-31943302	dpy-30 histone methyltransferase complex regulatory subunit [Source:HGNC Symbol;Acc:HGNC:24590]	GO:0000781(chromosome, telomeric region);GO:0005515(protein binding);GO:0005634(nucleus);GO:0005654(nucleoplasm);GO:0005794(Golgi apparatus);GO:0005802(trans-Golgi network);GO:0006325(chromatin organization);GO:0006348(chromatin silencing at telomere);GO:0016197(endosomal transport);GO:0035097(histone methyltransferase complex);GO:0042802(identical protein binding);GO:0042803(protein homodimeriza…	NA	NA
hsa_circ_0005777	78.0776	31.569	6	2	1.3064	up	0.372947	1	yes	chr5	73840480	73840760	+	1	circRNA	ENST00000296794	ARHGEF28	chr5:73832459-73840479|chr5:73840760-73846267	Rho guanine nucleotide exchange factor 28 [Source:HGNC Symbol;Acc:HGNC:30322]	GO:0000902(cell morphogenesis);GO:0003723(RNA binding);GO:0005085(guanyl-nucleotide exchange factor activity);GO:0005089(Rho guanyl-nucleotide exchange factor activity);GO:0005737(cytoplasm);GO:0005829(cytosol);GO:0005886(plasma membrane);GO:0016020(membrane);GO:0030154(cell differentiation);GO:0035023(regulation of Rho protein signal transduction);GO:0035556(intracellular signal transduction);GO…	NA	NA
ciRNA294	78.0776	31.569	6	2	1.3064	up	0.372947	1	yes	chr2	171016001	171016251	-	1	ciRNA	ENST00000431350	TLK1	chr2:171016000-171016251	tousled like kinase 1 [Source:HGNC Symbol;Acc:HGNC:11841]	GO:0000166(nucleotide binding);GO:0001672(regulation of chromatin assembly or disassembly);GO:0004672(protein kinase activity);GO:0004674(protein serine/threonine kinase activity);GO:0005515(protein binding);GO:0005524(ATP binding);GO:0005634(nucleus);GO:0005654(nucleoplasm);GO:0006325(chromatin organization);GO:0006468(protein phosphorylation);GO:0006886(intracellular protein transport);GO:00069…	NA	EC:2.7.11.1
circRNA1168	585.582	410.397	45	26	0.51285	up	0.374546	1	no	chr20	32366384	32369123	+	3	circRNA	ENST00000651418	ASXL1	chr20:32358832-32366383|chr20:32369123-32428127	ASXL transcriptional regulator 1 [Source:HGNC Symbol;Acc:HGNC:18318]	GO:0000790(nuclear chromatin);GO:0000902(cell morphogenesis);GO:0003007(heart morphogenesis);GO:0003677(DNA binding);GO:0003682(chromatin binding);GO:0003713(transcription coactivator activity);GO:0005515(protein binding);GO:0005634(nucleus);GO:0005654(nucleoplasm);GO:0006325(chromatin organization);GO:0006351(transcription, DNA-templated);GO:0006355(regulation of transcription, DNA-templated);GO…	NA	NA
hsa_circ_0007766	117.116	63.138	9	4	0.891361	up	0.390133	1	no	chr17	39708321	39710481	+	5	circRNA	ENST00000584601	ERBB2	chr17:39707141-39708320|chr17:39710481-39711927	erb-b2 receptor tyrosine kinase 2 [Source:HGNC Symbol;Acc:HGNC:3430]	GO:0000165(MAPK cascade);GO:0000166(nucleotide binding);GO:0001042(RNA polymerase I core binding);GO:0001934(positive regulation of protein phosphorylation);GO:0004672(protein kinase activity);GO:0004713(protein tyrosine kinase activity);GO:0004714(transmembrane receptor protein tyrosine kinase activity);GO:0004888(transmembrane signaling receptor activity);GO:0005515(protein binding);GO:0005524(…	01521(EGFR tyrosine kinase inhibitor resistance);01522(Endocrine resistance);01524(Platinum drug resistance);04010(MAPK signaling pathway);04012(ErbB signaling pathway);04020(Calcium signaling pathway);04066(HIF-1 signaling pathway);04151(PI3K-Akt signaling pathway);04510(Focal adhesion);04520(Adherens junction);04530(Tight junction);05200(Pathways in cancer);05205(Proteoglycans in cancer);05206(…	EC:2.7.10.1
hsa_circ_0008967	117.116	63.138	9	4	0.891361	up	0.390133	1	no	chr11	13413530	13421838	-	4	circRNA	ENST00000278174	BTBD10	chr11:13405856-13413529|chr11:13421838-13445023	BTB domain containing 10 [Source:HGNC Symbol;Acc:HGNC:21445]	GO:0001650(fibrillar center);GO:0005515(protein binding);GO:0005634(nucleus);GO:0005654(nucleoplasm);GO:0005737(cytoplasm);GO:0042327(positive regulation of phosphorylation);GO:0044342(type B pancreatic cell proliferation);GO:1901215(negative regulation of neuron death)	NA	NA
hsa_circ_0001798	117.116	63.138	9	4	0.891361	up	0.390133	1	no	chr8	47396376	47407961	+	2	circRNA	ENST00000541342	SPIDR	chr8:47294030-47396375|chr8:47407961-47440322	scaffold protein involved in DNA repair [Source:HGNC Symbol;Acc:HGNC:28971]	GO:0000228(nuclear chromosome);GO:0000724(double-strand break repair via homologous recombination);GO:0005515(protein binding);GO:0005634(nucleus);GO:0005654(nucleoplasm);GO:0006281(DNA repair);GO:0006310(DNA recombination);GO:0006974(cellular response to DNA damage stimulus);GO:0010569(regulation of double-strand break repair via homologous recombination);GO:0031334(positive regulation of protei…	NA	NA
circRNA3117	52.0517	142.061	4	9	-1.44849	down	0.390133	1	yes	chr9	33953286	33963791	-	4	circRNA	ENST00000412543	UBAP2	chr9:33948587-33953285|chr9:33963791-33986760	ubiquitin associated protein 2 [Source:HGNC Symbol;Acc:HGNC:14185]	GO:0003723(RNA binding);GO:0005515(protein binding);GO:0005634(nucleus);GO:0005737(cytoplasm);GO:0045296(cadherin binding)	NA	NA
hsa_circ_0000396	221.22	142.061	17	9	0.638974	up	0.426125	1	no	chr12	46229153	46243314	-	4	circRNA	ENST00000398637	SLC38A1	chr12:46209127-46229152|chr12:46243314-46268525	solute carrier family 38 member 1 [Source:HGNC Symbol;Acc:HGNC:13447]	GO:0001504(neurotransmitter uptake);GO:0003333(amino acid transmembrane transport);GO:0005283(amino acid:sodium symporter activity);GO:0005295(neutral amino acid:sodium symporter activity);GO:0005515(protein binding);GO:0005886(plasma membrane);GO:0005887(integral component of plasma membrane);GO:0006811(ion transport);GO:0006814(sodium ion transport);GO:0006865(amino acid transport);GO:0006868(g…	04724(Glutamatergic synapse);04727(GABAergic synapse)	NA
circRNA2688	52.0517	15.7845	4	1	1.72144	up	0.430642	1	yes	chr8	17268258	17286427	+	9	circRNA	ENST00000520140	VPS37A	chr8:17265981-17268257|chr8:17286427-17294986	VPS37A subunit of ESCRT-I [Source:HGNC Symbol;Acc:HGNC:24928]	GO:0000813(ESCRT I complex);GO:0005515(protein binding);GO:0005634(nucleus);GO:0005654(nucleoplasm);GO:0005768(endosome);GO:0005813(centrosome);GO:0005829(cytosol);GO:0006612(protein targeting to membrane);GO:0006623(protein targeting to vacuole);GO:0010008(endosome membrane);GO:0015031(protein transport);GO:0016020(membrane);GO:0016197(endosomal transport);GO:0016236(macroautophagy);GO:0019058(v…	04144(Endocytosis)	NA
hsa_circ_0107329	52.0517	15.7845	4	1	1.72144	up	0.430642	1	yes	chr17	61776401	61808757	-	8	circRNA	ENST00000259008	BRIP1	chr17:61744591-61776400|chr17:61808757-61847100	BRCA1 interacting protein C-terminal helicase 1 [Source:HGNC Symbol;Acc:HGNC:20473]	GO:0000077(DNA damage checkpoint);GO:0000166(nucleotide binding);GO:0003676(nucleic acid binding);GO:0003677(DNA binding);GO:0003678(DNA helicase activity);GO:0003682(chromatin binding);GO:0003724(RNA helicase activity);GO:0004386(helicase activity);GO:0005515(protein binding);GO:0005524(ATP binding);GO:0005634(nucleus);GO:0005654(nucleoplasm);GO:0005737(cytoplasm);GO:0006139(nucleobase-containin…	03440(Homologous recombination);03460(Fanconi anemia pathway)	EC:3.6.4.12
hsa_circ_0012300	13.0129	63.138	1	4	-2.27856	down	0.430642	1	yes	chr1	46055795	46080750	-	6	circRNA	ENST00000262741	PIK3R3	chr1:46046625-46055794|chr1:46080750-46131846	phosphoinositide-3-kinase regulatory subunit 3 [Source:HGNC Symbol;Acc:HGNC:8981]	GO:0001784(phosphotyrosine residue binding);GO:0001934(positive regulation of protein phosphorylation);GO:0002042(cell migration involved in sprouting angiogenesis);GO:0005515(protein binding);GO:0005829(cytosol);GO:0005942(phosphatidylinositol 3-kinase complex);GO:0006661(phosphatidylinositol biosynthetic process);GO:0008286(insulin receptor signaling pathway);GO:0010628(positive regulation of g…	01521(EGFR tyrosine kinase inhibitor resistance);01522(Endocrine resistance);01524(Platinum drug resistance);04012(ErbB signaling pathway);04014(Ras signaling pathway);04015(Rap1 signaling pathway);04024(cAMP signaling pathway);04062(Chemokine signaling pathway);04066(HIF-1 signaling pathway);04068(FoxO signaling pathway);04070(Phosphatidylinositol signaling system);04071(Sphingolipid signaling p…	NA
hsa_circ_0008490	52.0517	15.7845	4	1	1.72144	up	0.430642	1	yes	chr3	67495798	67520634	-	5	circRNA	ENST00000493112	SUCLG2	chr3:67400851-67495797|chr3:67520634-67528131	succinate-CoA ligase GDP-forming subunit beta [Source:HGNC Symbol;Acc:HGNC:11450]	GO:0000166(nucleotide binding);GO:0000287(magnesium ion binding);GO:0003824(catalytic activity);GO:0004775(succinate-CoA ligase (ADP-forming) activity);GO:0004776(succinate-CoA ligase (GDP-forming) activity);GO:0005515(protein binding);GO:0005524(ATP binding);GO:0005525(GTP binding);GO:0005739(mitochondrion);GO:0005759(mitochondrial matrix);GO:0005886(plasma membrane);GO:0006099(tricarboxylic aci…	00020(Citrate cycle (TCA cycle));00640(Propanoate metabolism)	EC:6.2.1.4
hsa_circ_0006091	52.0517	15.7845	4	1	1.72144	up	0.430642	1	yes	chr4	3316070	3343053	+	2	circRNA	ENST00000344733	RGS12	chr4:3314949-3316069|chr4:3343053-3386415	regulator of G protein signaling 12 [Source:HGNC Symbol;Acc:HGNC:9994]	GO:0000794(condensed nuclear chromosome);GO:0003924(GTPase activity);GO:0005096(GTPase activator activity);GO:0005515(protein binding);GO:0005634(nucleus);GO:0005654(nucleoplasm);GO:0005730(nucleolus);GO:0005737(cytoplasm);GO:0005829(cytosol);GO:0005886(plasma membrane);GO:0007165(signal transduction);GO:0007186(G protein-coupled receptor signaling pathway);GO:0008277(regulation of G protein-coup…	NA	NA
hsa_circ_0013225	13.0129	63.138	1	4	-2.27856	down	0.430642	1	yes	chr1	94201720	94231643	-	11	circRNA	ENST00000552844	ARHGAP29	chr1:94190083-94201719|chr1:94231643-94275011	Rho GTPase activating protein 29 [Source:HGNC Symbol;Acc:HGNC:30207]	GO:0005096(GTPase activator activity);GO:0005737(cytoplasm);GO:0005829(cytosol);GO:0007165(signal transduction);GO:0007266(Rho protein signal transduction);GO:0030165(PDZ domain binding);GO:0032991(protein-containing complex);GO:0035556(intracellular signal transduction);GO:0043547(positive regulation of GTPase activity);GO:0046872(metal ion binding);GO:0051056(regulation of small GTPase mediated…	NA	NA
hsa_circ_0005692	52.0517	15.7845	4	1	1.72144	up	0.430642	1	yes	chr16	4332215	4333519	+	2	circRNA	ENST00000262366	GLIS2	chr16:4329169-4332214|chr16:4333519-4334800	GLIS family zinc finger 2 [Source:HGNC Symbol;Acc:HGNC:29450]	GO:0000122(negative regulation of transcription by RNA polymerase II);GO:0000976(transcription regulatory region sequence-specific DNA binding);GO:0000977(RNA polymerase II regulatory region sequence-specific DNA binding);GO:0000981(DNA-binding transcription factor activity, RNA polymerase II-specific);GO:0001228(DNA-binding transcription activator activity, RNA polymerase II-specific);GO:0001822…	NA	NA
hsa_circ_0000251	52.0517	15.7845	4	1	1.72144	up	0.430642	1	yes	chr10	92531748	92537550	-	3	circRNA	ENST00000650060	IDE	chr10:92515042-92531747|chr10:92537550-92573921	insulin degrading enzyme [Source:HGNC Symbol;Acc:HGNC:5381]	GO:0000166(nucleotide binding);GO:0001540(amyloid-beta binding);GO:0001618(virus receptor activity);GO:0003824(catalytic activity);GO:0004175(endopeptidase activity);GO:0004222(metalloendopeptidase activity);GO:0005515(protein binding);GO:0005524(ATP binding);GO:0005576(extracellular region);GO:0005615(extracellular space);GO:0005634(nucleus);GO:0005737(cytoplasm);GO:0005739(mitochondrion);GO:000…	05010(Alzheimer disease)	NA
hsa_circ_0002755	13.0129	63.138	1	4	-2.27856	down	0.430642	1	yes	chr7	74356410	74357477	+	2	circRNA	ENST00000223398	CLIP2	chr7:74354004-74356409|chr7:74357477-74360174	CAP-Gly domain containing linker protein 2 [Source:HGNC Symbol;Acc:HGNC:2586]	GO:0005634(nucleus);GO:0005737(cytoplasm);GO:0005856(cytoskeleton);GO:0005874(microtubule);GO:0005875(microtubule associated complex);GO:0005881(cytoplasmic microtubule);GO:0008017(microtubule binding);GO:0031122(cytoplasmic microtubule organization);GO:0035371(microtubule plus-end);GO:0051010(microtubule plus-end binding)	NA	NA
circRNA2338	52.0517	15.7845	4	1	1.72144	up	0.430642	1	yes	chr1	21001199	21002808	-	2	circRNA	ENST00000411888	EIF4G3	chr1:20981227-21001198|chr1:21002808-21089137	eukaryotic translation initiation factor 4 gamma 3 [Source:HGNC Symbol;Acc:HGNC:3298]	GO:0000339(RNA cap binding);GO:0003723(RNA binding);GO:0003729(mRNA binding);GO:0003743(translation initiation factor activity);GO:0005515(protein binding);GO:0005829(cytosol);GO:0006412(translation);GO:0006413(translational initiation);GO:0006417(regulation of translation);GO:0006446(regulation of translational initiation);GO:0008135(translation factor activity, RNA binding);GO:0016281(eukaryoti…	03013(RNA transport);05416(Viral myocarditis)	NA
hsa_circ_0009172	52.0517	15.7845	4	1	1.72144	up	0.430642	1	yes	chr10	68459104	68470163	-	4	circRNA	ENST00000551118	DNA2	chr10:68450247-68459103|chr10:68470163-68471790	DNA replication helicase/nuclease 2 [Source:HGNC Symbol;Acc:HGNC:2939]	GO:0000076(DNA replication checkpoint);GO:0000166(nucleotide binding);GO:0000723(telomere maintenance);GO:0000729(DNA double-strand break processing);GO:0000784(nuclear chromosome, telomeric region);GO:0003677(DNA binding);GO:0003678(DNA helicase activity);GO:0003723(RNA binding);GO:0003824(catalytic activity);GO:0004386(helicase activity);GO:0004518(nuclease activity);GO:0004519(endonuclease act…	03030(DNA replication)	EC:3.6.4.12
hsa_circ_0005767	52.0517	15.7845	4	1	1.72144	up	0.430642	1	yes	chr10	16752539	16754989	-	3	circRNA	ENST00000377921	RSU1	chr10:16695155-16752538|chr10:16754989-16764389	Ras suppressor protein 1 [Source:HGNC Symbol;Acc:HGNC:10464]	GO:0005515(protein binding);GO:0005829(cytosol);GO:0005925(focal adhesion);GO:0007165(signal transduction);GO:0010811(positive regulation of cell-substrate adhesion);GO:0043547(positive regulation of GTPase activity);GO:0070062(extracellular exosome)	NA	NA
hsa_circ_0004565	52.0517	15.7845	4	1	1.72144	up	0.430642	1	yes	chr3	149846011	149902162	+	5	circRNA	ENST00000344229	RNF13	chr3:149814026-149846010|chr3:149902162-149911977	ring finger protein 13 [Source:HGNC Symbol;Acc:HGNC:10057]	GO:0000139(Golgi membrane);GO:0004842(ubiquitin-protein transferase activity);GO:0005515(protein binding);GO:0005634(nucleus);GO:0005637(nuclear inner membrane);GO:0005654(nucleoplasm);GO:0005764(lysosome);GO:0005765(lysosomal membrane);GO:0005768(endosome);GO:0005783(endoplasmic reticulum);GO:0005789(endoplasmic reticulum membrane);GO:0005794(Golgi apparatus);GO:0005829(cytosol);GO:0006511(ubiqu…	NA	EC:2.3.2.27
hsa_circ_0008621	52.0517	15.7845	4	1	1.72144	up	0.430642	1	yes	chr5	43292474	43297166	-	6	circRNA	ENST00000325110	HMGCS1	chr5:43291220-43292473|chr5:43297166-43298008	3-hydroxy-3-methylglutaryl-CoA synthase 1 [Source:HGNC Symbol;Acc:HGNC:5007]	GO:0001889(liver development);GO:0003824(catalytic activity);GO:0004421(hydroxymethylglutaryl-CoA synthase activity);GO:0005737(cytoplasm);GO:0005829(cytosol);GO:0006084(acetyl-CoA metabolic process);GO:0006629(lipid metabolic process);GO:0006694(steroid biosynthetic process);GO:0006695(cholesterol biosynthetic process);GO:0007420(brain development);GO:0008144(drug binding);GO:0008202(steroid met…	00072(Synthesis and degradation of ketone bodies);00280(Valine, leucine and isoleucine degradation);00650(Butanoate metabolism);00900(Terpenoid backbone biosynthesis)	EC:2.3.3.10
hsa_circ_0005142	13.0129	63.138	1	4	-2.27856	down	0.430642	1	yes	chr9	83682951	83686155	-	2	circRNA	ENST00000376395	UBQLN1	chr9:83680037-83682950|chr9:83686155-83707499	ubiquilin 1 [Source:HGNC Symbol;Acc:HGNC:12508]	GO:0000045(autophagosome assembly);GO:0000502(proteasome complex);GO:0005515(protein binding);GO:0005634(nucleus);GO:0005654(nucleoplasm);GO:0005737(cytoplasm);GO:0005776(autophagosome);GO:0005783(endoplasmic reticulum);GO:0005829(cytosol);GO:0005886(plasma membrane);GO:0006511(ubiquitin-dependent protein catabolic process);GO:0006914(autophagy);GO:0016020(membrane);GO:0016235(aggresome);GO:00162…	04141(Protein processing in endoplasmic reticulum)	NA
hsa_circ_0008460	52.0517	15.7845	4	1	1.72144	up	0.430642	1	yes	chr4	1900626	1904378	+	2	circRNA	ENST00000508803	NSD2	chr4:1871542-1900625|chr4:1904378-1916870	nuclear receptor binding SET domain protein 2 [Source:HGNC Symbol;Acc:HGNC:12766]	GO:0000122(negative regulation of transcription by RNA polymerase II);GO:0000785(chromatin);GO:0000981(DNA-binding transcription factor activity, RNA polymerase II-specific);GO:0003149(membranous septum morphogenesis);GO:0003289(atrial septum primum morphogenesis);GO:0003290(atrial septum secundum morphogenesis);GO:0003677(DNA binding);GO:0003682(chromatin binding);GO:0005515(protein binding);GO:…	00310(Lysine degradation);05202(Transcriptional misregulation in cancer)	EC:2.1.1.43
hsa_circ_0003429	52.0517	15.7845	4	1	1.72144	up	0.430642	1	yes	chr11	70354301	70362488	+	5	circRNA	ENST00000253925	PPFIA1	chr11:70348420-70354300|chr11:70362488-70372214	PTPRF interacting protein alpha 1 [Source:HGNC Symbol;Acc:HGNC:9245]	GO:0005515(protein binding);GO:0005737(cytoplasm);GO:0005829(cytosol);GO:0005925(focal adhesion);GO:0007160(cell-matrix adhesion);GO:0007165(signal transduction);GO:0007269(neurotransmitter secretion);GO:0014047(glutamate secretion);GO:0016020(membrane);GO:0016021(integral component of membrane);GO:0030424(axon);GO:0030425(dendrite);GO:0032991(protein-containing complex);GO:0048786(presynaptic ac…	NA	NA
hsa_circ_0072547	52.0517	15.7845	4	1	1.72144	up	0.430642	1	yes	chr5	57246300	57251141	+	4	circRNA	ENST00000424459	GPBP1	chr5:57237172-57246299|chr5:57251141-57261179	GC-rich promoter binding protein 1 [Source:HGNC Symbol;Acc:HGNC:29520]	GO:0003677(DNA binding);GO:0003700(DNA-binding transcription factor activity);GO:0005515(protein binding);GO:0005634(nucleus);GO:0005737(cytoplasm);GO:0005829(cytosol);GO:0005886(plasma membrane);GO:0006351(transcription, DNA-templated);GO:0006355(regulation of transcription, DNA-templated);GO:0043231(intracellular membrane-bounded organelle);GO:0045893(positive regulation of transcription, DNA-t…	NA	NA
hsa_circ_0001687	52.0517	15.7845	4	1	1.72144	up	0.430642	1	yes	chr7	24623666	24680520	+	10	circRNA	ENST00000222644	MPP6	chr7:24573593-24623665|chr7:24680520-24687437	membrane palmitoylated protein 6 [Source:HGNC Symbol;Acc:HGNC:18167]	GO:0005515(protein binding);GO:0005886(plasma membrane);GO:0016020(membrane);GO:0065003(protein-containing complex assembly);GO:0070062(extracellular exosome)	NA	NA
hsa_circ_0073057	13.0129	63.138	1	4	-2.27856	down	0.430642	1	yes	chr5	75685207	75702810	-	6	circRNA	ENST00000428202	POC5	chr5:75677950-75685206|chr5:75702810-75705703	POC5 centriolar protein [Source:HGNC Symbol;Acc:HGNC:26658]	GO:0005515(protein binding);GO:0005654(nucleoplasm);GO:0005737(cytoplasm);GO:0005813(centrosome);GO:0005814(centriole);GO:0005815(microtubule organizing center);GO:0005829(cytosol);GO:0005856(cytoskeleton);GO:0007049(cell cycle)	NA	NA
hsa_circ_0000087	13.0129	63.138	1	4	-2.27856	down	0.430642	1	yes	chr1	77717867	77725762	-	7	circRNA	ENST00000370794	USP33	chr1:77715868-77717866|chr1:77725762-77728294	ubiquitin specific peptidase 33 [Source:HGNC Symbol;Acc:HGNC:20059]	GO:0001664(G protein-coupled receptor binding);GO:0004197(cysteine-type endopeptidase activity);GO:0004843(thiol-dependent ubiquitin-specific protease activity);GO:0005515(protein binding);GO:0005654(nucleoplasm);GO:0005737(cytoplasm);GO:0005794(Golgi apparatus);GO:0005813(centrosome);GO:0005815(microtubule organizing center);GO:0005829(cytosol);GO:0005856(cytoskeleton);GO:0005925(focal adhesion)…	NA	EC:3.4.19.12
hsa_circ_0046178	52.0517	15.7845	4	1	1.72144	up	0.430642	1	yes	chr17	81567417	81572088	-	3	circRNA	ENST00000331134	NPLOC4	chr17:81565607-81567416|chr17:81572088-81588943	NPL4 homolog, ubiquitin recognition factor [Source:HGNC Symbol;Acc:HGNC:18261]	GO:0005515(protein binding);GO:0005634(nucleus);GO:0005654(nucleoplasm);GO:0005737(cytoplasm);GO:0005783(endoplasmic reticulum);GO:0005829(cytosol);GO:0006511(ubiquitin-dependent protein catabolic process);GO:0007030(Golgi organization);GO:0030433(ubiquitin-dependent ERAD pathway);GO:0030970(retrograde protein transport, ER to cytosol);GO:0031625(ubiquitin protein ligase binding);GO:0032480(negat…	04141(Protein processing in endoplasmic reticulum)	NA
hsa_circ_0001617	52.0517	15.7845	4	1	1.72144	up	0.430642	1	yes	chr6	85557976	85574378	-	6	circRNA	ENST00000314673	SNX14	chr6:85549879-85557975|chr6:85574378-85593578	sorting nexin 14 [Source:HGNC Symbol;Acc:HGNC:14977]	GO:0005764(lysosome);GO:0005765(lysosomal membrane);GO:0005768(endosome);GO:0005770(late endosome);GO:0015031(protein transport);GO:0016020(membrane);GO:0016021(integral component of membrane);GO:0030425(dendrite);GO:0031902(late endosome membrane);GO:0035091(phosphatidylinositol binding);GO:0042995(cell projection);GO:0080025(phosphatidylinositol-3,5-bisphosphate binding);GO:0097352(autophagosom…	NA	NA
hsa_circ_0135635	52.0517	15.7845	4	1	1.72144	up	0.430642	1	yes	chr8	123077111	123101007	+	6	circRNA	ENST00000287380	TBC1D31	chr8:123072846-123077110|chr8:123101007-123105287	TBC1 domain family member 31 [Source:HGNC Symbol;Acc:HGNC:30888]	GO:0005515(protein binding);GO:0005813(centrosome)	NA	NA
hsa_circ_0001769	13.0129	63.138	1	4	-2.27856	down	0.430642	1	yes	chr7	152309966	152315338	-	3	circRNA	ENST00000262189	KMT2C	chr7:152273867-152309965|chr7:152315338-152330600	lysine methyltransferase 2C [Source:HGNC Symbol;Acc:HGNC:13726]	GO:0003677(DNA binding);GO:0003713(transcription coactivator activity);GO:0003723(RNA binding);GO:0005515(protein binding);GO:0005634(nucleus);GO:0005654(nucleoplasm);GO:0006325(chromatin organization);GO:0006355(regulation of transcription, DNA-templated);GO:0008168(methyltransferase activity);GO:0016740(transferase activity);GO:0016746(transferase activity, transferring acyl groups);GO:0032259(…	00310(Lysine degradation)	EC:2.1.1.43
hsa_circ_0007018	52.0517	15.7845	4	1	1.72144	up	0.430642	1	yes	chr16	69155871	69167185	+	6	circRNA	ENST00000562237	UTP4	chr16:69154457-69155870|chr16:69167185-69168820	UTP4 small subunit processome component [Source:HGNC Symbol;Acc:HGNC:1983]	GO:0000462(maturation of SSU-rRNA from tricistronic rRNA transcript (SSU-rRNA, 5.8S rRNA, LSU-rRNA));GO:0001650(fibrillar center);GO:0003723(RNA binding);GO:0005515(protein binding);GO:0005634(nucleus);GO:0005654(nucleoplasm);GO:0005694(chromosome);GO:0005730(nucleolus);GO:0006355(regulation of transcription, DNA-templated);GO:0006364(rRNA processing);GO:0030490(maturation of SSU-rRNA);GO:0030686…	03008(Ribosome biogenesis in eukaryotes)	NA
hsa_circ_0001387	52.0517	15.7845	4	1	1.72144	up	0.430642	1	yes	chr4	1900626	1935262	+	6	circRNA	ENST00000508803	NSD2	chr4:1871542-1900625|chr4:1935262-1938450	nuclear receptor binding SET domain protein 2 [Source:HGNC Symbol;Acc:HGNC:12766]	GO:0000122(negative regulation of transcription by RNA polymerase II);GO:0000785(chromatin);GO:0000981(DNA-binding transcription factor activity, RNA polymerase II-specific);GO:0003149(membranous septum morphogenesis);GO:0003289(atrial septum primum morphogenesis);GO:0003290(atrial septum secundum morphogenesis);GO:0003677(DNA binding);GO:0003682(chromatin binding);GO:0005515(protein binding);GO:…	00310(Lysine degradation);05202(Transcriptional misregulation in cancer)	EC:2.1.1.43
hsa_circ_0073177	169.168	110.492	13	7	0.614521	up	0.431875	1	no	chr5	80767933	80792844	+	6	circRNA	ENST00000670357	MSH3	chr5:80761678-80767932|chr5:80792844-80813583	mutS homolog 3 [Source:HGNC Symbol;Acc:HGNC:7326]	GO:0000166(nucleotide binding);GO:0000710(meiotic mismatch repair);GO:0000735(removal of nonhomologous ends);GO:0003677(DNA binding);GO:0003697(single-stranded DNA binding);GO:0005515(protein binding);GO:0005524(ATP binding);GO:0005634(nucleus);GO:0005654(nucleoplasm);GO:0006281(DNA repair);GO:0006298(mismatch repair);GO:0006312(mitotic recombination);GO:0006974(cellular response to DNA damage st…	01524(Platinum drug resistance);03430(Mismatch repair);05200(Pathways in cancer);05210(Colorectal cancer)	NA
hsa_circ_0000419	130.129	78.9225	10	5	0.721436	up	0.438083	1	no	chr12	69800209	69801721	+	2	circRNA	ENST00000247833	RAB3IP	chr12:69795344-69800208|chr12:69801721-69812777	RAB3A interacting protein [Source:HGNC Symbol;Acc:HGNC:16508]	GO:0005085(guanyl-nucleotide exchange factor activity);GO:0005515(protein binding);GO:0005634(nucleus);GO:0005737(cytoplasm);GO:0005829(cytosol);GO:0005856(cytoskeleton);GO:0006612(protein targeting to membrane);GO:0006887(exocytosis);GO:0015031(protein transport);GO:0017112(Rab guanyl-nucleotide exchange factor activity);GO:0030027(lamellipodium);GO:0042995(cell projection);GO:0070319(Golgi to p…	NA	NA
hsa_circ_0006719	130.129	78.9225	10	5	0.721436	up	0.438083	1	no	chr16	31090775	31091342	-	1	ciRNA	ENST00000533518	AC135050	chr16:31090774-31091342	novel protein, VKORC1 and PRSS53 readthrough	GO:0004252(serine-type endopeptidase activity);GO:0005783(endoplasmic reticulum);GO:0005789(endoplasmic reticulum membrane);GO:0006508(proteolysis);GO:0007596(blood coagulation);GO:0016020(membrane);GO:0016021(integral component of membrane);GO:0016491(oxidoreductase activity);GO:0017187(peptidyl-glutamic acid carboxylation);GO:0042373(vitamin K metabolic process);GO:0047057(vitamin-K-epoxide red…	NA	NA
hsa_circ_0001558	130.129	78.9225	10	5	0.721436	up	0.438083	1	no	chr5	176943335	176958154	-	4	circRNA	ENST00000377227	UIMC1	chr5:176911389-176943334|chr5:176958154-176968554	ubiquitin interaction motif containing 1 [Source:HGNC Symbol;Acc:HGNC:30298]	GO:0005515(protein binding);GO:0005634(nucleus);GO:0005654(nucleoplasm);GO:0006281(DNA repair);GO:0006302(double-strand break repair);GO:0006303(double-strand break repair via nonhomologous end joining);GO:0006325(chromatin organization);GO:0006974(cellular response to DNA damage stimulus);GO:0010212(response to ionizing radiation);GO:0016579(protein deubiquitination);GO:0016604(nuclear body);GO:…	03440(Homologous recombination)	NA
hsa_circ_0003426	130.129	78.9225	10	5	0.721436	up	0.438083	1	no	chr20	33619517	33623296	+	2	circRNA	ENST00000342704	CBFA2T2	chr20:33611335-33619516|chr20:33623296-33624763	CBFA2/RUNX1 partner transcriptional co-repressor 2 [Source:HGNC Symbol;Acc:HGNC:1536]	GO:0000122(negative regulation of transcription by RNA polymerase II);GO:0003714(transcription corepressor activity);GO:0005515(protein binding);GO:0005634(nucleus);GO:0006351(transcription, DNA-templated);GO:0006355(regulation of transcription, DNA-templated);GO:0010976(positive regulation of neuron projection development);GO:0010977(negative regulation of neuron projection development);GO:00308…	NA	NA
hsa_circ_0018478	65.0646	157.845	5	10	-1.27856	down	0.438083	1	yes	chr10	67954595	68014186	-	12	circRNA	ENST00000277817	HERC4	chr10:67941105-67954594|chr10:68014186-68025545	HECT and RLD domain containing E3 ubiquitin protein ligase 4 [Source:HGNC Symbol;Acc:HGNC:24521]	GO:0001650(fibrillar center);GO:0004842(ubiquitin-protein transferase activity);GO:0005737(cytoplasm);GO:0005829(cytosol);GO:0007283(spermatogenesis);GO:0016567(protein ubiquitination);GO:0016740(transferase activity);GO:0030154(cell differentiation);GO:0045879(negative regulation of smoothened signaling pathway)	04120(Ubiquitin mediated proteolysis)	EC:2.3.2.26
circRNA1023	130.129	78.9225	10	5	0.721436	up	0.438083	1	no	chr18	12999421	13042334	+	11	circRNA	ENST00000589596	CEP192	chr18:12991437-12999420|chr18:13042334-13048858	centrosomal protein 192 [Source:HGNC Symbol;Acc:HGNC:25515]	GO:0000086(G2/M transition of mitotic cell cycle);GO:0000242(pericentriolar material);GO:0005515(protein binding);GO:0005737(cytoplasm);GO:0005813(centrosome);GO:0005814(centriole);GO:0005829(cytosol);GO:0005856(cytoskeleton);GO:0009617(response to bacterium);GO:0010389(regulation of G2/M transition of mitotic cell cycle);GO:0010923(negative regulation of phosphatase activity);GO:0019902(phosphat…	NA	NA
hsa_circ_0000835	897.892	694.518	69	44	0.370529	up	0.442156	1	no	chr18	21765772	21779685	+	5	circRNA	ENST00000578646	MIB1	chr18:21705123-21765771|chr18:21779685-21791334	mindbomb E3 ubiquitin protein ligase 1 [Source:HGNC Symbol;Acc:HGNC:21086]	GO:0001568(blood vessel development);GO:0001701(in utero embryonic development);GO:0001756(somitogenesis);GO:0001841(neural tube formation);GO:0001947(heart looping);GO:0004842(ubiquitin-protein transferase activity);GO:0005515(protein binding);GO:0005737(cytoplasm);GO:0005813(centrosome);GO:0005815(microtubule organizing center);GO:0005829(cytosol);GO:0005856(cytoskeleton);GO:0005886(plasma memb…	NA	EC:2.3.2.27
circRNA2860	91.0905	47.3535	7	3	0.943829	up	0.442579	1	no	chr13	21157923	21172681	-	6	circRNA	ENST00000314759	SKA3	chr13:21155811-21157922|chr13:21172681-21176375	spindle and kinetochore associated complex subunit 3 [Source:HGNC Symbol;Acc:HGNC:20262]	GO:0000278(mitotic cell cycle);GO:0000775(chromosome, centromeric region);GO:0000776(kinetochore);GO:0000777(condensed chromosome kinetochore);GO:0000940(condensed chromosome outer kinetochore);GO:0005515(protein binding);GO:0005694(chromosome);GO:0005737(cytoplasm);GO:0005813(centrosome);GO:0005819(spindle);GO:0005829(cytosol);GO:0005856(cytoskeleton);GO:0005874(microtubule);GO:0005876(spindle m…	NA	NA
hsa_circ_0085440	39.0388	110.492	3	7	-1.50096	down	0.442579	1	yes	chr8	123077111	123109620	+	9	circRNA	ENST00000287380	TBC1D31	chr8:123072846-123077110|chr8:123109620-123120054	TBC1 domain family member 31 [Source:HGNC Symbol;Acc:HGNC:30888]	GO:0005515(protein binding);GO:0005813(centrosome)	NA	NA
ciRNA196	39.0388	110.492	3	7	-1.50096	down	0.442579	1	yes	chr1	42265115	42278784	-	1	ciRNA	ENST00000372571	FOXJ3	chr1:42265114-42278784	forkhead box J3 [Source:HGNC Symbol;Acc:HGNC:29178]	GO:0000790(nuclear chromatin);GO:0000978(RNA polymerase II cis-regulatory region sequence-specific DNA binding);GO:0000981(DNA-binding transcription factor activity, RNA polymerase II-specific);GO:0001228(DNA-binding transcription activator activity, RNA polymerase II-specific);GO:0003677(DNA binding);GO:0003700(DNA-binding transcription factor activity);GO:0005515(protein binding);GO:0005634(nuc…	NA	NA
hsa_circ_0003054	39.0388	110.492	3	7	-1.50096	down	0.442579	1	yes	chr22	45689712	45718493	+	5	circRNA	ENST00000252934	ATXN10	chr22:45672179-45689711|chr22:45718493-45729424	ataxin 10 [Source:HGNC Symbol;Acc:HGNC:10549]	GO:0005515(protein binding);GO:0005615(extracellular space);GO:0005737(cytoplasm);GO:0005829(cytosol);GO:0005886(plasma membrane);GO:0007399(nervous system development);GO:0016020(membrane);GO:0019899(enzyme binding);GO:0030425(dendrite);GO:0031175(neuron projection development);GO:0042802(identical protein binding);GO:0043025(neuronal cell body);GO:0048471(perinuclear region of cytoplasm);GO:006…	NA	NA
hsa_circ_0005683	234.233	410.397	18	26	-0.809078	down	0.450687	1	no	chr5	14290716	14336727	+	7	circRNA	ENST00000344204	TRIO	chr5:14287063-14290715|chr5:14336727-14358177	trio Rho guanine nucleotide exchange factor [Source:HGNC Symbol;Acc:HGNC:12303]	GO:0000166(nucleotide binding);GO:0004672(protein kinase activity);GO:0004674(protein serine/threonine kinase activity);GO:0005085(guanyl-nucleotide exchange factor activity);GO:0005089(Rho guanyl-nucleotide exchange factor activity);GO:0005515(protein binding);GO:0005524(ATP binding);GO:0005737(cytoplasm);GO:0005829(cytosol);GO:0006468(protein phosphorylation);GO:0007185(transmembrane receptor p…	NA	EC:2.7.11.1
circRNA2790	169.168	315.69	13	20	-0.900052	down	0.467852	1	no	chr12	116230534	116237705	-	2	circRNA	ENST00000551197	MED13L	chr12:116110259-116111428|chr12:116237705-116277060	mediator complex subunit 13L [Source:HGNC Symbol;Acc:HGNC:22962]	GO:0003712(transcription coregulator activity);GO:0005634(nucleus);GO:0006357(regulation of transcription by RNA polymerase II);GO:0016592(mediator complex)	04919(Thyroid hormone signaling pathway)	NA
circRNA3129	78.0776	173.63	6	11	-1.15303	down	0.479207	1	yes	chr17	82900652	82911789	+	7	circRNA	ENST00000571796	TBCD	chr17:82895990-82900651|chr17:82911789-82920556	tubulin folding cofactor D [Source:HGNC Symbol;Acc:HGNC:11581]	GO:0000226(microtubule cytoskeleton organization);GO:0000278(mitotic cell cycle);GO:0005096(GTPase activator activity);GO:0005515(protein binding);GO:0005737(cytoplasm);GO:0005813(centrosome);GO:0005815(microtubule organizing center);GO:0005856(cytoskeleton);GO:0005874(microtubule);GO:0005886(plasma membrane);GO:0005912(adherens junction);GO:0005923(bicellular tight junction);GO:0006457(protein f…	NA	NA
hsa_circ_0099549	247.246	173.63	19	11	0.509932	up	0.479616	1	no	chr12	95208843	95211267	-	1	circRNA	ENST00000343958	FGD6	chr12:95172744-95208842|chr12:95211267-95217224	FYVE, RhoGEF and PH domain containing 6 [Source:HGNC Symbol;Acc:HGNC:21740]	GO:0001726(ruffle);GO:0005085(guanyl-nucleotide exchange factor activity);GO:0005089(Rho guanyl-nucleotide exchange factor activity);GO:0005737(cytoplasm);GO:0005794(Golgi apparatus);GO:0005856(cytoskeleton);GO:0007010(cytoskeleton organization);GO:0008360(regulation of cell shape);GO:0030027(lamellipodium);GO:0030036(actin cytoskeleton organization);GO:0031267(small GTPase binding);GO:0043087(re…	NA	NA
circRNA3156	117.116	236.768	9	15	-1.01553	down	0.494712	1	yes	chr20	36781460	36781947	-	1	circRNA	ENST00000237536	SOGA1	chr20:36786637-36793249	suppressor of glucose, autophagy associated 1 [Source:HGNC Symbol;Acc:HGNC:16111]	GO:0003674(molecular_function);GO:0005576(extracellular region);GO:0005615(extracellular space);GO:0008286(insulin receptor signaling pathway);GO:0010506(regulation of autophagy);GO:0045721(negative regulation of gluconeogenesis);GO:0070062(extracellular exosome)	NA	NA
circRNA3203	104.103	63.138	8	4	0.721436	up	0.497906	1	no	chr2	206121761	206122357	+	1	circRNA	ENST00000233190	NDUFS1	chr2:206124276-206126539	NADH:ubiquinone oxidoreductase core subunit S1 [Source:HGNC Symbol;Acc:HGNC:7707]	GO:0005515(protein binding);GO:0005739(mitochondrion);GO:0005743(mitochondrial inner membrane);GO:0005747(mitochondrial respiratory chain complex I);GO:0005758(mitochondrial intermembrane space);GO:0005759(mitochondrial matrix);GO:0006120(mitochondrial electron transport, NADH to ubiquinone);GO:0008137(NADH dehydrogenase (ubiquinone) activity);GO:0008637(apoptotic mitochondrial changes);GO:000905…	00190(Oxidative phosphorylation);04714(Thermogenesis);04723(Retrograde endocannabinoid signaling);04932(Non-alcoholic fatty liver disease (NAFLD));05010(Alzheimer disease);05012(Parkinson disease);05016(Huntington disease)	EC:7.1.1.2
hsa_circ_0007099	52.0517	126.276	4	8	-1.27856	down	0.497906	1	yes	chr15	89113725	89116521	+	2	circRNA	ENST00000569411	ABHD2	chr15:89087516-89113724|chr15:89116521-89151676	abhydrolase domain containing 2, acylglycerol lipase [Source:HGNC Symbol;Acc:HGNC:18717]	GO:0001669(acrosomal vesicle);GO:0003707(steroid hormone receptor activity);GO:0005886(plasma membrane);GO:0005929(cilium);GO:0006629(lipid metabolic process);GO:0007340(acrosome reaction);GO:0008126(acetylesterase activity);GO:0009611(response to wounding);GO:0016020(membrane);GO:0016021(integral component of membrane);GO:0016042(lipid catabolic process);GO:0016787(hydrolase activity);GO:0030336…	NA	NA
circRNA3161	52.0517	126.276	4	8	-1.27856	down	0.497906	1	yes	chr1	20744745	20780540	-	12	circRNA	ENST00000312239	HP1BP3	chr1:20780540-20786649	heterochromatin protein 1 binding protein 3 [Source:HGNC Symbol;Acc:HGNC:24973]	GO:0000786(nucleosome);GO:0003677(DNA binding);GO:0003682(chromatin binding);GO:0005515(protein binding);GO:0005634(nucleus);GO:0005694(chromosome);GO:0006334(nucleosome assembly);GO:0006355(regulation of transcription, DNA-templated);GO:0016607(nuclear speck);GO:0031491(nucleosome binding);GO:0042025(host cell nucleus);GO:0042127(regulation of cell population proliferation);GO:0070828(heterochro…	NA	NA
hsa_circ_0001246	104.103	63.138	8	4	0.721436	up	0.497906	1	no	chr22	45700282	45740538	+	6	circRNA	ENST00000381061	ATXN10	chr22:45693078-45700281|chr22:45740538-45806958	ataxin 10 [Source:HGNC Symbol;Acc:HGNC:10549]	GO:0005515(protein binding);GO:0005615(extracellular space);GO:0005737(cytoplasm);GO:0005829(cytosol);GO:0005886(plasma membrane);GO:0007399(nervous system development);GO:0016020(membrane);GO:0019899(enzyme binding);GO:0030425(dendrite);GO:0031175(neuron projection development);GO:0042802(identical protein binding);GO:0043025(neuronal cell body);GO:0048471(perinuclear region of cytoplasm);GO:006…	NA	NA
hsa_circ_0003028	52.0517	126.276	4	8	-1.27856	down	0.497906	1	yes	chr14	65561337	65561766	+	1	circRNA	ENST00000360689	FUT8	chr14:65455718-65561336|chr14:65561766-65615977	fucosyltransferase 8 [Source:HGNC Symbol;Acc:HGNC:4019]	GO:0000139(Golgi membrane);GO:0001701(in utero embryonic development);GO:0005515(protein binding);GO:0005794(Golgi apparatus);GO:0006486(protein glycosylation);GO:0006487(protein N-linked glycosylation);GO:0006491(N-glycan processing);GO:0007179(transforming growth factor beta receptor signaling pathway);GO:0007229(integrin-mediated signaling pathway);GO:0007585(respiratory gaseous exchange by re…	00510(N-Glycan biosynthesis);00533(Glycosaminoglycan biosynthesis - keratan sulfate);05202(Transcriptional misregulation in cancer)	EC:2.4.1.68
hsa_circ_0103771	52.0517	126.276	4	8	-1.27856	down	0.497906	1	yes	chr15	50586392	50592626	-	3	circRNA	ENST00000646667	TRPM7	chr15:50583159-50586391|chr15:50592626-50593616	transient receptor potential cation channel subfamily M member 7 [Source:HGNC Symbol;Acc:HGNC:17994]	GO:0000166(nucleotide binding);GO:0001726(ruffle);GO:0003779(actin binding);GO:0004674(protein serine/threonine kinase activity);GO:0005216(ion channel activity);GO:0005262(calcium channel activity);GO:0005524(ATP binding);GO:0005886(plasma membrane);GO:0006468(protein phosphorylation);GO:0006811(ion transport);GO:0006812(cation transport);GO:0006816(calcium ion transport);GO:0010961(cellular mag…	04217(Necroptosis);04218(Cellular senescence);04621(NOD-like receptor signaling pathway);04978(Mineral absorption)	EC:2.7.11.1
hsa_circ_0006968	91.0905	189.414	7	12	-1.05617	down	0.514813	1	yes	chr17	61776401	61780401	-	2	circRNA	ENST00000259008	BRIP1	chr17:61744591-61776400|chr17:61780401-61780839	BRCA1 interacting protein C-terminal helicase 1 [Source:HGNC Symbol;Acc:HGNC:20473]	GO:0000077(DNA damage checkpoint);GO:0000166(nucleotide binding);GO:0003676(nucleic acid binding);GO:0003677(DNA binding);GO:0003678(DNA helicase activity);GO:0003682(chromatin binding);GO:0003724(RNA helicase activity);GO:0004386(helicase activity);GO:0005515(protein binding);GO:0005524(ATP binding);GO:0005634(nucleus);GO:0005654(nucleoplasm);GO:0005737(cytoplasm);GO:0006139(nucleobase-containin…	03440(Homologous recombination);03460(Fanconi anemia pathway)	EC:3.6.4.12
hsa_circ_0001839	91.0905	189.414	7	12	-1.05617	down	0.514813	1	yes	chr9	6880012	6893232	+	3	circRNA	ENST00000536108	KDM4C	chr9:6849700-6880011|chr9:6893232-6980924	lysine demethylase 4C [Source:HGNC Symbol;Acc:HGNC:17071]	GO:0000790(nuclear chromatin);GO:0001825(blastocyst formation);GO:0003682(chromatin binding);GO:0005634(nucleus);GO:0005654(nucleoplasm);GO:0005721(pericentric heterochromatin);GO:0006325(chromatin organization);GO:0006338(chromatin remodeling);GO:0006357(regulation of transcription by RNA polymerase II);GO:0008270(zinc ion binding);GO:0008284(positive regulation of cell population proliferation)…	NA	NA
hsa_circ_0001006	130.129	252.552	10	16	-0.956636	down	0.521385	1	no	chr2	54982515	54987698	-	2	circRNA	ENST00000394609	RTN4	chr2:54974764-54982514|chr2:54987698-55010086	reticulon 4 [Source:HGNC Symbol;Acc:HGNC:14085]	GO:0001825(blastocyst formation);GO:0003723(RNA binding);GO:0005515(protein binding);GO:0005635(nuclear envelope);GO:0005783(endoplasmic reticulum);GO:0005789(endoplasmic reticulum membrane);GO:0005886(plasma membrane);GO:0006915(apoptotic process);GO:0007399(nervous system development);GO:0007413(axonal fasciculation);GO:0010634(positive regulation of epithelial cell migration);GO:0014069(postsy…	05010(Alzheimer disease)	NA
hsa_circ_0000033	26.0259	78.9225	2	5	-1.60049	down	0.521739	1	yes	chr1	26257597	26259802	+	3	circRNA	ENST00000640292	CEP85	chr1:26255865-26257596|chr1:26259802-26268482	centrosomal protein 85 [Source:HGNC Symbol;Acc:HGNC:25309]	GO:0000242(pericentriolar material);GO:0000922(spindle pole);GO:0005515(protein binding);GO:0005634(nucleus);GO:0005730(nucleolus);GO:0005737(cytoplasm);GO:0005794(Golgi apparatus);GO:0005813(centrosome);GO:0005815(microtubule organizing center);GO:0005829(cytosol);GO:0005856(cytoskeleton);GO:0006469(negative regulation of protein kinase activity);GO:0007059(chromosome segregation);GO:0046602(reg…	NA	NA
hsa_circ_0000418	26.0259	78.9225	2	5	-1.60049	down	0.521739	1	yes	chr12	69589485	69592159	+	2	circRNA	ENST00000299300	CCT2	chr12:69588262-69589484|chr12:69592159-69592975	chaperonin containing TCP1 subunit 2 [Source:HGNC Symbol;Acc:HGNC:1615]	GO:0000166(nucleotide binding);GO:0002199(zona pellucida receptor complex);GO:0005515(protein binding);GO:0005524(ATP binding);GO:0005576(extracellular region);GO:0005737(cytoplasm);GO:0005829(cytosol);GO:0005832(chaperonin-containing T-complex);GO:0005874(microtubule);GO:0006457(protein folding);GO:0007339(binding of sperm to zona pellucida);GO:0031625(ubiquitin protein ligase binding);GO:003221…	NA	NA
hsa_circ_0003511	65.0646	31.569	5	2	1.04336	up	0.521739	1	yes	chr7	156756393	156826744	-	6	circRNA	ENST00000353442	LMBR1	chr7:156734257-156756392|chr7:156826744-156833752	limb development membrane protein 1 [Source:HGNC Symbol;Acc:HGNC:13243]	GO:0004888(transmembrane signaling receptor activity);GO:0005515(protein binding);GO:0005887(integral component of plasma membrane);GO:0007165(signal transduction);GO:0016020(membrane);GO:0016021(integral component of membrane);GO:0042733(embryonic digit morphogenesis)	NA	NA
hsa_circ_0085616	65.0646	31.569	5	2	1.04336	up	0.521739	1	yes	chr8	130358017	130361771	-	2	circRNA	ENST00000357668	ASAP1	chr8:130236994-130358016|chr8:130361771-130401884	ArfGAP with SH3 domain, ankyrin repeat and PH domain 1 [Source:HGNC Symbol;Acc:HGNC:2720]	GO:0001786(phosphatidylserine binding);GO:0002102(podosome);GO:0005096(GTPase activator activity);GO:0005515(protein binding);GO:0005546(phosphatidylinositol-4,5-bisphosphate binding);GO:0005547(phosphatidylinositol-3,4,5-trisphosphate binding);GO:0005737(cytoplasm);GO:0005829(cytosol);GO:0016020(membrane);GO:0030030(cell projection organization);GO:0031253(cell projection membrane);GO:0043197(de…	04144(Endocytosis);04666(Fc gamma R-mediated phagocytosis)	NA
hsa_circ_0070562	26.0259	78.9225	2	5	-1.60049	down	0.521739	1	yes	chr4	105233897	105237351	+	1	circRNA	ENST00000513237	TET2	chr4:105190486-105233896|chr4:105237351-105241338	tet methylcytosine dioxygenase 2 [Source:HGNC Symbol;Acc:HGNC:25941]	GO:0003677(DNA binding);GO:0005506(iron ion binding);GO:0005515(protein binding);GO:0005634(nucleus);GO:0006211(5-methylcytosine catabolic process);GO:0006325(chromatin organization);GO:0006493(protein O-linked glycosylation);GO:0007049(cell cycle);GO:0008198(ferrous iron binding);GO:0008270(zinc ion binding);GO:0014070(response to organic cyclic compound);GO:0016491(oxidoreductase activity);GO:0…	NA	NA
hsa_circ_0007976	65.0646	31.569	5	2	1.04336	up	0.521739	1	yes	chr14	61721509	61721823	+	2	circRNA	ENST00000553999	HIF1A	chr14:61695839-61721508|chr14:61721823-61726705	hypoxia inducible factor 1 subunit alpha [Source:HGNC Symbol;Acc:HGNC:4910]	GO:0000790(nuclear chromatin);GO:0000977(RNA polymerase II regulatory region sequence-specific DNA binding);GO:0000978(RNA polymerase II cis-regulatory region sequence-specific DNA binding);GO:0000981(DNA-binding transcription factor activity, RNA polymerase II-specific);GO:0001228(DNA-binding transcription activator activity, RNA polymerase II-specific);GO:0001525(angiogenesis);GO:0001568(blood …	04066(HIF-1 signaling pathway);04137(Mitophagy - animal);04140(Autophagy - animal);04659(Th17 cell differentiation);04919(Thyroid hormone signaling pathway);05167(Kaposi sarcoma-associated herpesvirus infection);05200(Pathways in cancer);05205(Proteoglycans in cancer);05211(Renal cell carcinoma);05230(Central carbon metabolism in cancer);05231(Choline metabolism in cancer)	NA
circRNA771	65.0646	31.569	5	2	1.04336	up	0.521739	1	yes	chr15	49225205	49239367	+	3	circRNA	ENST00000559208	GALK2	chr15:49217313-49225204|chr15:49239367-49281986	galactokinase 2 [Source:HGNC Symbol;Acc:HGNC:4119]	GO:0000166(nucleotide binding);GO:0004335(galactokinase activity);GO:0005524(ATP binding);GO:0005534(galactose binding);GO:0005737(cytoplasm);GO:0005829(cytosol);GO:0005975(carbohydrate metabolic process);GO:0006012(galactose metabolic process);GO:0016301(kinase activity);GO:0016310(phosphorylation);GO:0016740(transferase activity);GO:0016773(phosphotransferase activity, alcohol group as acceptor…	NA	NA
hsa_circ_0067985	65.0646	31.569	5	2	1.04336	up	0.521739	1	yes	chr3	172226871	172251541	+	3	circRNA	ENST00000415807	FNDC3B	chr3:172133546-172226870|chr3:172251541-172285925	fibronectin type III domain containing 3B [Source:HGNC Symbol;Acc:HGNC:24670]	GO:0003723(RNA binding);GO:0005515(protein binding);GO:0016020(membrane);GO:0016021(integral component of membrane)	NA	NA
hsa_circ_0000780	65.0646	31.569	5	2	1.04336	up	0.521739	1	yes	chr17	47664159	47674782	+	8	circRNA	ENST00000535458	KPNB1	chr17:47663178-47664158|chr17:47674782-47676408	karyopherin subunit beta 1 [Source:HGNC Symbol;Acc:HGNC:6400]	GO:0003723(RNA binding);GO:0005515(protein binding);GO:0005576(extracellular region);GO:0005634(nucleus);GO:0005635(nuclear envelope);GO:0005643(nuclear pore);GO:0005654(nucleoplasm);GO:0005737(cytoplasm);GO:0005829(cytosol);GO:0006309(apoptotic DNA fragmentation);GO:0006606(protein import into nucleus);GO:0006607(NLS-bearing protein import into nucleus);GO:0006610(ribosomal protein import into n…	03013(RNA transport)	NA
circRNA3182	65.0646	31.569	5	2	1.04336	up	0.521739	1	yes	chr1	155853277	155853806	-	1	circRNA	ENST00000622608	GON4L	chr1:155827028-155853276|chr1:155853806-155857147	gon-4 like [Source:HGNC Symbol;Acc:HGNC:25973]	GO:0003677(DNA binding);GO:0003712(transcription coregulator activity);GO:0003714(transcription corepressor activity);GO:0005634(nucleus);GO:0005654(nucleoplasm);GO:0006355(regulation of transcription, DNA-templated);GO:0016604(nuclear body);GO:0030183(B cell differentiation);GO:0045892(negative regulation of transcription, DNA-templated)	NA	NA
hsa_circ_0023033	65.0646	31.569	5	2	1.04336	up	0.521739	1	yes	chr11	66821643	66822674	+	2	circRNA	ENST00000525908	C11orf80	chr11:66816199-66821642|chr11:66822674-66828265	chromosome 11 open reading frame 80 [Source:HGNC Symbol;Acc:HGNC:26197]	GO:0005694(chromosome);GO:0007131(reciprocal meiotic recombination);GO:0042138(meiotic DNA double-strand break formation);GO:0051321(meiotic cell cycle)	NA	NA
hsa_circ_0001756	26.0259	78.9225	2	5	-1.60049	down	0.521739	1	yes	chr7	139715932	139717015	-	1	circRNA	ENST00000406875	HIPK2	chr7:139631725-139715931|chr7:139717015-139777604	homeodomain interacting protein kinase 2 [Source:HGNC Symbol;Acc:HGNC:14402]	GO:0000122(negative regulation of transcription by RNA polymerase II);GO:0000166(nucleotide binding);GO:0001102(RNA polymerase II activating transcription factor binding);GO:0001654(eye development);GO:0001934(positive regulation of protein phosphorylation);GO:0003713(transcription coactivator activity);GO:0003714(transcription corepressor activity);GO:0004672(protein kinase activity);GO:0004674(…	04218(Cellular senescence)	EC:2.7.11.1
circRNA1000	65.0646	31.569	5	2	1.04336	up	0.521739	1	yes	chr19	51860904	51886912	-	4	circRNA	ENST00000639703	ZNF577	chr19:51855967-51860903|chr19:51886912-51887895	zinc finger protein 577 [Source:HGNC Symbol;Acc:HGNC:28673]	GO:0003676(nucleic acid binding);GO:0003677(DNA binding);GO:0005634(nucleus);GO:0006355(regulation of transcription, DNA-templated);GO:0046872(metal ion binding)	05168(Herpes simplex virus 1 infection)	NA
hsa_circ_0006381	65.0646	31.569	5	2	1.04336	up	0.521739	1	yes	chr5	61472681	61494410	+	3	circRNA	ENST00000252744	ZSWIM6	chr5:61332948-61472680|chr5:61494410-61521262	zinc finger SWIM-type containing 6 [Source:HGNC Symbol;Acc:HGNC:29316]	GO:0007399(nervous system development);GO:0008270(zinc ion binding);GO:0021773(striatal medium spiny neuron differentiation);GO:0031462(Cul2-RING ubiquitin ligase complex);GO:0032420(stereocilium);GO:0046872(metal ion binding);GO:0048812(neuron projection morphogenesis);GO:1902667(regulation of axon guidance);GO:2001222(regulation of neuron migration)	NA	NA
hsa_circ_0005260	338.336	552.458	26	35	-0.707407	down	0.527794	1	no	chr5	14316513	14336727	+	3	circRNA	ENST00000344204	TRIO	chr5:14304592-14316512|chr5:14336727-14358177	trio Rho guanine nucleotide exchange factor [Source:HGNC Symbol;Acc:HGNC:12303]	GO:0000166(nucleotide binding);GO:0004672(protein kinase activity);GO:0004674(protein serine/threonine kinase activity);GO:0005085(guanyl-nucleotide exchange factor activity);GO:0005089(Rho guanyl-nucleotide exchange factor activity);GO:0005515(protein binding);GO:0005524(ATP binding);GO:0005737(cytoplasm);GO:0005829(cytosol);GO:0006468(protein phosphorylation);GO:0007185(transmembrane receptor p…	NA	EC:2.7.11.1
ciRNA316	338.336	252.552	26	16	0.421876	up	0.542911	1	no	chr22	45793545	45807022	+	1	ciRNA	ENST00000381061	ATXN10	chr22:45793544-45807022	ataxin 10 [Source:HGNC Symbol;Acc:HGNC:10549]	GO:0005515(protein binding);GO:0005615(extracellular space);GO:0005737(cytoplasm);GO:0005829(cytosol);GO:0005886(plasma membrane);GO:0007399(nervous system development);GO:0016020(membrane);GO:0019899(enzyme binding);GO:0030425(dendrite);GO:0031175(neuron projection development);GO:0042802(identical protein binding);GO:0043025(neuronal cell body);GO:0048471(perinuclear region of cytoplasm);GO:006…	NA	NA
ciRNA241	117.116	78.9225	9	5	0.569433	up	0.542974	1	no	X	24073601	24074959	+	1	ciRNA	ENST00000487075	EIF2S3	X:24073600-24074959	eukaryotic translation initiation factor 2 subunit gamma [Source:HGNC Symbol;Acc:HGNC:3267]	GO:0000166(nucleotide binding);GO:0001731(formation of translation preinitiation complex);GO:0003743(translation initiation factor activity);GO:0003924(GTPase activity);GO:0005515(protein binding);GO:0005525(GTP binding);GO:0005737(cytoplasm);GO:0005829(cytosol);GO:0005850(eukaryotic translation initiation factor 2 complex);GO:0006412(translation);GO:0006413(translational initiation);GO:0008135(t…	03013(RNA transport)	NA
circRNA3189	195.194	331.475	15	21	-0.763991	down	0.562502	1	no	chr5	50399108	50411383	-	7	circRNA	ENST00000514111	EMB	chr5:50411383-50428144	embigin [Source:HGNC Symbol;Acc:HGNC:30465]	GO:0005515(protein binding);GO:0005886(plasma membrane);GO:0005887(integral component of plasma membrane);GO:0007155(cell adhesion);GO:0007156(homophilic cell adhesion via plasma membrane adhesion molecules);GO:0007411(axon guidance);GO:0016020(membrane);GO:0016021(integral component of membrane);GO:0030054(cell junction);GO:0030424(axon);GO:0035879(plasma membrane lactate transport);GO:0045202(s…	NA	NA
circRNA3143	117.116	220.983	9	14	-0.915994	down	0.573302	1	no	X	140783176	140784659	+	1	circRNA	ENST00000625883	LINC00632	X:140733964-140783175	long intergenic non-protein coding RNA 632 [Source:HGNC Symbol;Acc:HGNC:27865]	NA	NA	NA
hsa_circ_0007292	78.0776	157.845	6	10	-1.01553	down	0.580436	1	yes	chr10	7797047	7802854	+	6	circRNA	ENST00000493053	ATP5F1C	chr10:7788263-7797046|chr10:7802854-7806973	ATP synthase F1 subunit gamma [Source:HGNC Symbol;Acc:HGNC:833]	GO:0000275(mitochondrial proton-transporting ATP synthase complex, catalytic core F(1));GO:0003723(RNA binding);GO:0005515(protein binding);GO:0005739(mitochondrion);GO:0005743(mitochondrial inner membrane);GO:0005753(mitochondrial proton-transporting ATP synthase complex);GO:0005759(mitochondrial matrix);GO:0006119(oxidative phosphorylation);GO:0006754(ATP biosynthetic process);GO:0006811(ion tr…	00190(Oxidative phosphorylation);04714(Thermogenesis);05010(Alzheimer disease);05012(Parkinson disease);05016(Huntington disease)	NA
hsa_circ_0000591	130.129	94.7071	10	6	0.458402	up	0.580436	1	no	chr15	41668828	41669958	+	1	circRNA	ENST00000563576	MGA	chr15:41621589-41668827|chr15:41669958-41696074	MAX dimerization protein MGA [Source:HGNC Symbol;Acc:HGNC:14010]	GO:0000122(negative regulation of transcription by RNA polymerase II);GO:0000790(nuclear chromatin);GO:0000977(RNA polymerase II regulatory region sequence-specific DNA binding);GO:0000981(DNA-binding transcription factor activity, RNA polymerase II-specific);GO:0001102(RNA polymerase II activating transcription factor binding);GO:0001228(DNA-binding transcription activator activity, RNA polymera…	NA	NA
hsa_circ_0003270	39.0388	94.7071	3	6	-1.27856	down	0.585507	1	yes	chr9	125337018	125337591	+	2	circRNA	ENST00000497580	GAPVD1	chr9:125332629-125337017|chr9:125337591-125341176	GTPase activating protein and VPS9 domains 1 [Source:HGNC Symbol;Acc:HGNC:23375]	GO:0005085(guanyl-nucleotide exchange factor activity);GO:0005096(GTPase activator activity);GO:0005768(endosome);GO:0005829(cytosol);GO:0005886(plasma membrane);GO:0006897(endocytosis);GO:0007165(signal transduction);GO:0016020(membrane);GO:0032794(GTPase activating protein binding);GO:0043087(regulation of GTPase activity);GO:0043547(positive regulation of GTPase activity);GO:0045296(cadherin b…	NA	NA
hsa_circ_0000638	78.0776	47.3535	6	3	0.721436	up	0.585507	1	no	chr15	76274412	76295737	-	8	circRNA	ENST00000557943	ETFA	chr15:76231398-76274411|chr15:76295737-76311349	electron transfer flavoprotein subunit alpha [Source:HGNC Symbol;Acc:HGNC:3481]	GO:0005515(protein binding);GO:0005739(mitochondrion);GO:0005759(mitochondrial matrix);GO:0009055(electron transfer activity);GO:0016491(oxidoreductase activity);GO:0022900(electron transport chain);GO:0022904(respiratory electron transport chain);GO:0033539(fatty acid beta-oxidation using acyl-CoA dehydrogenase);GO:0050660(flavin adenine dinucleotide binding);GO:0055114(oxidation-reduction proce…	NA	NA
hsa_circ_0102923	39.0388	94.7071	3	6	-1.27856	down	0.585507	1	yes	chr14	92126122	92143294	+	8	circRNA	ENST00000298875	CPSF2	chr14:92122128-92126121|chr14:92143294-92154357	cleavage and polyadenylation specific factor 2 [Source:HGNC Symbol;Acc:HGNC:2325]	GO:0000398(mRNA splicing, via spliceosome);GO:0003723(RNA binding);GO:0005515(protein binding);GO:0005634(nucleus);GO:0005654(nucleoplasm);GO:0005847(mRNA cleavage and polyadenylation specificity factor complex);GO:0006369(termination of RNA polymerase II transcription);GO:0006378(mRNA polyadenylation);GO:0006379(mRNA cleavage);GO:0006397(mRNA processing);GO:0006398(mRNA 3'-end processing by stem…	03015(mRNA surveillance pathway)	NA
hsa_circ_0001238	39.0388	94.7071	3	6	-1.27856	down	0.585507	1	yes	chr22	41808875	41810291	+	3	circRNA	ENST00000255784	CCDC134	chr22:41800766-41808874|chr22:41810291-41813263	coiled-coil domain containing 134 [Source:HGNC Symbol;Acc:HGNC:26185]	GO:0001525(angiogenesis);GO:0001890(placenta development);GO:0005515(protein binding);GO:0005576(extracellular region);GO:0005634(nucleus);GO:0005737(cytoplasm);GO:0005783(endoplasmic reticulum);GO:0016020(membrane);GO:0021591(ventricular system development);GO:0035162(embryonic hemopoiesis);GO:1990402(embryonic liver development)	NA	NA
hsa_circ_0005653	39.0388	94.7071	3	6	-1.27856	down	0.585507	1	yes	chr18	196637	204692	+	7	circRNA	ENST00000582707	USP14	chr18:192900-196636|chr18:204692-209970	ubiquitin specific peptidase 14 [Source:HGNC Symbol;Acc:HGNC:12612]	GO:0000502(proteasome complex);GO:0002376(immune system process);GO:0004197(cysteine-type endopeptidase activity);GO:0004843(thiol-dependent ubiquitin-specific protease activity);GO:0004866(endopeptidase inhibitor activity);GO:0005515(protein binding);GO:0005634(nucleus);GO:0005737(cytoplasm);GO:0005829(cytosol);GO:0005886(plasma membrane);GO:0006508(proteolysis);GO:0006511(ubiquitin-dependent pr…	NA	EC:3.4.19.12
hsa_circ_0000371	78.0776	47.3535	6	3	0.721436	up	0.585507	1	no	chr11	129123446	129124894	-	2	circRNA	ENST00000310343	ARHGAP32	chr11:129093707-129123445|chr11:129124894-129164318	Rho GTPase activating protein 32 [Source:HGNC Symbol;Acc:HGNC:17399]	GO:0000139(Golgi membrane);GO:0001650(fibrillar center);GO:0005096(GTPase activator activity);GO:0005515(protein binding);GO:0005654(nucleoplasm);GO:0005737(cytoplasm);GO:0005768(endosome);GO:0005783(endoplasmic reticulum);GO:0005789(endoplasmic reticulum membrane);GO:0005794(Golgi apparatus);GO:0005829(cytosol);GO:0005938(cell cortex);GO:0007165(signal transduction);GO:0007264(small GTPase media…	NA	NA
hsa_circ_0001661	78.0776	47.3535	6	3	0.721436	up	0.585507	1	no	chr6	158580940	158589782	+	4	circRNA	ENST00000367090	TMEM181	chr6:158573523-158580940|chr6:158589782-158605267	transmembrane protein 181 [Source:HGNC Symbol;Acc:HGNC:20958]	GO:0009405(pathogenesis);GO:0015643(toxic substance binding);GO:0016020(membrane);GO:0016021(integral component of membrane)	NA	NA
hsa_circ_0005581	39.0388	94.7071	3	6	-1.27856	down	0.585507	1	yes	chr5	14290716	14304592	+	4	circRNA	ENST00000344204	TRIO	chr5:14287063-14290715|chr5:14304592-14316512	trio Rho guanine nucleotide exchange factor [Source:HGNC Symbol;Acc:HGNC:12303]	GO:0000166(nucleotide binding);GO:0004672(protein kinase activity);GO:0004674(protein serine/threonine kinase activity);GO:0005085(guanyl-nucleotide exchange factor activity);GO:0005089(Rho guanyl-nucleotide exchange factor activity);GO:0005515(protein binding);GO:0005524(ATP binding);GO:0005737(cytoplasm);GO:0005829(cytosol);GO:0006468(protein phosphorylation);GO:0007185(transmembrane receptor p…	NA	EC:2.7.11.1
hsa_circ_0003787	78.0776	47.3535	6	3	0.721436	up	0.585507	1	no	chr5	73832338	73852692	+	5	circRNA	ENST00000296794	ARHGEF28	chr5:73795391-73832337|chr5:73852692-73857655	Rho guanine nucleotide exchange factor 28 [Source:HGNC Symbol;Acc:HGNC:30322]	GO:0000902(cell morphogenesis);GO:0003723(RNA binding);GO:0005085(guanyl-nucleotide exchange factor activity);GO:0005089(Rho guanyl-nucleotide exchange factor activity);GO:0005737(cytoplasm);GO:0005829(cytosol);GO:0005886(plasma membrane);GO:0016020(membrane);GO:0030154(cell differentiation);GO:0035023(regulation of Rho protein signal transduction);GO:0035556(intracellular signal transduction);GO…	NA	NA
hsa_circ_0110008	78.0776	47.3535	6	3	0.721436	up	0.585507	1	no	chr19	58260851	58263676	+	1	circRNA	ENST00000652201	ZNF544	chr19:58246794-58260850|None	zinc finger protein 544 [Source:HGNC Symbol;Acc:HGNC:16759]	GO:0003676(nucleic acid binding);GO:0003677(DNA binding);GO:0005515(protein binding);GO:0005634(nucleus);GO:0006355(regulation of transcription, DNA-templated);GO:0046872(metal ion binding)	05168(Herpes simplex virus 1 infection)	NA
circRNA3126	377.375	299.906	29	19	0.33149	up	0.587167	1	no	chr22	38291030	38291423	-	1	circRNA	ENST00000359867	CSNK1E	chr22:38291938-38293255	casein kinase 1 epsilon [Source:HGNC Symbol;Acc:HGNC:2453]	GO:0000086(G2/M transition of mitotic cell cycle);GO:0000166(nucleotide binding);GO:0003723(RNA binding);GO:0004672(protein kinase activity);GO:0004674(protein serine/threonine kinase activity);GO:0005515(protein binding);GO:0005524(ATP binding);GO:0005634(nucleus);GO:0005654(nucleoplasm);GO:0005737(cytoplasm);GO:0005829(cytosol);GO:0006281(DNA repair);GO:0006468(protein phosphorylation);GO:00068…	04068(FoxO signaling pathway);04310(Wnt signaling pathway);04340(Hedgehog signaling pathway);04390(Hippo signaling pathway);04392(Hippo signaling pathway - multiple species);04710(Circadian rhythm)	NA
hsa_circ_0078617	273.272	220.983	21	14	0.306399	up	0.605363	1	no	chr6	161034259	161049979	+	2	circRNA	ENST00000366919	MAP3K4	chr6:160992083-161034258|chr6:161049979-161070607	mitogen-activated protein kinase kinase kinase 4 [Source:HGNC Symbol;Acc:HGNC:6856]	GO:0000165(MAPK cascade);GO:0000166(nucleotide binding);GO:0000186(activation of MAPKK activity);GO:0001890(placenta development);GO:0004672(protein kinase activity);GO:0004674(protein serine/threonine kinase activity);GO:0004709(MAP kinase kinase kinase activity);GO:0005515(protein binding);GO:0005524(ATP binding);GO:0005737(cytoplasm);GO:0006468(protein phosphorylation);GO:0010225(response to U…	04010(MAPK signaling pathway);04912(GnRH signaling pathway)	EC:2.7.11.25
hsa_circ_0001118	91.0905	173.63	7	11	-0.93064	down	0.612094	1	no	chr2	239990074	240007370	-	3	circRNA	ENST00000419408	NDUFA10	chr2:239895314-239990073|chr2:240007370-240011616	NADH:ubiquinone oxidoreductase subunit A10 [Source:HGNC Symbol;Acc:HGNC:7684]	GO:0005737(cytoplasm);GO:0005739(mitochondrion);GO:0005743(mitochondrial inner membrane);GO:0005747(mitochondrial respiratory chain complex I);GO:0005759(mitochondrial matrix);GO:0006120(mitochondrial electron transport, NADH to ubiquinone);GO:0008137(NADH dehydrogenase (ubiquinone) activity);GO:0032981(mitochondrial respiratory chain complex I assembly);GO:0055114(oxidation-reduction process);GO…	00190(Oxidative phosphorylation);04714(Thermogenesis);04723(Retrograde endocannabinoid signaling);04932(Non-alcoholic fatty liver disease (NAFLD));05010(Alzheimer disease);05012(Parkinson disease);05016(Huntington disease)	NA
hsa_circ_0001686	143.142	110.492	11	7	0.373513	up	0.612094	1	no	chr7	24623666	24668660	+	8	circRNA	ENST00000222644	MPP6	chr7:24573593-24623665|chr7:24668660-24679130	membrane palmitoylated protein 6 [Source:HGNC Symbol;Acc:HGNC:18167]	GO:0005515(protein binding);GO:0005886(plasma membrane);GO:0016020(membrane);GO:0065003(protein-containing complex assembly);GO:0070062(extracellular exosome)	NA	NA
circRNA3043	52.0517	110.492	4	7	-1.08592	down	0.63315	1	yes	chr14	24170834	24171379	+	1	intergenic	intergenic_circRNA	intergenic_circRNA	chr14:24170833-24171379	NA	NA	NA	NA
circRNA2828	91.0905	63.138	7	4	0.528791	up	0.63315	1	no	chr12	110473079	110490171	+	6	circRNA	ENST00000377673	FAM216A	chr12:110469018-110473078	family with sequence similarity 216 member A [Source:HGNC Symbol;Acc:HGNC:30180]	NA	NA	NA
circRNA1800	52.0517	110.492	4	7	-1.08592	down	0.63315	1	yes	chr4	51863437	51899378	+	6	circRNA	ENST00000509376	DCUN1D4	chr4:51843267-51863436|chr4:51899378-51913289	defective in cullin neddylation 1 domain containing 4 [Source:HGNC Symbol;Acc:HGNC:28998]	GO:0000151(ubiquitin ligase complex);GO:0003674(molecular_function);GO:0005515(protein binding);GO:0005634(nucleus);GO:0008150(biological_process);GO:0031624(ubiquitin conjugating enzyme binding);GO:0032182(ubiquitin-like protein binding);GO:0045116(protein neddylation);GO:0051443(positive regulation of ubiquitin-protein transferase activity);GO:0097602(cullin family protein binding)	NA	NA
hsa_circ_0007132	52.0517	110.492	4	7	-1.08592	down	0.63315	1	yes	chr6	16326394	16328470	-	1	circRNA	ENST00000244769	ATXN1	chr6:16306859-16326393|chr6:16328470-16485971	ataxin 1 [Source:HGNC Symbol;Acc:HGNC:10548]	GO:0000122(negative regulation of transcription by RNA polymerase II);GO:0003677(DNA binding);GO:0003723(RNA binding);GO:0005515(protein binding);GO:0005634(nucleus);GO:0005654(nucleoplasm);GO:0005730(nucleolus);GO:0005737(cytoplasm);GO:0005829(cytosol);GO:0006355(regulation of transcription, DNA-templated);GO:0006396(RNA processing);GO:0007399(nervous system development);GO:0007420(brain develop…	NA	NA
hsa_circ_0000839	91.0905	63.138	7	4	0.528791	up	0.63315	1	no	chr18	24064140	24069271	+	3	circRNA	ENST00000304621	TTC39C	chr18:23993038-24064139|chr18:24069271-24080584	tetratricopeptide repeat domain 39C [Source:HGNC Symbol;Acc:HGNC:26595]	GO:0005515(protein binding);GO:0032474(otolith morphogenesis);GO:0060271(cilium assembly)	NA	NA
hsa_circ_0000994	52.0517	110.492	4	7	-1.08592	down	0.63315	1	yes	chr2	40428473	40430304	-	1	circRNA	ENST00000406785	SLC8A1	chr2:40177855-40428472|chr2:40430304-40451903	solute carrier family 8 member A1 [Source:HGNC Symbol;Acc:HGNC:11068]	GO:0001666(response to hypoxia);GO:0002026(regulation of the force of heart contraction);GO:0002027(regulation of heart rate);GO:0002028(regulation of sodium ion transport);GO:0005432(calcium:sodium antiporter activity);GO:0005509(calcium ion binding);GO:0005515(protein binding);GO:0005516(calmodulin binding);GO:0005654(nucleoplasm);GO:0005739(mitochondrion);GO:0005874(microtubule);GO:0005886(pla…	04020(Calcium signaling pathway);04022(cGMP-PKG signaling pathway);04260(Cardiac muscle contraction);04261(Adrenergic signaling in cardiomyocytes);04371(Apelin signaling pathway);04740(Olfactory transduction);04961(Endocrine and other factor-regulated calcium reabsorption);04974(Protein digestion and absorption);04978(Mineral absorption);05410(Hypertrophic cardiomyopathy (HCM));05412(Arrhythmogen…	NA
hsa_circ_0000698	156.155	126.276	12	8	0.306399	up	0.63922	1	no	chr16	47497399	47515601	+	5	circRNA	ENST00000566037	PHKB	chr16:47463993-47497398|chr16:47515601-47547432	phosphorylase kinase regulatory subunit beta [Source:HGNC Symbol;Acc:HGNC:8927]	GO:0003824(catalytic activity);GO:0005515(protein binding);GO:0005516(calmodulin binding);GO:0005829(cytosol);GO:0005886(plasma membrane);GO:0005964(phosphorylase kinase complex);GO:0005975(carbohydrate metabolic process);GO:0005977(glycogen metabolic process);GO:0005980(glycogen catabolic process);GO:0006091(generation of precursor metabolites and energy);GO:0006468(protein phosphorylation);GO:0…	04020(Calcium signaling pathway);04910(Insulin signaling pathway);04922(Glucagon signaling pathway)	NA
circRNA1799	156.155	126.276	12	8	0.306399	up	0.63922	1	no	chr4	51863437	51891851	+	5	circRNA	ENST00000509376	DCUN1D4	chr4:51843267-51863436|chr4:51891851-51899269	defective in cullin neddylation 1 domain containing 4 [Source:HGNC Symbol;Acc:HGNC:28998]	GO:0000151(ubiquitin ligase complex);GO:0003674(molecular_function);GO:0005515(protein binding);GO:0005634(nucleus);GO:0008150(biological_process);GO:0031624(ubiquitin conjugating enzyme binding);GO:0032182(ubiquitin-like protein binding);GO:0045116(protein neddylation);GO:0051443(positive regulation of ubiquitin-protein transferase activity);GO:0097602(cullin family protein binding)	NA	NA
hsa_circ_0001346	442.44	378.828	34	24	0.223937	up	0.644988	1	no	chr3	149846011	149921227	+	7	circRNA	ENST00000344229	RNF13	chr3:149814026-149846010|chr3:149921227-149960055	ring finger protein 13 [Source:HGNC Symbol;Acc:HGNC:10057]	GO:0000139(Golgi membrane);GO:0004842(ubiquitin-protein transferase activity);GO:0005515(protein binding);GO:0005634(nucleus);GO:0005637(nuclear inner membrane);GO:0005654(nucleoplasm);GO:0005764(lysosome);GO:0005765(lysosomal membrane);GO:0005768(endosome);GO:0005783(endoplasmic reticulum);GO:0005789(endoplasmic reticulum membrane);GO:0005794(Golgi apparatus);GO:0005829(cytosol);GO:0006511(ubiqu…	NA	EC:2.3.2.27
hsa_circ_0002220	13.0129	47.3535	1	3	-1.86353	down	0.658385	1	yes	chr17	61984171	61985090	-	3	circRNA	ENST00000397786	MED13	chr17:61983114-61984170|chr17:61985090-61987006	mediator complex subunit 13 [Source:HGNC Symbol;Acc:HGNC:22474]	GO:0003712(transcription coregulator activity);GO:0003713(transcription coactivator activity);GO:0005634(nucleus);GO:0005654(nucleoplasm);GO:0006357(regulation of transcription by RNA polymerase II);GO:0006367(transcription initiation from RNA polymerase II promoter);GO:0016020(membrane);GO:0016592(mediator complex);GO:0030374(nuclear receptor transcription coactivator activity);GO:0042632(choles…	04919(Thyroid hormone signaling pathway)	NA
hsa_circ_0009127	13.0129	47.3535	1	3	-1.86353	down	0.658385	1	yes	chr9	36594628	36607673	+	4	circRNA	ENST00000536329	MELK	chr9:36581739-36594627|chr9:36607673-36630298	maternal embryonic leucine zipper kinase [Source:HGNC Symbol;Acc:HGNC:16870]	GO:0000086(G2/M transition of mitotic cell cycle);GO:0000166(nucleotide binding);GO:0004672(protein kinase activity);GO:0004674(protein serine/threonine kinase activity);GO:0004715(non-membrane spanning protein tyrosine kinase activity);GO:0005509(calcium ion binding);GO:0005515(protein binding);GO:0005524(ATP binding);GO:0005634(nucleus);GO:0005737(cytoplasm);GO:0005886(plasma membrane);GO:00059…	NA	EC:2.7.11.1
hsa_circ_0003552	39.0388	15.7845	3	1	1.3064	up	0.658385	1	yes	chr18	36195257	36203189	+	4	circRNA	ENST00000261326	MOCOS	chr18:36187681-36195256|chr18:36203189-36205076	molybdenum cofactor sulfurase [Source:HGNC Symbol;Acc:HGNC:18234]	GO:0003824(catalytic activity);GO:0005515(protein binding);GO:0005575(cellular_component);GO:0005829(cytosol);GO:0006777(Mo-molybdopterin cofactor biosynthetic process);GO:0008265(Mo-molybdopterin cofactor sulfurase activity);GO:0016740(transferase activity);GO:0016829(lyase activity);GO:0030151(molybdenum ion binding);GO:0030170(pyridoxal phosphate binding);GO:0032324(molybdopterin cofactor bios…	00790(Folate biosynthesis)	EC:2.8.1.9
hsa_circ_0005418	13.0129	47.3535	1	3	-1.86353	down	0.658385	1	yes	chr10	125038997	125111093	-	2	circRNA	ENST00000337195	CTBP2	chr10:125003492-125038996|chr10:125111093-125160318	C-terminal binding protein 2 [Source:HGNC Symbol;Acc:HGNC:2495]	GO:0000122(negative regulation of transcription by RNA polymerase II);GO:0001226(RNA polymerase II transcription corepressor binding);GO:0003682(chromatin binding);GO:0003713(transcription coactivator activity);GO:0003714(transcription corepressor activity);GO:0005515(protein binding);GO:0005634(nucleus);GO:0008285(negative regulation of cell population proliferation);GO:0016032(viral process);GO…	04310(Wnt signaling pathway);04330(Notch signaling pathway);05200(Pathways in cancer);05220(Chronic myeloid leukemia)	NA
circRNA987	13.0129	47.3535	1	3	-1.86353	down	0.658385	1	yes	chr19	44865271	44874478	+	4	circRNA	ENST00000252485	NECTIN2	chr19:44846613-44865270|chr19:44874478-44878222	nectin cell adhesion molecule 2 [Source:HGNC Symbol;Acc:HGNC:9707]	GO:0001618(virus receptor activity);GO:0001675(acrosome assembly);GO:0002860(positive regulation of natural killer cell mediated cytotoxicity directed against tumor cell target);GO:0002891(positive regulation of immunoglobulin mediated immune response);GO:0005515(protein binding);GO:0005886(plasma membrane);GO:0005911(cell-cell junction);GO:0005915(zonula adherens);GO:0005925(focal adhesion);GO:0…	04514(Cell adhesion molecules (CAMs));04520(Adherens junction)	NA
hsa_circ_0087015	13.0129	47.3535	1	3	-1.86353	down	0.658385	1	yes	chr9	36351115	36376127	-	7	circRNA	ENST00000353739	RNF38	chr9:36344953-36351114|chr9:36376127-36400096	ring finger protein 38 [Source:HGNC Symbol;Acc:HGNC:18052]	GO:0005515(protein binding);GO:0005634(nucleus);GO:0005654(nucleoplasm);GO:0008584(male gonad development);GO:0016567(protein ubiquitination);GO:0016740(transferase activity);GO:0036126(sperm flagellum);GO:0046872(metal ion binding);GO:0061630(ubiquitin protein ligase activity)	NA	EC:2.3.2.27
hsa_circ_0007501	13.0129	47.3535	1	3	-1.86353	down	0.658385	1	yes	chr7	5739276	5741815	-	2	circRNA	ENST00000389902	RNF216	chr7:5730817-5739275|chr7:5741815-5752845	ring finger protein 216 [Source:HGNC Symbol;Acc:HGNC:21698]	GO:0005515(protein binding);GO:0005634(nucleus);GO:0005654(nucleoplasm);GO:0005737(cytoplasm);GO:0005829(cytosol);GO:0006915(apoptotic process);GO:0016032(viral process);GO:0016567(protein ubiquitination);GO:0016740(transferase activity);GO:0032480(negative regulation of type I interferon production);GO:0032648(regulation of interferon-beta production);GO:0043161(proteasome-mediated ubiquitin-dep…	NA	EC:2.3.2.31
hsa_circ_0008102	13.0129	47.3535	1	3	-1.86353	down	0.658385	1	yes	chr10	96944113	96952196	+	3	circRNA	ENST00000676067	LCOR	chr10:96907747-96944112|chr10:96952196-96954952	ligand dependent nuclear receptor corepressor [Source:HGNC Symbol;Acc:HGNC:29503]	GO:0000122(negative regulation of transcription by RNA polymerase II);GO:0000981(DNA-binding transcription factor activity, RNA polymerase II-specific);GO:0001226(RNA polymerase II transcription corepressor binding);GO:0003677(DNA binding);GO:0003714(transcription corepressor activity);GO:0005515(protein binding);GO:0005634(nucleus);GO:0005654(nucleoplasm);GO:0006357(regulation of transcription b…	NA	NA
hsa_circ_0006987	13.0129	47.3535	1	3	-1.86353	down	0.658385	1	yes	chr19	34430576	34438766	+	5	circRNA	ENST00000246548	UBA2	chr19:34428570-34430575|chr19:34438766-34443843	ubiquitin like modifier activating enzyme 2 [Source:HGNC Symbol;Acc:HGNC:30661]	GO:0000166(nucleotide binding);GO:0000287(magnesium ion binding);GO:0005515(protein binding);GO:0005524(ATP binding);GO:0005634(nucleus);GO:0005654(nucleoplasm);GO:0005737(cytoplasm);GO:0008134(transcription factor binding);GO:0008641(ubiquitin-like modifier activating enzyme activity);GO:0016740(transferase activity);GO:0016925(protein sumoylation);GO:0019948(SUMO activating enzyme activity);GO:…	04120(Ubiquitin mediated proteolysis)	EC:6.2.1.45
hsa_circ_0006535	39.0388	15.7845	3	1	1.3064	up	0.658385	1	yes	chr12	50094437	50096972	+	2	circRNA	ENST00000394963	SMARCD1	chr12:50090590-50094436|chr12:50096972-50098713	SWI/SNF related, matrix associated, actin dependent regulator of chromatin, subfamily d, member 1 [Source:HGNC Symbol;Acc:HGNC:11106]	GO:0003682(chromatin binding);GO:0003713(transcription coactivator activity);GO:0005102(signaling receptor binding);GO:0005515(protein binding);GO:0005634(nucleus);GO:0005654(nucleoplasm);GO:0006325(chromatin organization);GO:0006337(nucleosome disassembly);GO:0006338(chromatin remodeling);GO:0006357(regulation of transcription by RNA polymerase II);GO:0007399(nervous system development);GO:00165…	04714(Thermogenesis);05225(Hepatocellular carcinoma)	NA
hsa_circ_0007167	39.0388	15.7845	3	1	1.3064	up	0.658385	1	yes	chr1	203707009	203708104	+	2	circRNA	ENST00000367218	ATP2B4	chr1:203703813-203707008|chr1:203708104-203709300	ATPase plasma membrane Ca2+ transporting 4 [Source:HGNC Symbol;Acc:HGNC:817]	GO:0000166(nucleotide binding);GO:0003407(neural retina development);GO:0005388(calcium transmembrane transporter activity, phosphorylative mechanism);GO:0005515(protein binding);GO:0005516(calmodulin binding);GO:0005524(ATP binding);GO:0005886(plasma membrane);GO:0005887(integral component of plasma membrane);GO:0005901(caveola);GO:0005929(cilium);GO:0006357(regulation of transcription by RNA po…	04020(Calcium signaling pathway);04022(cGMP-PKG signaling pathway);04024(cAMP signaling pathway);04261(Adrenergic signaling in cardiomyocytes);04925(Aldosterone synthesis and secretion);04970(Salivary secretion);04972(Pancreatic secretion)	NA
hsa_circ_0046843	13.0129	47.3535	1	3	-1.86353	down	0.658385	1	yes	chr18	9195551	9221999	+	6	circRNA	ENST00000262126	ANKRD12	chr18:9182519-9195550|chr18:9221999-9254210	ankyrin repeat domain 12 [Source:HGNC Symbol;Acc:HGNC:29135]	GO:0005515(protein binding);GO:0005634(nucleus);GO:0005654(nucleoplasm);GO:0005829(cytosol)	NA	NA
hsa_circ_0007672	13.0129	47.3535	1	3	-1.86353	down	0.658385	1	yes	chr7	66240325	66241270	+	1	circRNA	ENST00000304842	TPST1	chr7:66205522-66240324|chr7:66241270-66286510	tyrosylprotein sulfotransferase 1 [Source:HGNC Symbol;Acc:HGNC:12020]	GO:0000139(Golgi membrane);GO:0005794(Golgi apparatus);GO:0006478(peptidyl-tyrosine sulfation);GO:0006954(inflammatory response);GO:0008146(sulfotransferase activity);GO:0008476(protein-tyrosine sulfotransferase activity);GO:0016020(membrane);GO:0016021(integral component of membrane);GO:0016740(transferase activity);GO:0030173(integral component of Golgi membrane);GO:0042803(protein homodimeriza…	NA	EC:2.8.2.20
hsa_circ_0135601	13.0129	47.3535	1	3	-1.86353	down	0.658385	1	yes	chr8	119788338	119797846	-	8	circRNA	ENST00000378164	TAF2	chr8:119785266-119788337|chr8:119797846-119801793	TATA-box binding protein associated factor 2 [Source:HGNC Symbol;Acc:HGNC:11536]	GO:0000086(G2/M transition of mitotic cell cycle);GO:0000976(transcription regulatory region sequence-specific DNA binding);GO:0003682(chromatin binding);GO:0005515(protein binding);GO:0005634(nucleus);GO:0005654(nucleoplasm);GO:0005669(transcription factor TFIID complex);GO:0006366(transcription by RNA polymerase II);GO:0006367(transcription initiation from RNA polymerase II promoter);GO:0014070…	03022(Basal transcription factors)	NA
hsa_circ_0008236	39.0388	15.7845	3	1	1.3064	up	0.658385	1	yes	chr6	82957312	83044659	-	6	circRNA	ENST00000369747	UBE3D	chr6:82893042-82957311|chr6:83044659-83054147	ubiquitin protein ligase E3D [Source:HGNC Symbol;Acc:HGNC:21381]	GO:0000151(ubiquitin ligase complex);GO:0000209(protein polyubiquitination);GO:0005515(protein binding);GO:0005634(nucleus);GO:0005737(cytoplasm);GO:0005829(cytosol);GO:0006513(protein monoubiquitination);GO:0016567(protein ubiquitination);GO:0016740(transferase activity);GO:0030332(cyclin binding);GO:0031624(ubiquitin conjugating enzyme binding);GO:0043161(proteasome-mediated ubiquitin-dependent…	NA	EC:2.3.2.26
hsa_circ_0058856	13.0129	47.3535	1	3	-1.86353	down	0.658385	1	yes	chr2	238030556	238032254	+	2	circRNA	ENST00000441728	UBE2F	chr2:238025412-238030555|chr2:238032254-238035877	ubiquitin conjugating enzyme E2 F (putative) [Source:HGNC Symbol;Acc:HGNC:12480]	GO:0000166(nucleotide binding);GO:0000209(protein polyubiquitination);GO:0005515(protein binding);GO:0005524(ATP binding);GO:0005634(nucleus);GO:0005829(cytosol);GO:0016740(transferase activity);GO:0019788(NEDD8 transferase activity);GO:0043687(post-translational protein modification);GO:0045116(protein neddylation);GO:0061631(ubiquitin conjugating enzyme activity);GO:0061654(NEDD8 conjugating en…	04120(Ubiquitin mediated proteolysis)	EC:2.3.2.23
hsa_circ_0001861	13.0129	47.3535	1	3	-1.86353	down	0.658385	1	yes	chr9	37424845	37426654	+	3	circRNA	ENST00000493368	GRHPR	chr9:37422805-37424844|chr9:37426654-37428483	glyoxylate and hydroxypyruvate reductase [Source:HGNC Symbol;Acc:HGNC:4570]	GO:0005737(cytoplasm);GO:0005782(peroxisomal matrix);GO:0005829(cytosol);GO:0007588(excretion);GO:0008465(glycerate dehydrogenase activity);GO:0016491(oxidoreductase activity);GO:0016616(oxidoreductase activity, acting on the CH-OH group of donors, NAD or NADP as acceptor);GO:0016618(hydroxypyruvate reductase activity);GO:0030267(glyoxylate reductase (NADP) activity);GO:0031406(carboxylic acid bi…	00260(Glycine, serine and threonine metabolism);00620(Pyruvate metabolism);00630(Glyoxylate and dicarboxylate metabolism)	EC:1.1.1.79
circRNA219	39.0388	15.7845	3	1	1.3064	up	0.658385	1	yes	chr11	10519034	10534205	-	4	circRNA	ENST00000265981	RNF141	chr11:10515066-10519033|chr11:10534205-10541121	ring finger protein 141 [Source:HGNC Symbol;Acc:HGNC:21159]	GO:0004842(ubiquitin-protein transferase activity);GO:0005515(protein binding);GO:0006355(regulation of transcription, DNA-templated);GO:0016020(membrane);GO:0046872(metal ion binding);GO:0051865(protein autoubiquitination)	NA	NA
hsa_circ_0000976	13.0129	47.3535	1	3	-1.86353	down	0.658385	1	yes	chr2	10419734	10420135	+	1	circRNA	ENST00000307845	HPCAL1	chr2:10396920-10419733|chr2:10420135-10422982	hippocalcin like 1 [Source:HGNC Symbol;Acc:HGNC:5145]	GO:0005509(calcium ion binding);GO:0005515(protein binding);GO:0016020(membrane);GO:0046872(metal ion binding)	NA	NA
circRNA947	39.0388	15.7845	3	1	1.3064	up	0.658385	1	yes	chr19	6697344	6697794	-	2	circRNA	ENST00000245907	C3	chr19:6696659-6697343|chr19:6697794-6702126	complement C3 [Source:HGNC Symbol;Acc:HGNC:1318]	GO:0001798(positive regulation of type IIa hypersensitivity);GO:0001934(positive regulation of protein phosphorylation);GO:0001970(positive regulation of activation of membrane attack complex);GO:0002376(immune system process);GO:0004866(endopeptidase inhibitor activity);GO:0005102(signaling receptor binding);GO:0005515(protein binding);GO:0005576(extracellular region);GO:0005615(extracellular sp…	04080(Neuroactive ligand-receptor interaction);04145(Phagosome);04610(Complement and coagulation cascades);05133(Pertussis);05134(Legionellosis);05140(Leishmaniasis);05142(Chagas disease (American trypanosomiasis));05150(Staphylococcus aureus infection);05152(Tuberculosis);05167(Kaposi sarcoma-associated herpesvirus infection);05168(Herpes simplex virus 1 infection);05203(Viral carcinogenesis);05…	NA
hsa_circ_0005327	13.0129	47.3535	1	3	-1.86353	down	0.658385	1	yes	chr15	60382342	60386086	-	2	circRNA	ENST00000396024	ANXA2	chr15:60364523-60382341|chr15:60386086-60390212	annexin A2 [Source:HGNC Symbol;Acc:HGNC:537]	GO:0001525(angiogenesis);GO:0001726(ruffle);GO:0001765(membrane raft assembly);GO:0001786(phosphatidylserine binding);GO:0001921(positive regulation of receptor recycling);GO:0001934(positive regulation of protein phosphorylation);GO:0002020(protease binding);GO:0003723(RNA binding);GO:0004859(phospholipase inhibitor activity);GO:0004867(serine-type endopeptidase inhibitor activity);GO:0005262(ca…	NA	NA
hsa_circ_0114166	39.0388	15.7845	3	1	1.3064	up	0.658385	1	yes	chr1	77631850	77641655	-	4	circRNA	ENST00000370801	ZZZ3	chr1:77584655-77631849|chr1:77641655-77682584	zinc finger ZZ-type containing 3 [Source:HGNC Symbol;Acc:HGNC:24523]	GO:0000981(DNA-binding transcription factor activity, RNA polymerase II-specific);GO:0003677(DNA binding);GO:0005515(protein binding);GO:0005634(nucleus);GO:0005654(nucleoplasm);GO:0005671(Ada2/Gcn5/Ada3 transcription activator complex);GO:0005730(nucleolus);GO:0006357(regulation of transcription by RNA polymerase II);GO:0008270(zinc ion binding);GO:0046872(metal ion binding)	NA	NA
circRNA2721	13.0129	47.3535	1	3	-1.86353	down	0.658385	1	yes	chr8	61680968	61684188	-	2	circRNA	ENST00000379454	ASPH	chr8:61653660-61680967|chr8:61684188-61714268	aspartate beta-hydroxylase [Source:HGNC Symbol;Acc:HGNC:757]	GO:0004597(peptide-aspartate beta-dioxygenase activity);GO:0005198(structural molecule activity);GO:0005509(calcium ion binding);GO:0005515(protein binding);GO:0005737(cytoplasm);GO:0005783(endoplasmic reticulum);GO:0005789(endoplasmic reticulum membrane);GO:0005886(plasma membrane);GO:0006936(muscle contraction);GO:0007389(pattern specification process);GO:0008285(negative regulation of cell pop…	NA	NA
hsa_circ_0073608	13.0129	47.3535	1	3	-1.86353	down	0.658385	1	yes	chr5	112985835	113001674	+	6	circRNA	ENST00000515408	DCP2	chr5:112976986-112985834|chr5:113001674-113003941	decapping mRNA 2 [Source:HGNC Symbol;Acc:HGNC:24452]	GO:0000184(nuclear-transcribed mRNA catabolic process, nonsense-mediated decay);GO:0000290(deadenylation-dependent decapping of nuclear-transcribed mRNA);GO:0000932(P-body);GO:0003723(RNA binding);GO:0004534(5'-3' exoribonuclease activity);GO:0005515(protein binding);GO:0005634(nucleus);GO:0005654(nucleoplasm);GO:0005737(cytoplasm);GO:0005829(cytosol);GO:0006402(mRNA catabolic process);GO:0016442…	03018(RNA degradation)	EC:3.6.1.62
hsa_circ_0007101	39.0388	15.7845	3	1	1.3064	up	0.658385	1	yes	chr14	50640750	50645014	-	2	circRNA	ENST00000555720	SAV1	chr14:50635384-50640749|chr14:50645014-50665178	salvador family WW domain containing protein 1 [Source:HGNC Symbol;Acc:HGNC:17795]	GO:0001942(hair follicle development);GO:0005515(protein binding);GO:0005634(nucleus);GO:0005737(cytoplasm);GO:0005829(cytosol);GO:0005886(plasma membrane);GO:0005911(cell-cell junction);GO:0006915(apoptotic process);GO:0007165(signal transduction);GO:0030159(receptor signaling complex adaptor activity);GO:0030216(keratinocyte differentiation);GO:0030425(dendrite);GO:0031697(beta-1 adrenergic rec…	04390(Hippo signaling pathway);04392(Hippo signaling pathway - multiple species)	NA
hsa_circ_0003823	39.0388	15.7845	3	1	1.3064	up	0.658385	1	yes	chr3	138570318	138572984	-	4	circRNA	ENST00000484888	CEP70	chr3:138537347-138570317|chr3:138572984-138591853	centrosomal protein 70 [Source:HGNC Symbol;Acc:HGNC:29972]	GO:0000086(G2/M transition of mitotic cell cycle);GO:0005515(protein binding);GO:0005737(cytoplasm);GO:0005813(centrosome);GO:0005815(microtubule organizing center);GO:0005829(cytosol);GO:0005856(cytoskeleton);GO:0010389(regulation of G2/M transition of mitotic cell cycle);GO:0042802(identical protein binding);GO:0043015(gamma-tubulin binding);GO:0060271(cilium assembly);GO:0070507(regulation of …	NA	NA
hsa_circ_0007392	13.0129	47.3535	1	3	-1.86353	down	0.658385	1	yes	chr14	69116366	69122360	-	4	circRNA	ENST00000341516	DCAF5	chr14:69091887-69116365|chr14:69122360-69152764	DDB1 and CUL4 associated factor 5 [Source:HGNC Symbol;Acc:HGNC:20224]	GO:0005515(protein binding);GO:0005654(nucleoplasm);GO:0005737(cytoplasm);GO:0016567(protein ubiquitination);GO:0043687(post-translational protein modification);GO:0080008(Cul4-RING E3 ubiquitin ligase complex)	NA	NA
hsa_circ_0000914	39.0388	15.7845	3	1	1.3064	up	0.658385	1	yes	chr19	18537601	18538436	-	2	circRNA	ENST00000597960	FKBP8	chr19:18533347-18537600|chr19:18538436-18539370	FKBP prolyl isomerase 8 [Source:HGNC Symbol;Acc:HGNC:3724]	GO:0000413(protein peptidyl-prolyl isomerization);GO:0001708(cell fate specification);GO:0001933(negative regulation of protein phosphorylation);GO:0003755(peptidyl-prolyl cis-trans isomerase activity);GO:0005515(protein binding);GO:0005739(mitochondrion);GO:0005740(mitochondrial envelope);GO:0005783(endoplasmic reticulum);GO:0005829(cytosol);GO:0006457(protein folding);GO:0006915(apoptotic proce…	NA	EC:5.2.1.8
hsa_circ_0003008	13.0129	47.3535	1	3	-1.86353	down	0.658385	1	yes	chr1	201854595	201857194	+	5	circRNA	ENST00000361565	IPO9	chr1:201853097-201854594|chr1:201857194-201858446	importin 9 [Source:HGNC Symbol;Acc:HGNC:19425]	GO:0005515(protein binding);GO:0005634(nucleus);GO:0005635(nuclear envelope);GO:0005737(cytoplasm);GO:0005829(cytosol);GO:0006606(protein import into nucleus);GO:0006886(intracellular protein transport);GO:0008536(Ran GTPase binding);GO:0015031(protein transport);GO:0016020(membrane);GO:0042393(histone binding);GO:0061608(nuclear import signal receptor activity)	NA	NA
circRNA1779	13.0129	47.3535	1	3	-1.86353	down	0.658385	1	yes	chr4	15625252	15644708	-	8	circRNA	ENST00000341285	FBXL5	chr4:15612414-15625251|chr4:15644708-15655203	F-box and leucine rich repeat protein 5 [Source:HGNC Symbol;Acc:HGNC:13602]	GO:0000151(ubiquitin ligase complex);GO:0000209(protein polyubiquitination);GO:0004842(ubiquitin-protein transferase activity);GO:0005506(iron ion binding);GO:0005515(protein binding);GO:0005737(cytoplasm);GO:0005829(cytosol);GO:0006511(ubiquitin-dependent protein catabolic process);GO:0006879(cellular iron ion homeostasis);GO:0016567(protein ubiquitination);GO:0019005(SCF ubiquitin ligase comple…	NA	NA
hsa_circ_0001523	13.0129	47.3535	1	3	-1.86353	down	0.658385	1	yes	chr5	124701014	124701269	-	1	circRNA	ENST00000504926	ZNF608	chr5:124649697-124701013|chr5:124701269-124744412	zinc finger protein 608 [Source:HGNC Symbol;Acc:HGNC:29238]	GO:0000122(negative regulation of transcription by RNA polymerase II);GO:0003676(nucleic acid binding);GO:0005634(nucleus);GO:0006357(regulation of transcription by RNA polymerase II);GO:0046872(metal ion binding)	NA	NA
hsa_circ_0071106	13.0129	47.3535	1	3	-1.86353	down	0.658385	1	yes	chr4	147857553	147881932	+	6	circRNA	ENST00000336498	ARHGAP10	chr4:147847222-147857552|chr4:147881932-147906637	Rho GTPase activating protein 10 [Source:HGNC Symbol;Acc:HGNC:26099]	GO:0005096(GTPase activator activity);GO:0005515(protein binding);GO:0005737(cytoplasm);GO:0005829(cytosol);GO:0005886(plasma membrane);GO:0007010(cytoskeleton organization);GO:0007165(signal transduction);GO:0016020(membrane);GO:0043066(negative regulation of apoptotic process);GO:0043547(positive regulation of GTPase activity);GO:0048471(perinuclear region of cytoplasm);GO:0051056(regulation of…	05100(Bacterial invasion of epithelial cells)	NA
hsa_circ_0003548	39.0388	15.7845	3	1	1.3064	up	0.658385	1	yes	chr5	40764514	40771863	-	5	circRNA	ENST00000397128	PRKAA1	chr5:40763022-40764513|chr5:40771863-40775409	protein kinase AMP-activated catalytic subunit alpha 1 [Source:HGNC Symbol;Acc:HGNC:9376]	GO:0000166(nucleotide binding);GO:0000187(activation of MAPK activity);GO:0001666(response to hypoxia);GO:0003682(chromatin binding);GO:0004672(protein kinase activity);GO:0004674(protein serine/threonine kinase activity);GO:0004679(AMP-activated protein kinase activity);GO:0004691(cAMP-dependent protein kinase activity);GO:0005515(protein binding);GO:0005524(ATP binding);GO:0005634(nucleus);GO:0…	04068(FoxO signaling pathway);04140(Autophagy - animal);04150(mTOR signaling pathway);04151(PI3K-Akt signaling pathway);04152(AMPK signaling pathway);04211(Longevity regulating pathway);04213(Longevity regulating pathway - multiple species);04371(Apelin signaling pathway);04530(Tight junction);04710(Circadian rhythm);04714(Thermogenesis);04910(Insulin signaling pathway);04920(Adipocytokine signal…	NA
hsa_circ_0004924	39.0388	15.7845	3	1	1.3064	up	0.658385	1	yes	chr2	241403828	241418109	+	6	circRNA	ENST00000264042	FARP2	chr2:241373290-241403827|chr2:241418109-241431678	FERM, ARH/RhoGEF and pleckstrin domain protein 2 [Source:HGNC Symbol;Acc:HGNC:16460]	GO:0005085(guanyl-nucleotide exchange factor activity);GO:0005089(Rho guanyl-nucleotide exchange factor activity);GO:0005737(cytoplasm);GO:0005829(cytosol);GO:0005856(cytoskeleton);GO:0007155(cell adhesion);GO:0008092(cytoskeletal protein binding);GO:0016322(neuron remodeling);GO:0016601(Rac protein signal transduction);GO:0022405(hair cycle process);GO:0030316(osteoclast differentiation);GO:0030…	04015(Rap1 signaling pathway);04520(Adherens junction)	NA
hsa_circ_0069399	39.0388	15.7845	3	1	1.3064	up	0.658385	1	yes	chr4	36228582	36229645	-	1	circRNA	ENST00000303965	ARAP2	chr4:36214480-36228581|chr4:36229645-36244178	ArfGAP with RhoGAP domain, ankyrin repeat and PH domain 2 [Source:HGNC Symbol;Acc:HGNC:16924]	GO:0005096(GTPase activator activity);GO:0005515(protein binding);GO:0005547(phosphatidylinositol-3,4,5-trisphosphate binding);GO:0005737(cytoplasm);GO:0005829(cytosol);GO:0007165(signal transduction);GO:0043547(positive regulation of GTPase activity);GO:0046872(metal ion binding);GO:0051056(regulation of small GTPase mediated signal transduction)	04144(Endocytosis)	NA
hsa_circ_0107356	39.0388	15.7845	3	1	1.3064	up	0.658385	1	yes	chr17	61965006	61968258	-	3	circRNA	ENST00000397786	MED13	chr17:61962971-61965005|chr17:61968258-61972726	mediator complex subunit 13 [Source:HGNC Symbol;Acc:HGNC:22474]	GO:0003712(transcription coregulator activity);GO:0003713(transcription coactivator activity);GO:0005634(nucleus);GO:0005654(nucleoplasm);GO:0006357(regulation of transcription by RNA polymerase II);GO:0006367(transcription initiation from RNA polymerase II promoter);GO:0016020(membrane);GO:0016592(mediator complex);GO:0030374(nuclear receptor transcription coactivator activity);GO:0042632(choles…	04919(Thyroid hormone signaling pathway)	NA
hsa_circ_0071375	13.0129	47.3535	1	3	-1.86353	down	0.658385	1	yes	chr4	165219934	165263359	+	4	circRNA	ENST00000226725	KLHL2	chr4:165207902-165219933|chr4:165263359-165294358	kelch like family member 2 [Source:HGNC Symbol;Acc:HGNC:6353]	GO:0001726(ruffle);GO:0003779(actin binding);GO:0005515(protein binding);GO:0005737(cytoplasm);GO:0005829(cytosol);GO:0005856(cytoskeleton);GO:0015629(actin cytoskeleton);GO:0016020(membrane);GO:0016021(integral component of membrane);GO:0016567(protein ubiquitination);GO:0030027(lamellipodium);GO:0031463(Cul3-RING ubiquitin ligase complex);GO:0042802(identical protein binding);GO:0042995(cell pr…	NA	NA
circRNA334	13.0129	47.3535	1	3	-1.86353	down	0.658385	1	yes	chr11	128758115	128772985	+	4	circRNA	ENST00000281428	FLI1	chr11:128694276-128758114|chr11:128772985-128781957	Fli-1 proto-oncogene, ETS transcription factor [Source:HGNC Symbol;Acc:HGNC:3749]	GO:0000790(nuclear chromatin);GO:0000978(RNA polymerase II cis-regulatory region sequence-specific DNA binding);GO:0000981(DNA-binding transcription factor activity, RNA polymerase II-specific);GO:0001228(DNA-binding transcription activator activity, RNA polymerase II-specific);GO:0003677(DNA binding);GO:0003682(chromatin binding);GO:0003700(DNA-binding transcription factor activity);GO:0005515(p…	05202(Transcriptional misregulation in cancer)	NA
hsa_circ_0003958	39.0388	15.7845	3	1	1.3064	up	0.658385	1	yes	chr7	27629371	27632445	-	2	circRNA	ENST00000265395	HIBADH	chr7:27543100-27629370|chr7:27632445-27649472	3-hydroxyisobutyrate dehydrogenase [Source:HGNC Symbol;Acc:HGNC:4907]	GO:0005515(protein binding);GO:0005739(mitochondrion);GO:0005759(mitochondrial matrix);GO:0006574(valine catabolic process);GO:0008442(3-hydroxyisobutyrate dehydrogenase activity);GO:0009083(branched-chain amino acid catabolic process);GO:0016491(oxidoreductase activity);GO:0016616(oxidoreductase activity, acting on the CH-OH group of donors, NAD or NADP as acceptor);GO:0050661(NADP binding);GO:0…	00280(Valine, leucine and isoleucine degradation)	EC:1.1.1.31
circRNA1196	13.0129	47.3535	1	3	-1.86353	down	0.658385	1	yes	chr20	44978443	45001353	+	6	circRNA	ENST00000499879	STK4	chr20:44972158-44978442|chr20:45001353-45024972	serine/threonine kinase 4 [Source:HGNC Symbol;Acc:HGNC:11408]	GO:0000166(nucleotide binding);GO:0000287(magnesium ion binding);GO:0000902(cell morphogenesis);GO:0001569(branching involved in blood vessel morphogenesis);GO:0001841(neural tube formation);GO:0001934(positive regulation of protein phosphorylation);GO:0003157(endocardium development);GO:0004672(protein kinase activity);GO:0004674(protein serine/threonine kinase activity);GO:0005515(protein bindi…	04010(MAPK signaling pathway);04014(Ras signaling pathway);04068(FoxO signaling pathway);05200(Pathways in cancer);05223(Non-small cell lung cancer)	NA
hsa_circ_0003227	13.0129	47.3535	1	3	-1.86353	down	0.658385	1	yes	chr5	37301437	37303414	-	3	circRNA	ENST00000231498	NUP155	chr5:37299568-37301436|chr5:37303414-37304738	nucleoporin 155 [Source:HGNC Symbol;Acc:HGNC:8063]	GO:0000972(transcription-dependent tethering of RNA polymerase II gene DNA at nuclear periphery);GO:0005515(protein binding);GO:0005634(nucleus);GO:0005635(nuclear envelope);GO:0005643(nuclear pore);GO:0006110(regulation of glycolytic process);GO:0006405(RNA export from nucleus);GO:0006406(mRNA export from nucleus);GO:0006409(tRNA export from nucleus);GO:0006606(protein import into nucleus);GO:00…	03013(RNA transport)	NA
hsa_circ_0069443	39.0388	15.7845	3	1	1.3064	up	0.658385	1	yes	chr4	39075965	39086727	+	4	circRNA	ENST00000261425	KLHL5	chr4:39063035-39075964|chr4:39086727-39096691	kelch like family member 5 [Source:HGNC Symbol;Acc:HGNC:6356]	GO:0003674(molecular_function);GO:0003779(actin binding);GO:0005515(protein binding);GO:0005737(cytoplasm);GO:0005829(cytosol);GO:0005856(cytoskeleton);GO:0008150(biological_process);GO:0043687(post-translational protein modification)	NA	NA
hsa_circ_0006367	39.0388	15.7845	3	1	1.3064	up	0.658385	1	yes	X	101101058	101109998	+	4	circRNA	ENST00000372926	CENPI	X:101100700-101101057|X:101109998-101120401	centromere protein I [Source:HGNC Symbol;Acc:HGNC:3968]	GO:0000775(chromosome, centromeric region);GO:0000776(kinetochore);GO:0005515(protein binding);GO:0005634(nucleus);GO:0005654(nucleoplasm);GO:0005694(chromosome);GO:0005829(cytosol);GO:0007548(sex differentiation);GO:0016604(nuclear body);GO:0034080(CENP-A containing nucleosome assembly);GO:0034508(centromere complex assembly)	NA	NA
hsa_circ_0005519	39.0388	15.7845	3	1	1.3064	up	0.658385	1	yes	chr7	17868407	17875790	-	4	circRNA	ENST00000428135	SNX13	chr7:17850964-17868406|chr7:17875790-17890362	sorting nexin 13 [Source:HGNC Symbol;Acc:HGNC:21335]	GO:0005768(endosome);GO:0005769(early endosome);GO:0006886(intracellular protein transport);GO:0008289(lipid binding);GO:0009968(negative regulation of signal transduction);GO:0015031(protein transport);GO:0016020(membrane);GO:0016021(integral component of membrane);GO:0031901(early endosome membrane);GO:0032266(phosphatidylinositol-3-phosphate binding);GO:0035091(phosphatidylinositol binding);GO…	NA	NA
hsa_circ_0004293	13.0129	47.3535	1	3	-1.86353	down	0.658385	1	yes	chr11	118786052	118786518	-	1	circRNA	ENST00000534980	DDX6	chr11:118781184-118786051|chr11:118786518-118791097	DEAD-box helicase 6 [Source:HGNC Symbol;Acc:HGNC:2747]	GO:0000166(nucleotide binding);GO:0000792(heterochromatin);GO:0000932(P-body);GO:0001520(outer dense fiber);GO:0003676(nucleic acid binding);GO:0003723(RNA binding);GO:0003724(RNA helicase activity);GO:0003729(mRNA binding);GO:0004386(helicase activity);GO:0005515(protein binding);GO:0005524(ATP binding);GO:0005634(nucleus);GO:0005730(nucleolus);GO:0005737(cytoplasm);GO:0005739(mitochondrion);GO:…	03018(RNA degradation)	NA
hsa_circ_0007368	13.0129	47.3535	1	3	-1.86353	down	0.658385	1	yes	chr9	4117768	4125941	-	2	circRNA	ENST00000324333	GLIS3	chr9:3937189-4117767|chr9:4125941-4152066	GLIS family zinc finger 3 [Source:HGNC Symbol;Acc:HGNC:28510]	GO:0000122(negative regulation of transcription by RNA polymerase II);GO:0000977(RNA polymerase II regulatory region sequence-specific DNA binding);GO:0000981(DNA-binding transcription factor activity, RNA polymerase II-specific);GO:0003676(nucleic acid binding);GO:0003677(DNA binding);GO:0005634(nucleus);GO:0006357(regulation of transcription by RNA polymerase II);GO:0006366(transcription by RNA…	NA	NA
hsa_circ_0111166	13.0129	47.3535	1	3	-1.86353	down	0.658385	1	yes	chr1	172555869	172570730	+	6	circRNA	ENST00000367723	SUCO	chr1:172551626-172555868|chr1:172570730-172573890	SUN domain containing ossification factor [Source:HGNC Symbol;Acc:HGNC:1240]	GO:0001503(ossification);GO:0005737(cytoplasm);GO:0005783(endoplasmic reticulum);GO:0005791(rough endoplasmic reticulum);GO:0007275(multicellular organism development);GO:0016020(membrane);GO:0016021(integral component of membrane);GO:0030867(rough endoplasmic reticulum membrane);GO:0032967(positive regulation of collagen biosynthetic process);GO:0045669(positive regulation of osteoblast differen…	NA	NA
hsa_circ_0007550	13.0129	47.3535	1	3	-1.86353	down	0.658385	1	yes	chr15	100609707	100612427	+	2	circRNA	ENST00000332783	ASB7	chr15:100603313-100609706|chr15:100612427-100629436	ankyrin repeat and SOCS box containing 7 [Source:HGNC Symbol;Acc:HGNC:17182]	GO:0005515(protein binding);GO:0005829(cytosol);GO:0016567(protein ubiquitination);GO:0035556(intracellular signal transduction);GO:0043687(post-translational protein modification)	NA	NA
hsa_circ_0119482	39.0388	15.7845	3	1	1.3064	up	0.658385	1	yes	chr2	241089188	241094432	-	3	circRNA	ENST00000464344	MTERF4	chr2:241075682-241089187|chr2:241094432-241102252	mitochondrial transcription termination factor 4 [Source:HGNC Symbol;Acc:HGNC:28785]	GO:0003690(double-stranded DNA binding);GO:0003723(RNA binding);GO:0005515(protein binding);GO:0005739(mitochondrion);GO:0005759(mitochondrial matrix);GO:0005762(mitochondrial large ribosomal subunit);GO:0005829(cytosol);GO:0006355(regulation of transcription, DNA-templated);GO:0006364(rRNA processing);GO:0006390(mitochondrial transcription);GO:0006626(protein targeting to mitochondrion);GO:00075…	NA	NA
hsa_circ_0122484	13.0129	47.3535	1	3	-1.86353	down	0.658385	1	yes	chr3	155893518	155911279	+	6	circRNA	ENST00000496455	GMPS	chr3:155870897-155893517|chr3:155911279-155914418	guanine monophosphate synthase [Source:HGNC Symbol;Acc:HGNC:4378]	GO:0000166(nucleotide binding);GO:0003921(GMP synthase activity);GO:0003922(GMP synthase (glutamine-hydrolyzing) activity);GO:0005524(ATP binding);GO:0005737(cytoplasm);GO:0005829(cytosol);GO:0006164(purine nucleotide biosynthetic process);GO:0006177(GMP biosynthetic process);GO:0006541(glutamine metabolic process);GO:0009113(purine nucleobase biosynthetic process);GO:0009168(purine ribonucleosid…	00230(Purine metabolism);00983(Drug metabolism - other enzymes)	EC:6.3.5.2
ciRNA3	39.0388	15.7845	3	1	1.3064	up	0.658385	1	yes	chr13	113206403	113208598	-	1	ciRNA	ENST00000337344	PCID2	chr13:113200516-113208598	PCI domain containing 2 [Source:HGNC Symbol;Acc:HGNC:25653]	GO:0000973(posttranscriptional tethering of RNA polymerase II gene DNA at nuclear periphery);GO:0003690(double-stranded DNA binding);GO:0003723(RNA binding);GO:0005515(protein binding);GO:0005634(nucleus);GO:0005643(nuclear pore);GO:0005737(cytoplasm);GO:0006368(transcription elongation from RNA polymerase II promoter);GO:0015031(protein transport);GO:0016973(poly(A)+ mRNA export from nucleus);GO…	NA	NA
hsa_circ_0009314	39.0388	15.7845	3	1	1.3064	up	0.658385	1	yes	chr1	1734690	1739704	-	4	circRNA	ENST00000647043	SLC35E2A	chr1:1725422-1734689|chr1:1739704-1744250	solute carrier family 35 member E2A [Source:HGNC Symbol;Acc:HGNC:20863]	GO:0005515(protein binding);GO:0005794(Golgi apparatus);GO:0015297(antiporter activity);GO:0016020(membrane);GO:0016021(integral component of membrane);GO:0022857(transmembrane transporter activity);GO:0055085(transmembrane transport)	NA	NA
hsa_circ_0130908	39.0388	15.7845	3	1	1.3064	up	0.658385	1	yes	chr6	144537582	144542870	+	3	circRNA	ENST00000367545	UTRN	chr6:144533260-144537581|chr6:144542870-144548639	utrophin [Source:HGNC Symbol;Acc:HGNC:12635]	GO:0001954(positive regulation of cell-matrix adhesion);GO:0003779(actin binding);GO:0005178(integrin binding);GO:0005515(protein binding);GO:0005654(nucleoplasm);GO:0005737(cytoplasm);GO:0005856(cytoskeleton);GO:0005886(plasma membrane);GO:0006936(muscle contraction);GO:0007517(muscle organ development);GO:0007528(neuromuscular junction development);GO:0008270(zinc ion binding);GO:0014894(respon…	NA	NA
hsa_circ_0038111	39.0388	15.7845	3	1	1.3064	up	0.658385	1	yes	chr16	16052724	16056295	+	2	circRNA	ENST00000399408	ABCC1	chr16:16048303-16052723|chr16:16056295-16068155	ATP binding cassette subfamily C member 1 [Source:HGNC Symbol;Acc:HGNC:51]	GO:0000166(nucleotide binding);GO:0005524(ATP binding);GO:0005886(plasma membrane);GO:0005887(integral component of plasma membrane);GO:0006691(leukotriene metabolic process);GO:0008559(ATPase-coupled xenobiotic transmembrane transporter activity);GO:0009235(cobalamin metabolic process);GO:0009925(basal plasma membrane);GO:0015420(ATPase-coupled vitamin B12 transmembrane transporter activity);GO:…	01523(Antifolate resistance);02010(ABC transporters);04071(Sphingolipid signaling pathway);04977(Vitamin digestion and absorption);05206(MicroRNAs in cancer)	EC:7.6.2.3
hsa_circ_0035189	13.0129	47.3535	1	3	-1.86353	down	0.658385	1	yes	chr15	49235851	49292537	+	5	circRNA	ENST00000327171	GALK2	chr15:49217313-49235850|chr15:49292537-49319603	galactokinase 2 [Source:HGNC Symbol;Acc:HGNC:4119]	GO:0000166(nucleotide binding);GO:0004335(galactokinase activity);GO:0005524(ATP binding);GO:0005534(galactose binding);GO:0005737(cytoplasm);GO:0005829(cytosol);GO:0005975(carbohydrate metabolic process);GO:0006012(galactose metabolic process);GO:0016301(kinase activity);GO:0016310(phosphorylation);GO:0016740(transferase activity);GO:0016773(phosphotransferase activity, alcohol group as acceptor…	NA	NA
hsa_circ_0001326	39.0388	15.7845	3	1	1.3064	up	0.658385	1	yes	chr3	111913319	111920419	+	3	circRNA	ENST00000393923	PHLDB2	chr3:111885412-111913318|chr3:111920419-111939474	pleckstrin homology like domain family B member 2 [Source:HGNC Symbol;Acc:HGNC:29573]	GO:0000226(microtubule cytoskeleton organization);GO:0005515(protein binding);GO:0005737(cytoplasm);GO:0005829(cytosol);GO:0005886(plasma membrane);GO:0005925(focal adhesion);GO:0010470(regulation of gastrulation);GO:0010717(regulation of epithelial to mesenchymal transition);GO:0016020(membrane);GO:0016021(integral component of membrane);GO:0031252(cell leading edge);GO:0045111(intermediate fila…	NA	NA
hsa_circ_0008164	13.0129	47.3535	1	3	-1.86353	down	0.658385	1	yes	chr5	78089393	78129307	-	7	circRNA	ENST00000519295	AP3B1	chr5:78039274-78089392|chr5:78129307-78141142	adaptor related protein complex 3 subunit beta 1 [Source:HGNC Symbol;Acc:HGNC:566]	GO:0000902(cell morphogenesis);GO:0002244(hematopoietic progenitor cell differentiation);GO:0003016(respiratory system process);GO:0005739(mitochondrion);GO:0005765(lysosomal membrane);GO:0005794(Golgi apparatus);GO:0006622(protein targeting to lysosome);GO:0006882(cellular zinc ion homeostasis);GO:0006886(intracellular protein transport);GO:0006954(inflammatory response);GO:0007040(lysosome orga…	04142(Lysosome)	NA
hsa_circ_0006234	39.0388	15.7845	3	1	1.3064	up	0.658385	1	yes	chr4	185247294	185264610	+	3	circRNA	ENST00000618785	SNX25	chr4:185204467-185247293|chr4:185264610-185266968	sorting nexin 25 [Source:HGNC Symbol;Acc:HGNC:21883]	GO:0003674(molecular_function);GO:0005768(endosome);GO:0010008(endosome membrane);GO:0015031(protein transport);GO:0016020(membrane);GO:0016021(integral component of membrane);GO:0030512(negative regulation of transforming growth factor beta receptor signaling pathway);GO:0032801(receptor catabolic process);GO:0034713(type I transforming growth factor beta receptor binding);GO:0035091(phosphatidy…	NA	NA
hsa_circ_0002968	39.0388	15.7845	3	1	1.3064	up	0.658385	1	yes	chr10	48401612	48410168	+	4	circRNA	ENST00000395611	MAPK8	chr10:48306821-48401611|chr10:48410168-48420154	mitogen-activated protein kinase 8 [Source:HGNC Symbol;Acc:HGNC:6881]	GO:0000165(MAPK cascade);GO:0000166(nucleotide binding);GO:0004672(protein kinase activity);GO:0004674(protein serine/threonine kinase activity);GO:0004705(JUN kinase activity);GO:0004707(MAP kinase activity);GO:0005515(protein binding);GO:0005524(ATP binding);GO:0005634(nucleus);GO:0005654(nucleoplasm);GO:0005737(cytoplasm);GO:0005739(mitochondrion);GO:0005829(cytosol);GO:0006468(protein phospho…	01522(Endocrine resistance);04010(MAPK signaling pathway);04012(ErbB signaling pathway);04014(Ras signaling pathway);04024(cAMP signaling pathway);04068(FoxO signaling pathway);04071(Sphingolipid signaling pathway);04137(Mitophagy - animal);04140(Autophagy - animal);04141(Protein processing in endoplasmic reticulum);04210(Apoptosis);04215(Apoptosis - multiple species);04217(Necroptosis);04310(Wnt…	NA
hsa_circ_0006999	13.0129	47.3535	1	3	-1.86353	down	0.658385	1	yes	chr3	156694020	156696025	+	2	circRNA	ENST00000486483	TIPARP	chr3:156678614-156694019|chr3:156696025-156703423	TCDD inducible poly(ADP-ribose) polymerase [Source:HGNC Symbol;Acc:HGNC:23696]	GO:0000987(cis-regulatory region sequence-specific DNA binding);GO:0001570(vasculogenesis);GO:0001822(kidney development);GO:0003950(NAD+ ADP-ribosyltransferase activity);GO:0005634(nucleus);GO:0006471(protein ADP-ribosylation);GO:0006807(nitrogen compound metabolic process);GO:0008209(androgen metabolic process);GO:0008210(estrogen metabolic process);GO:0008585(female gonad development);GO:00097…	NA	EC:2.4.2.30
hsa_circ_0008445	13.0129	47.3535	1	3	-1.86353	down	0.658385	1	yes	chr12	31442775	31447769	-	2	circRNA	ENST00000389082	DENND5B	chr12:31433248-31442774|chr12:31447769-31451939	DENN domain containing 5B [Source:HGNC Symbol;Acc:HGNC:28338]	GO:0005085(guanyl-nucleotide exchange factor activity);GO:0005515(protein binding);GO:0005829(cytosol);GO:0016020(membrane);GO:0016021(integral component of membrane);GO:0017112(Rab guanyl-nucleotide exchange factor activity);GO:1905885(positive regulation of triglyceride transport)	NA	NA
hsa_circ_0055113	39.0388	15.7845	3	1	1.3064	up	0.658385	1	yes	chr2	70179532	70181997	-	2	circRNA	ENST00000264434	C2orf42	chr2:70175777-70179531|chr2:70181997-70182666	chromosome 2 open reading frame 42 [Source:HGNC Symbol;Acc:HGNC:26056]	GO:0005515(protein binding);GO:0005634(nucleus);GO:0005654(nucleoplasm);GO:0031965(nuclear membrane)	NA	NA
hsa_circ_0008193	13.0129	47.3535	1	3	-1.86353	down	0.658385	1	yes	chr9	93471141	93476338	+	2	circRNA	ENST00000277165	FAM120A	chr9:93452389-93471140|chr9:93476338-93497470	family with sequence similarity 120A [Source:HGNC Symbol;Acc:HGNC:13247]	GO:0003723(RNA binding);GO:0005634(nucleus);GO:0005737(cytoplasm);GO:0005829(cytosol);GO:0005886(plasma membrane);GO:0016020(membrane);GO:0042025(host cell nucleus)	NA	NA
circRNA2269	13.0129	47.3535	1	3	-1.86353	down	0.658385	1	yes	chr2	203402576	203427269	+	3	circRNA	ENST00000417864	ABI2	chr2:203396967-203402575|None	abl interactor 2 [Source:HGNC Symbol;Acc:HGNC:24011]	GO:0003677(DNA binding);GO:0005515(protein binding);GO:0005634(nucleus);GO:0005737(cytoplasm);GO:0005829(cytosol);GO:0005856(cytoskeleton);GO:0005912(adherens junction);GO:0007010(cytoskeleton organization);GO:0007399(nervous system development);GO:0008093(cytoskeletal adaptor activity);GO:0008154(actin polymerization or depolymerization);GO:0016032(viral process);GO:0016477(cell migration);GO:00…	04810(Regulation of actin cytoskeleton)	NA
hsa_circ_0080674	13.0129	47.3535	1	3	-1.86353	down	0.658385	1	yes	chr7	75017598	75020149	+	4	circRNA	ENST00000616305	CASTOR2	chr7:75008064-75017597|chr7:75020149-75021873	cytosolic arginine sensor for mTORC1 subunit 2 [Source:HGNC Symbol;Acc:HGNC:37073]	GO:0005515(protein binding);GO:0005737(cytoplasm);GO:0005829(cytosol);GO:0042802(identical protein binding);GO:0061700(GATOR2 complex);GO:1902531(regulation of intracellular signal transduction);GO:1903577(cellular response to L-arginine);GO:1904262(negative regulation of TORC1 signaling)	04150(mTOR signaling pathway)	NA
hsa_circ_0006364	13.0129	47.3535	1	3	-1.86353	down	0.658385	1	yes	X	47846105	47895940	+	3	circRNA	ENST00000338637	ZNF81	X:47836987-47846104|X:47895940-47914923	zinc finger protein 81 [Source:HGNC Symbol;Acc:HGNC:13156]	GO:0003676(nucleic acid binding);GO:0003677(DNA binding);GO:0005634(nucleus);GO:0006355(regulation of transcription, DNA-templated);GO:0046872(metal ion binding)	05168(Herpes simplex virus 1 infection)	NA
hsa_circ_0105476	13.0129	47.3535	1	3	-1.86353	down	0.658385	1	yes	chr16	48553539	48562444	-	2	circRNA	ENST00000262384	N4BP1	chr16:48551482-48553538|chr16:48562444-48609774	NEDD4 binding protein 1 [Source:HGNC Symbol;Acc:HGNC:29850]	GO:0005515(protein binding);GO:0005634(nucleus);GO:0005730(nucleolus);GO:0016605(PML body);GO:0031397(negative regulation of protein ubiquitination);GO:0032435(negative regulation of proteasomal ubiquitin-dependent protein catabolic process);GO:0034644(cellular response to UV)	NA	NA
hsa_circ_0137538	13.0129	47.3535	1	3	-1.86353	down	0.658385	1	yes	chr9	100052417	100060172	-	3	circRNA	ENST00000262455	ERP44	chr9:100022226-100052417|chr9:100060172-100098784	endoplasmic reticulum protein 44 [Source:HGNC Symbol;Acc:HGNC:18311]	GO:0003756(protein disulfide isomerase activity);GO:0005515(protein binding);GO:0005576(extracellular region);GO:0005783(endoplasmic reticulum);GO:0005788(endoplasmic reticulum lumen);GO:0005789(endoplasmic reticulum membrane);GO:0005793(endoplasmic reticulum-Golgi intermediate compartment);GO:0006457(protein folding);GO:0006986(response to unfolded protein);GO:0009100(glycoprotein metabolic proc…	NA	NA
ciRNA71	39.0388	15.7845	3	1	1.3064	up	0.658385	1	yes	chr14	76082368	76082598	+	1	ciRNA	ENST00000314067	IFT43	chr14:76082367-76082616	intraflagellar transport 43 [Source:HGNC Symbol;Acc:HGNC:29669]	GO:0005515(protein binding);GO:0005737(cytoplasm);GO:0005856(cytoskeleton);GO:0005929(cilium);GO:0015630(microtubule cytoskeleton);GO:0030030(cell projection organization);GO:0030991(intraciliary transport particle A);GO:0034451(centriolar satellite);GO:0035721(intraciliary retrograde transport);GO:0035735(intraciliary transport involved in cilium assembly);GO:0042995(cell projection);GO:0060271(…	NA	NA
circRNA1861	39.0388	15.7845	3	1	1.3064	up	0.658385	1	yes	chr4	139060324	139073567	-	5	circRNA	ENST00000394235	ELF2	chr4:139059607-139060323|chr4:139073567-139125163	E74 like ETS transcription factor 2 [Source:HGNC Symbol;Acc:HGNC:3317]	GO:0000790(nuclear chromatin);GO:0000981(DNA-binding transcription factor activity, RNA polymerase II-specific);GO:0003677(DNA binding);GO:0003700(DNA-binding transcription factor activity);GO:0005515(protein binding);GO:0005634(nucleus);GO:0005654(nucleoplasm);GO:0005829(cytosol);GO:0006355(regulation of transcription, DNA-templated);GO:0006357(regulation of transcription by RNA polymerase II);G…	NA	NA
hsa_circ_0007841	13.0129	47.3535	1	3	-1.86353	down	0.658385	1	yes	chr3	128060102	128060661	+	2	circRNA	ENST00000464451	SEC61A1	chr3:128056840-128060101|chr3:128060661-128064876	SEC61 translocon subunit alpha 1 [Source:HGNC Symbol;Acc:HGNC:18276]	GO:0005048(signal sequence binding);GO:0005262(calcium channel activity);GO:0005515(protein binding);GO:0005783(endoplasmic reticulum);GO:0005784(Sec61 translocon complex);GO:0005789(endoplasmic reticulum membrane);GO:0005791(rough endoplasmic reticulum);GO:0005829(cytosol);GO:0006613(cotranslational protein targeting to membrane);GO:0006614(SRP-dependent cotranslational protein targeting to memb…	03060(Protein export);04141(Protein processing in endoplasmic reticulum);04145(Phagosome);05110(Vibrio cholerae infection)	NA
hsa_circ_0000098	13.0129	47.3535	1	3	-1.86353	down	0.658385	1	yes	chr1	100906852	100921841	+	6	circRNA	ENST00000370112	SLC30A7	chr1:100896671-100906851|chr1:100921841-100961827	solute carrier family 30 member 7 [Source:HGNC Symbol;Acc:HGNC:19306]	GO:0005737(cytoplasm);GO:0005794(Golgi apparatus);GO:0006811(ion transport);GO:0006812(cation transport);GO:0006829(zinc ion transport);GO:0008324(cation transmembrane transporter activity);GO:0016020(membrane);GO:0016021(integral component of membrane);GO:0031410(cytoplasmic vesicle);GO:0031982(vesicle);GO:0032119(sequestering of zinc ion);GO:0048471(perinuclear region of cytoplasm);GO:0055085(t…	NA	NA
circRNA353	13.0129	47.3535	1	3	-1.86353	down	0.658385	1	yes	chr10	6833643	6838008	+	2	circRNA	ENST00000648995	AL392086	chr10:6737628-6833642|chr10:6838008-6840390	novel transcript, LINP1-LINC00707 readthrough	NA	NA	NA
hsa_circ_0002665	39.0388	15.7845	3	1	1.3064	up	0.658385	1	yes	chr10	5794885	5800705	-	3	circRNA	ENST00000380191	GDI2	chr10:5786050-5794884|chr10:5800705-5813213	GDP dissociation inhibitor 2 [Source:HGNC Symbol;Acc:HGNC:4227]	GO:0003723(RNA binding);GO:0005092(GDP-dissociation inhibitor activity);GO:0005093(Rab GDP-dissociation inhibitor activity);GO:0005096(GTPase activator activity);GO:0005515(protein binding);GO:0005576(extracellular region);GO:0005737(cytoplasm);GO:0005794(Golgi apparatus);GO:0005829(cytosol);GO:0005925(focal adhesion);GO:0007165(signal transduction);GO:0007264(small GTPase mediated signal transdu…	NA	NA
hsa_circ_0072162	13.0129	47.3535	1	3	-1.86353	down	0.658385	1	yes	chr5	36953618	36986301	+	9	circRNA	ENST00000282516	NIPBL	chr5:36877178-36953617|chr5:36986301-36995621	NIPBL cohesin loading factor [Source:HGNC Symbol;Acc:HGNC:28862]	GO:0000122(negative regulation of transcription by RNA polymerase II);GO:0000228(nuclear chromosome);GO:0000785(chromatin);GO:0000790(nuclear chromatin);GO:0001656(metanephros development);GO:0003007(heart morphogenesis);GO:0003151(outflow tract morphogenesis);GO:0003682(chromatin binding);GO:0005515(protein binding);GO:0005634(nucleus);GO:0005654(nucleoplasm);GO:0005694(chromosome);GO:0005829(cy…	NA	NA
circRNA2228	39.0388	15.7845	3	1	1.3064	up	0.658385	1	yes	chr2	159715681	159729175	+	2	circRNA	ENST00000409175	MARCHF7	chr2:159714598-159715680|chr2:159729175-159743060	membrane associated ring-CH-type finger 7 [Source:HGNC Symbol;Acc:HGNC:17393]	GO:0002643(regulation of tolerance induction);GO:0005515(protein binding);GO:0005634(nucleus);GO:0005829(cytosol);GO:0005886(plasma membrane);GO:0006513(protein monoubiquitination);GO:0008270(zinc ion binding);GO:0008284(positive regulation of cell population proliferation);GO:0016567(protein ubiquitination);GO:0016740(transferase activity);GO:0019899(enzyme binding);GO:0031624(ubiquitin conjugat…	NA	EC:2.3.2.27
hsa_circ_0006874	104.103	78.9225	8	5	0.399508	up	0.670342	1	no	chr5	73773855	73795391	+	5	circRNA	ENST00000296794	ARHGEF28	chr5:73753202-73773854|chr5:73795391-73832337	Rho guanine nucleotide exchange factor 28 [Source:HGNC Symbol;Acc:HGNC:30322]	GO:0000902(cell morphogenesis);GO:0003723(RNA binding);GO:0005085(guanyl-nucleotide exchange factor activity);GO:0005089(Rho guanyl-nucleotide exchange factor activity);GO:0005737(cytoplasm);GO:0005829(cytosol);GO:0005886(plasma membrane);GO:0016020(membrane);GO:0030154(cell differentiation);GO:0035023(regulation of Rho protein signal transduction);GO:0035556(intracellular signal transduction);GO…	NA	NA
hsa_circ_0000004	65.0646	126.276	5	8	-0.956636	down	0.670342	1	no	chr1	1495485	1529331	+	1	intergenic	intergenic_circRNA	intergenic_circRNA	chr1:1495484-1529331	NA	NA	NA	NA
hsa_circ_0005542	104.103	78.9225	8	5	0.399508	up	0.670342	1	no	chr2	45546732	45553730	-	4	circRNA	ENST00000263736	SRBD1	chr2:45488331-45546731|chr2:45553730-45562652	S1 RNA binding domain 1 [Source:HGNC Symbol;Acc:HGNC:25521]	GO:0003676(nucleic acid binding);GO:0003723(RNA binding);GO:0003729(mRNA binding);GO:0003735(structural constituent of ribosome);GO:0006139(nucleobase-containing compound metabolic process);GO:0006412(translation)	NA	NA
hsa_circ_0001663	104.103	78.9225	8	5	0.399508	up	0.670342	1	no	chr6	158583954	158589782	+	3	circRNA	ENST00000367090	TMEM181	chr6:158580995-158583953|chr6:158589782-158605266	transmembrane protein 181 [Source:HGNC Symbol;Acc:HGNC:20958]	GO:0009405(pathogenesis);GO:0015643(toxic substance binding);GO:0016020(membrane);GO:0016021(integral component of membrane)	NA	NA
circRNA549	65.0646	126.276	5	8	-0.956636	down	0.670342	1	no	chr17	46082441	46094701	-	2	circRNA	ENST00000432791	KANSL1	chr17:46067667-46082440|chr17:46094701-46170854	KAT8 regulatory NSL complex subunit 1 [Source:HGNC Symbol;Acc:HGNC:24565]	GO:0000123(histone acetyltransferase complex);GO:0000775(chromosome, centromeric region);GO:0000776(kinetochore);GO:0000777(condensed chromosome kinetochore);GO:0005515(protein binding);GO:0005634(nucleus);GO:0005654(nucleoplasm);GO:0005694(chromosome);GO:0006325(chromatin organization);GO:0035035(histone acetyltransferase binding);GO:0043981(histone H4-K5 acetylation);GO:0043982(histone H4-K8 ac…	NA	NA
ciRNA205	130.129	220.983	10	14	-0.763991	down	0.683327	1	no	chr15	32617750	32618655	+	1	ciRNA	ENST00000565905	ARHGAP11A	chr15:32617749-32618655	Rho GTPase activating protein 11A [Source:HGNC Symbol;Acc:HGNC:15783]	GO:0005096(GTPase activator activity);GO:0005829(cytosol);GO:0007165(signal transduction);GO:0043547(positive regulation of GTPase activity);GO:0051056(regulation of small GTPase mediated signal transduction)	NA	NA
hsa_circ_0002490	182.181	157.845	14	10	0.206863	up	0.683327	1	no	chr5	73074742	73077493	+	2	circRNA	ENST00000430046	FCHO2	chr5:73068779-73074741|chr5:73077493-73078179	FCH and mu domain containing endocytic adaptor 2 [Source:HGNC Symbol;Acc:HGNC:25180]	GO:0001786(phosphatidylserine binding);GO:0005515(protein binding);GO:0005546(phosphatidylinositol-4,5-bisphosphate binding);GO:0005737(cytoplasm);GO:0005829(cytosol);GO:0005856(cytoskeleton);GO:0005886(plasma membrane);GO:0005905(clathrin-coated pit);GO:0006897(endocytosis);GO:0008092(cytoskeletal protein binding);GO:0010324(membrane invagination);GO:0016020(membrane);GO:0030136(clathrin-coated …	NA	NA
circRNA2801	117.116	94.7071	9	6	0.306399	up	0.700311	1	no	chr19	23358431	23362725	-	1	circRNA	ENST00000300619	ZNF91	chr19:23362725-23373742	zinc finger protein 91 [Source:HGNC Symbol;Acc:HGNC:13166]	GO:0003676(nucleic acid binding);GO:0003677(DNA binding);GO:0003700(DNA-binding transcription factor activity);GO:0005634(nucleus);GO:0006355(regulation of transcription, DNA-templated);GO:0008270(zinc ion binding);GO:0045892(negative regulation of transcription, DNA-templated);GO:0046872(metal ion binding);GO:0070895(negative regulation of transposon integration)	05168(Herpes simplex virus 1 infection)	NA
hsa_circ_0003632	117.116	94.7071	9	6	0.306399	up	0.700311	1	no	chr1	52493611	52509712	-	4	circRNA	ENST00000257177	TUT4	chr1:52490801-52493610|chr1:52509712-52515890	terminal uridylyl transferase 4 [Source:HGNC Symbol;Acc:HGNC:28981]	GO:0000289(nuclear-transcribed mRNA poly(A) tail shortening);GO:0001556(oocyte maturation);GO:0001816(cytokine production);GO:0003676(nucleic acid binding);GO:0003723(RNA binding);GO:0004652(polynucleotide adenylyltransferase activity);GO:0005515(protein binding);GO:0005615(extracellular space);GO:0005634(nucleus);GO:0005730(nucleolus);GO:0005737(cytoplasm);GO:0005829(cytosol);GO:0006378(mRNA pol…	NA	EC:2.7.7.52
hsa_circ_0008043	78.0776	142.061	6	9	-0.863526	down	0.700311	1	no	chr9	111570091	111586165	-	5	circRNA	ENST00000538962	PTGR1	chr9:111549799-111570090|chr9:111586165-111592925	prostaglandin reductase 1 [Source:HGNC Symbol;Acc:HGNC:18429]	GO:0005737(cytoplasm);GO:0006691(leukotriene metabolic process);GO:0006693(prostaglandin metabolic process);GO:0016491(oxidoreductase activity);GO:0032440(2-alkenal reductase [NAD(P)+] activity);GO:0036132(13-prostaglandin reductase activity);GO:0047522(15-oxoprostaglandin 13-oxidase activity);GO:0055114(oxidation-reduction process);GO:0070062(extracellular exosome);GO:0097327(response to antineo…	NA	EC:1.3.1.74
hsa_circ_0008706	117.116	94.7071	9	6	0.306399	up	0.700311	1	no	chr9	110136127	110138539	+	1	circRNA	ENST00000374530	PALM2AKAP2	chr9:110016039-110136126|chr9:110138539-110156318	PALM2 and AKAP2 fusion [Source:HGNC Symbol;Acc:HGNC:33529]	GO:0005886(plasma membrane);GO:0008360(regulation of cell shape);GO:0016020(membrane)	NA	NA
hsa_circ_0001550	702.698	647.165	54	41	0.118772	up	0.700494	1	no	chr5	168488602	168494650	+	4	circRNA	ENST00000231572	RARS1	chr5:168486543-168488601|chr5:168494650-168495314	arginyl-tRNA synthetase 1 [Source:HGNC Symbol;Acc:HGNC:9870]	GO:0000049(tRNA binding);GO:0000166(nucleotide binding);GO:0004812(aminoacyl-tRNA ligase activity);GO:0004814(arginine-tRNA ligase activity);GO:0005515(protein binding);GO:0005524(ATP binding);GO:0005634(nucleus);GO:0005654(nucleoplasm);GO:0005737(cytoplasm);GO:0005829(cytosol);GO:0006412(translation);GO:0006418(tRNA aminoacylation for protein translation);GO:0006420(arginyl-tRNA aminoacylation);…	00970(Aminoacyl-tRNA biosynthesis)	EC:6.1.1.19
circRNA2910	91.0905	157.845	7	10	-0.793137	down	0.725047	1	no	chr7	24623664	24668660	+	9	circRNA	ENST00000396475	MPP6	chr7:24573593-24620052|chr7:24668660-24679131	membrane palmitoylated protein 6 [Source:HGNC Symbol;Acc:HGNC:18167]	GO:0005515(protein binding);GO:0005886(plasma membrane);GO:0016020(membrane);GO:0065003(protein-containing complex assembly);GO:0070062(extracellular exosome)	NA	NA
circRNA2795	52.0517	31.569	4	2	0.721436	up	0.726708	1	no	chr13	21413653	21425678	-	3	circRNA	ENST00000415724	ZDHHC20	chr13:21402866-21413652|chr13:21425678-21459054	zinc finger DHHC-type palmitoyltransferase 20 [Source:HGNC Symbol;Acc:HGNC:20749]	GO:0000139(Golgi membrane);GO:0005737(cytoplasm);GO:0005783(endoplasmic reticulum);GO:0005794(Golgi apparatus);GO:0005886(plasma membrane);GO:0006612(protein targeting to membrane);GO:0008270(zinc ion binding);GO:0016020(membrane);GO:0016021(integral component of membrane);GO:0016409(palmitoyltransferase activity);GO:0016740(transferase activity);GO:0016746(transferase activity, transferring acyl…	NA	EC:2.3.1.225
hsa_circ_0006873	52.0517	31.569	4	2	0.721436	up	0.726708	1	no	chr20	3907926	3912634	+	3	circRNA	ENST00000497424	PANK2	chr20:3888904-3907925|chr20:3912634-3916926	pantothenate kinase 2 [Source:HGNC Symbol;Acc:HGNC:15894]	GO:0000166(nucleotide binding);GO:0004594(pantothenate kinase activity);GO:0005524(ATP binding);GO:0005634(nucleus);GO:0005737(cytoplasm);GO:0005739(mitochondrion);GO:0005758(mitochondrial intermembrane space);GO:0005829(cytosol);GO:0007286(spermatid development);GO:0009060(aerobic respiration);GO:0015937(coenzyme A biosynthetic process);GO:0015939(pantothenate metabolic process);GO:0016020(membr…	00770(Pantothenate and CoA biosynthesis)	EC:2.7.1.33
hsa_circ_0005311	52.0517	31.569	4	2	0.721436	up	0.726708	1	no	chr5	14304461	14336727	+	4	circRNA	ENST00000344204	TRIO	chr5:14297263-14304460|chr5:14336727-14358177	trio Rho guanine nucleotide exchange factor [Source:HGNC Symbol;Acc:HGNC:12303]	GO:0000166(nucleotide binding);GO:0004672(protein kinase activity);GO:0004674(protein serine/threonine kinase activity);GO:0005085(guanyl-nucleotide exchange factor activity);GO:0005089(Rho guanyl-nucleotide exchange factor activity);GO:0005515(protein binding);GO:0005524(ATP binding);GO:0005737(cytoplasm);GO:0005829(cytosol);GO:0006468(protein phosphorylation);GO:0007185(transmembrane receptor p…	NA	EC:2.7.11.1
circRNA3094	52.0517	31.569	4	2	0.721436	up	0.726708	1	no	chr1	169978086	170031975	-	9	circRNA	ENST00000538366	KIFAP3	chr1:169972598-169978085|chr1:170031984-170034372	kinesin associated protein 3 [Source:HGNC Symbol;Acc:HGNC:17060]	GO:0000794(condensed nuclear chromosome);GO:0005515(protein binding);GO:0005783(endoplasmic reticulum);GO:0005794(Golgi apparatus);GO:0005813(centrosome);GO:0005829(cytosol);GO:0005871(kinesin complex);GO:0005876(spindle microtubule);GO:0005929(cilium);GO:0005930(axoneme);GO:0006890(retrograde vesicle-mediated transport, Golgi to endoplasmic reticulum);GO:0007017(microtubule-based process);GO:000…	NA	NA
hsa_circ_0002553	52.0517	31.569	4	2	0.721436	up	0.726708	1	no	chr14	102194938	102209862	+	2	circRNA	ENST00000335263	WDR20	chr14:102140172-102194937|chr14:102209862-102222829	WD repeat domain 20 [Source:HGNC Symbol;Acc:HGNC:19667]	GO:0005515(protein binding);GO:0005654(nucleoplasm);GO:0016579(protein deubiquitination)	NA	NA
hsa_circ_0006427	52.0517	31.569	4	2	0.721436	up	0.726708	1	no	chr1	93567279	93567851	-	2	circRNA	ENST00000260502	BCAR3	chr1:93562419-93567278|chr1:93567851-93571669	BCAR3 adaptor protein, NSP family member [Source:HGNC Symbol;Acc:HGNC:973]	GO:0001784(phosphotyrosine residue binding);GO:0002089(lens morphogenesis in camera-type eye);GO:0005085(guanyl-nucleotide exchange factor activity);GO:0005515(protein binding);GO:0005737(cytoplasm);GO:0005925(focal adhesion);GO:0007165(signal transduction);GO:0007264(small GTPase mediated signal transduction);GO:0008286(insulin receptor signaling pathway);GO:0019900(kinase binding);GO:0030054(ce…	NA	NA
hsa_circ_0004566	52.0517	31.569	4	2	0.721436	up	0.726708	1	no	chr16	89418284	89422305	-	1	ciRNA	ENST00000301030	ANKRD11	chr16:89418283-89422305	ankyrin repeat domain 11 [Source:HGNC Symbol;Acc:HGNC:21316]	GO:0001701(in utero embryonic development);GO:0001894(tissue homeostasis);GO:0005515(protein binding);GO:0005634(nucleus);GO:0005654(nucleoplasm);GO:0005829(cytosol);GO:0005886(plasma membrane);GO:0009653(anatomical structure morphogenesis);GO:0035264(multicellular organism growth);GO:0042475(odontogenesis of dentin-containing tooth);GO:0042802(identical protein binding);GO:0048705(skeletal syste…	NA	NA
hsa_circ_0003832	52.0517	31.569	4	2	0.721436	up	0.726708	1	no	chr5	43675511	43677806	+	2	circRNA	ENST00000652986	NNT	chr5:43659350-43675510|chr5:43677806-43700118	nicotinamide nucleotide transhydrogenase [Source:HGNC Symbol;Acc:HGNC:7863]	GO:0000166(nucleotide binding);GO:0001933(negative regulation of protein phosphorylation);GO:0003957(NAD(P)+ transhydrogenase (B-specific) activity);GO:0005739(mitochondrion);GO:0005743(mitochondrial inner membrane);GO:0005746(mitochondrial respirasome);GO:0006099(tricarboxylic acid cycle);GO:0006740(NADPH regeneration);GO:0008746(NAD(P)+ transhydrogenase activity);GO:0010918(positive regulation …	00760(Nicotinate and nicotinamide metabolism)	EC:1.6.1.2
hsa_circ_0030548	26.0259	63.138	2	4	-1.27856	down	0.726708	1	yes	chr13	79520810	79539775	+	3	circRNA	ENST00000612570	NDFIP2	chr13:79481524-79520809|chr13:79539775-79543557	Nedd4 family interacting protein 2 [Source:HGNC Symbol;Acc:HGNC:18537]	GO:0000139(Golgi membrane);GO:0005515(protein binding);GO:0005737(cytoplasm);GO:0005739(mitochondrion);GO:0005768(endosome);GO:0005783(endoplasmic reticulum);GO:0005794(Golgi apparatus);GO:0006511(ubiquitin-dependent protein catabolic process);GO:0007034(vacuolar transport);GO:0010008(endosome membrane);GO:0010629(negative regulation of gene expression);GO:0016020(membrane);GO:0016021(integral co…	NA	NA
hsa_circ_0007706	52.0517	31.569	4	2	0.721436	up	0.726708	1	no	chr18	196637	199316	+	4	circRNA	ENST00000582707	USP14	chr18:192900-196636|chr18:199316-202879	ubiquitin specific peptidase 14 [Source:HGNC Symbol;Acc:HGNC:12612]	GO:0000502(proteasome complex);GO:0002376(immune system process);GO:0004197(cysteine-type endopeptidase activity);GO:0004843(thiol-dependent ubiquitin-specific protease activity);GO:0004866(endopeptidase inhibitor activity);GO:0005515(protein binding);GO:0005634(nucleus);GO:0005737(cytoplasm);GO:0005829(cytosol);GO:0005886(plasma membrane);GO:0006508(proteolysis);GO:0006511(ubiquitin-dependent pr…	NA	EC:3.4.19.12
ciRNA328	52.0517	31.569	4	2	0.721436	up	0.726708	1	no	chr9	4823531	4833228	+	1	ciRNA	ENST00000381750	RCL1	chr9:4823530-4833228	RNA terminal phosphate cyclase like 1 [Source:HGNC Symbol;Acc:HGNC:17687]	GO:0000447(endonucleolytic cleavage in ITS1 to separate SSU-rRNA from 5.8S rRNA and LSU-rRNA from tricistronic rRNA transcript (SSU-rRNA, 5.8S rRNA, LSU-rRNA));GO:0000479(endonucleolytic cleavage of tricistronic rRNA transcript (SSU-rRNA, 5.8S rRNA, LSU-rRNA));GO:0000480(endonucleolytic cleavage in 5'-ETS of tricistronic rRNA transcript (SSU-rRNA, 5.8S rRNA, LSU-rRNA));GO:0003824(catalytic activi…	03008(Ribosome biogenesis in eukaryotes)	NA
hsa_circ_0003171	52.0517	31.569	4	2	0.721436	up	0.726708	1	no	chr8	140739018	140752316	-	5	circRNA	ENST00000522684	PTK2	chr8:140735455-140739017|chr8:140752316-140761164	protein tyrosine kinase 2 [Source:HGNC Symbol;Acc:HGNC:9611]	GO:0000165(MAPK cascade);GO:0000166(nucleotide binding);GO:0000226(microtubule cytoskeleton organization);GO:0001525(angiogenesis);GO:0001568(blood vessel development);GO:0001570(vasculogenesis);GO:0001725(stress fiber);GO:0001764(neuron migration);GO:0001890(placenta development);GO:0001932(regulation of protein phosphorylation);GO:0001934(positive regulation of protein phosphorylation);GO:00030…	01522(Endocrine resistance);04012(ErbB signaling pathway);04062(Chemokine signaling pathway);04151(PI3K-Akt signaling pathway);04360(Axon guidance);04370(VEGF signaling pathway);04510(Focal adhesion);04670(Leukocyte transendothelial migration);04810(Regulation of actin cytoskeleton);05100(Bacterial invasion of epithelial cells);05146(Amoebiasis);05163(Human cytomegalovirus infection);05165(Human …	NA
circRNA1282	52.0517	31.569	4	2	0.721436	up	0.726708	1	no	X	77688818	77717243	-	6	circRNA	ENST00000373344	ATRX	X:77685006-77688817|X:77717243-77785981	ATRX chromatin remodeler [Source:HGNC Symbol;Acc:HGNC:886]	GO:0000166(nucleotide binding);GO:0000212(meiotic spindle organization);GO:0000228(nuclear chromosome);GO:0000780(condensed nuclear chromosome, centromeric region);GO:0000781(chromosome, telomeric region);GO:0000784(nuclear chromosome, telomeric region);GO:0000792(heterochromatin);GO:0003677(DNA binding);GO:0003678(DNA helicase activity);GO:0003682(chromatin binding);GO:0004386(helicase activity)…	NA	NA
circRNA3172	26.0259	63.138	2	4	-1.27856	down	0.726708	1	yes	chr4	3314792	3343053	+	3	circRNA	ENST00000344733	RGS12	chr4:3343053-3386416	regulator of G protein signaling 12 [Source:HGNC Symbol;Acc:HGNC:9994]	GO:0000794(condensed nuclear chromosome);GO:0003924(GTPase activity);GO:0005096(GTPase activator activity);GO:0005515(protein binding);GO:0005634(nucleus);GO:0005654(nucleoplasm);GO:0005730(nucleolus);GO:0005737(cytoplasm);GO:0005829(cytosol);GO:0005886(plasma membrane);GO:0007165(signal transduction);GO:0007186(G protein-coupled receptor signaling pathway);GO:0008277(regulation of G protein-coup…	NA	NA
hsa_circ_0007434	26.0259	63.138	2	4	-1.27856	down	0.726708	1	yes	chr17	64561500	64571956	-	3	circRNA	ENST00000262435	SMURF2	chr17:64557722-64561499|chr17:64571956-64578491	SMAD specific E3 ubiquitin protein ligase 2 [Source:HGNC Symbol;Acc:HGNC:16809]	GO:0000122(negative regulation of transcription by RNA polymerase II);GO:0000151(ubiquitin ligase complex);GO:0000209(protein polyubiquitination);GO:0004842(ubiquitin-protein transferase activity);GO:0005160(transforming growth factor beta receptor binding);GO:0005515(protein binding);GO:0005634(nucleus);GO:0005654(nucleoplasm);GO:0005737(cytoplasm);GO:0005829(cytosol);GO:0005886(plasma membrane)…	04120(Ubiquitin mediated proteolysis);04144(Endocytosis);04340(Hedgehog signaling pathway);04350(TGF-beta signaling pathway)	EC:2.3.2.26
hsa_circ_0004767	26.0259	63.138	2	4	-1.27856	down	0.726708	1	yes	chr17	4066447	4072756	-	4	circRNA	ENST00000381638	ZZEF1	chr17:4064829-4066446|chr17:4072756-4074149	zinc finger ZZ-type and EF-hand domain containing 1 [Source:HGNC Symbol;Acc:HGNC:29027]	GO:0005509(calcium ion binding);GO:0008270(zinc ion binding);GO:0046872(metal ion binding)	NA	NA
hsa_circ_0067900	52.0517	31.569	4	2	0.721436	up	0.726708	1	no	chr3	170122591	170129552	-	2	circRNA	ENST00000495893	PHC3	chr3:170117476-170122590|chr3:170129552-170136418	polyhomeotic homolog 3 [Source:HGNC Symbol;Acc:HGNC:15682]	GO:0003677(DNA binding);GO:0003682(chromatin binding);GO:0005515(protein binding);GO:0005634(nucleus);GO:0005654(nucleoplasm);GO:0007275(multicellular organism development);GO:0008270(zinc ion binding);GO:0031519(PcG protein complex);GO:0035102(PRC1 complex);GO:0042393(histone binding);GO:0045892(negative regulation of transcription, DNA-templated);GO:0046872(metal ion binding);GO:0070317(negativ…	NA	NA
hsa_circ_0000504	52.0517	31.569	4	2	0.721436	up	0.726708	1	no	chr13	112516440	112527484	-	6	circRNA	ENST00000261965	TUBGCP3	chr13:112504714-112516439|chr13:112527484-112545698	tubulin gamma complex associated protein 3 [Source:HGNC Symbol;Acc:HGNC:18598]	GO:0000226(microtubule cytoskeleton organization);GO:0000278(mitotic cell cycle);GO:0000922(spindle pole);GO:0000923(equatorial microtubule organizing center);GO:0000930(gamma-tubulin complex);GO:0005198(structural molecule activity);GO:0005200(structural constituent of cytoskeleton);GO:0005515(protein binding);GO:0005737(cytoplasm);GO:0005813(centrosome);GO:0005814(centriole);GO:0005815(microtub…	NA	NA
hsa_circ_0001700	52.0517	31.569	4	2	0.721436	up	0.726708	1	no	chr7	43639449	43640649	-	2	circRNA	ENST00000415076	COA1	chr7:43609495-43639448|chr7:43640649-43645250	cytochrome c oxidase assembly factor 1 homolog [Source:HGNC Symbol;Acc:HGNC:21868]	GO:0005739(mitochondrion);GO:0005743(mitochondrial inner membrane);GO:0005829(cytosol);GO:0016020(membrane);GO:0016021(integral component of membrane);GO:0031305(integral component of mitochondrial inner membrane);GO:0032981(mitochondrial respiratory chain complex I assembly);GO:0033617(mitochondrial respiratory chain complex IV assembly)	04714(Thermogenesis)	NA
hsa_circ_0071900	26.0259	63.138	2	4	-1.27856	down	0.726708	1	yes	chr5	14290716	14420021	+	30	circRNA	ENST00000344204	TRIO	chr5:14287063-14290715|chr5:14420021-14461018	trio Rho guanine nucleotide exchange factor [Source:HGNC Symbol;Acc:HGNC:12303]	GO:0000166(nucleotide binding);GO:0004672(protein kinase activity);GO:0004674(protein serine/threonine kinase activity);GO:0005085(guanyl-nucleotide exchange factor activity);GO:0005089(Rho guanyl-nucleotide exchange factor activity);GO:0005515(protein binding);GO:0005524(ATP binding);GO:0005737(cytoplasm);GO:0005829(cytosol);GO:0006468(protein phosphorylation);GO:0007185(transmembrane receptor p…	NA	EC:2.7.11.1
hsa_circ_0003166	52.0517	31.569	4	2	0.721436	up	0.726708	1	no	chr15	69436138	69436722	+	2	circRNA	ENST00000260363	KIF23	chr15:69435771-69436137|chr15:69436722-69438247	kinesin family member 23 [Source:HGNC Symbol;Acc:HGNC:6392]	GO:0000022(mitotic spindle elongation);GO:0000166(nucleotide binding);GO:0000281(mitotic cytokinesis);GO:0000915(actomyosin contractile ring assembly);GO:0003774(motor activity);GO:0003777(microtubule motor activity);GO:0005515(protein binding);GO:0005524(ATP binding);GO:0005634(nucleus);GO:0005654(nucleoplasm);GO:0005737(cytoplasm);GO:0005813(centrosome);GO:0005819(spindle);GO:0005829(cytosol);G…	05206(MicroRNAs in cancer)	NA
hsa_circ_0008647	52.0517	31.569	4	2	0.721436	up	0.726708	1	no	chr5	145796442	145826200	-	5	circRNA	ENST00000394450	PRELID2	chr5:145765000-145796441|chr5:145826200-145835176	PRELI domain containing 2 [Source:HGNC Symbol;Acc:HGNC:28306]	GO:0005758(mitochondrial intermembrane space);GO:0015914(phospholipid transport);GO:0120009(intermembrane lipid transfer);GO:1990050(phosphatidic acid transfer activity)	NA	NA
hsa_circ_0003545	26.0259	63.138	2	4	-1.27856	down	0.726708	1	yes	chr17	20245926	20260294	+	5	circRNA	ENST00000395527	SPECC1	chr17:20232405-20245925|chr17:20260294-20296960	sperm antigen with calponin homology and coiled-coil domains 1 [Source:HGNC Symbol;Acc:HGNC:30615]	GO:0001650(fibrillar center);GO:0005515(protein binding);GO:0005634(nucleus);GO:0005654(nucleoplasm);GO:0005737(cytoplasm);GO:0005815(microtubule organizing center);GO:0005819(spindle);GO:0005829(cytosol);GO:0005856(cytoskeleton);GO:0005921(gap junction);GO:0007049(cell cycle);GO:0016020(membrane);GO:0030036(actin cytoskeleton organization);GO:0030054(cell junction);GO:0031941(filamentous actin);…	NA	NA
hsa_circ_0004470	26.0259	63.138	2	4	-1.27856	down	0.726708	1	yes	chr22	36341370	36349255	-	2	circRNA	ENST00000216181	MYH9	chr22:36327488-36341369|chr22:36349255-36387806	myosin heavy chain 9 [Source:HGNC Symbol;Acc:HGNC:7579]	GO:0000146(microfilament motor activity);GO:0000166(nucleotide binding);GO:0000212(meiotic spindle organization);GO:0000904(cell morphogenesis involved in differentiation);GO:0001525(angiogenesis);GO:0001701(in utero embryonic development);GO:0001725(stress fiber);GO:0001726(ruffle);GO:0001768(establishment of T cell polarity);GO:0001772(immunological synapse);GO:0001778(plasma membrane repair);G…	04530(Tight junction);04810(Regulation of actin cytoskeleton);05132(Salmonella infection)	NA
circRNA2890	26.0259	63.138	2	4	-1.27856	down	0.726708	1	yes	chr17	30734898	30759539	+	4	circRNA	ENST00000578195	SUZ12P1	chr17:30732123-30734897|chr17:30759539-30766503	SUZ12 pseudogene 1 [Source:HGNC Symbol;Acc:HGNC:32421]	NA	NA	NA
hsa_circ_0001405	26.0259	63.138	2	4	-1.27856	down	0.726708	1	yes	chr4	39898389	39902460	-	4	circRNA	ENST00000303538	PDS5A	chr4:39890364-39898388|chr4:39902460-39904039	PDS5 cohesin associated factor A [Source:HGNC Symbol;Acc:HGNC:29088]	GO:0000775(chromosome, centromeric region);GO:0000785(chromatin);GO:0005515(protein binding);GO:0005634(nucleus);GO:0005654(nucleoplasm);GO:0005694(chromosome);GO:0005829(cytosol);GO:0005886(plasma membrane);GO:0006281(DNA repair);GO:0007049(cell cycle);GO:0007064(mitotic sister chromatid cohesion);GO:0008156(negative regulation of DNA replication);GO:0051301(cell division)	NA	NA
hsa_circ_0007514	26.0259	63.138	2	4	-1.27856	down	0.726708	1	yes	chr13	114052052	114057474	-	1	ciRNA	ENST00000334062	RASA3	chr13:114052051-114057474	RAS p21 protein activator 3 [Source:HGNC Symbol;Acc:HGNC:20331]	GO:0000165(MAPK cascade);GO:0005096(GTPase activator activity);GO:0005829(cytosol);GO:0005886(plasma membrane);GO:0007165(signal transduction);GO:0015278(calcium-release channel activity);GO:0016020(membrane);GO:0031235(intrinsic component of the cytoplasmic side of the plasma membrane);GO:0035556(intracellular signal transduction);GO:0043087(regulation of GTPase activity);GO:0043547(positive reg…	04014(Ras signaling pathway)	NA
circRNA662	26.0259	63.138	2	4	-1.27856	down	0.726708	1	yes	chr16	10969161	10982991	+	7	circRNA	ENST00000409790	CLEC16A	chr16:10962588-10969160|chr16:10982991-11003073	C-type lectin domain containing 16A [Source:HGNC Symbol;Acc:HGNC:29013]	GO:0003674(molecular_function);GO:0005764(lysosome);GO:0005765(lysosomal membrane);GO:0005768(endosome);GO:0005770(late endosome);GO:0005794(Golgi apparatus);GO:0005829(cytosol);GO:0006914(autophagy);GO:0008333(endosome to lysosome transport);GO:0009267(cellular response to starvation);GO:0010008(endosome membrane);GO:0016020(membrane);GO:0016021(integral component of membrane);GO:0016197(endosom…	NA	NA
hsa_circ_0002972	52.0517	31.569	4	2	0.721436	up	0.726708	1	no	chr5	177536358	177539147	-	3	circRNA	ENST00000514747	FAM193B	chr5:177532641-177536357|chr5:177539147-177554248	family with sequence similarity 193 member B [Source:HGNC Symbol;Acc:HGNC:25524]	GO:0005515(protein binding);GO:0005634(nucleus);GO:0005654(nucleoplasm);GO:0005730(nucleolus);GO:0005737(cytoplasm);GO:0016607(nuclear speck)	NA	NA
ciRNA232	52.0517	31.569	4	2	0.721436	up	0.726708	1	no	chr9	111786793	111787947	+	1	ciRNA	ENST00000394779	SHOC1	chr9:111786792-111787947	shortage in chiasmata 1 [Source:HGNC Symbol;Acc:HGNC:26535]	GO:0000712(resolution of meiotic recombination intermediates);GO:0000794(condensed nuclear chromosome);GO:0003677(DNA binding);GO:0003697(single-stranded DNA binding);GO:0005694(chromosome);GO:0016787(hydrolase activity);GO:0016887(ATPase activity);GO:0051321(meiotic cell cycle)	NA	NA
hsa_circ_0005399	26.0259	63.138	2	4	-1.27856	down	0.726708	1	yes	chr5	61472681	61473037	+	1	circRNA	ENST00000252744	ZSWIM6	chr5:61332948-61472680|chr5:61473037-61490785	zinc finger SWIM-type containing 6 [Source:HGNC Symbol;Acc:HGNC:29316]	GO:0007399(nervous system development);GO:0008270(zinc ion binding);GO:0021773(striatal medium spiny neuron differentiation);GO:0031462(Cul2-RING ubiquitin ligase complex);GO:0032420(stereocilium);GO:0046872(metal ion binding);GO:0048812(neuron projection morphogenesis);GO:1902667(regulation of axon guidance);GO:2001222(regulation of neuron migration)	NA	NA
hsa_circ_0082096	52.0517	31.569	4	2	0.721436	up	0.726708	1	no	chr7	127373342	127377329	-	2	circRNA	ENST00000393313	ZNF800	chr7:127371814-127373341|chr7:127377329-127386059	zinc finger protein 800 [Source:HGNC Symbol;Acc:HGNC:27267]	GO:0003676(nucleic acid binding);GO:0003677(DNA binding);GO:0005634(nucleus);GO:0046872(metal ion binding)	NA	NA
circRNA3022	52.0517	31.569	4	2	0.721436	up	0.726708	1	no	chr10	118685984	118730410	-	9	circRNA	ENST00000493518	CACUL1	chr10:118730410-118754396	CDK2 associated cullin domain 1 [Source:HGNC Symbol;Acc:HGNC:23727]	GO:0000082(G1/S transition of mitotic cell cycle);GO:0005515(protein binding);GO:0006511(ubiquitin-dependent protein catabolic process);GO:0007049(cell cycle);GO:0008284(positive regulation of cell population proliferation);GO:0019901(protein kinase binding);GO:0031625(ubiquitin protein ligase binding);GO:0045860(positive regulation of protein kinase activity)	NA	NA
hsa_circ_0001020	26.0259	63.138	2	4	-1.27856	down	0.726708	1	yes	chr2	63856306	63857936	+	2	circRNA	ENST00000394417	UGP2	chr2:63841232-63856305|chr2:63857936-63882465	UDP-glucose pyrophosphorylase 2 [Source:HGNC Symbol;Acc:HGNC:12527]	GO:0003983(UTP:glucose-1-phosphate uridylyltransferase activity);GO:0005515(protein binding);GO:0005536(glucose binding);GO:0005634(nucleus);GO:0005737(cytoplasm);GO:0005829(cytosol);GO:0005977(glycogen metabolic process);GO:0005978(glycogen biosynthetic process);GO:0006011(UDP-glucose metabolic process);GO:0006065(UDP-glucuronate biosynthetic process);GO:0007420(brain development);GO:0016740(tra…	00040(Pentose and glucuronate interconversions);00052(Galactose metabolism);00500(Starch and sucrose metabolism);00520(Amino sugar and nucleotide sugar metabolism)	EC:2.7.7.9
hsa_circ_0005567	52.0517	31.569	4	2	0.721436	up	0.726708	1	no	chr1	51402435	51408332	-	4	circRNA	ENST00000371733	EPS15	chr1:51400953-51402434|chr1:51408332-51409534	epidermal growth factor receptor pathway substrate 15 [Source:HGNC Symbol;Acc:HGNC:3419]	GO:0001921(positive regulation of receptor recycling);GO:0005509(calcium ion binding);GO:0005515(protein binding);GO:0005737(cytoplasm);GO:0005768(endosome);GO:0005769(early endosome);GO:0005829(cytosol);GO:0005886(plasma membrane);GO:0005905(clathrin-coated pit);GO:0006895(Golgi to endosome transport);GO:0006897(endocytosis);GO:0009925(basal plasma membrane);GO:0015031(protein transport);GO:0016…	04144(Endocytosis)	NA
hsa_circ_0004592	52.0517	31.569	4	2	0.721436	up	0.726708	1	no	chr8	98706467	98707311	-	2	circRNA	ENST00000419617	STK3	chr8:98596169-98706466|chr8:98707311-98749275	serine/threonine kinase 3 [Source:HGNC Symbol;Acc:HGNC:11406]	GO:0000166(nucleotide binding);GO:0000287(magnesium ion binding);GO:0001841(neural tube formation);GO:0003157(endocardium development);GO:0003730(mRNA 3'-UTR binding);GO:0004672(protein kinase activity);GO:0004674(protein serine/threonine kinase activity);GO:0005515(protein binding);GO:0005524(ATP binding);GO:0005634(nucleus);GO:0005737(cytoplasm);GO:0005829(cytosol);GO:0006417(regulation of tran…	04010(MAPK signaling pathway);04390(Hippo signaling pathway);04392(Hippo signaling pathway - multiple species)	NA
circRNA3112	26.0259	63.138	2	4	-1.27856	down	0.726708	1	yes	chr22	18088685	18100170	+	1	circRNA	ENST00000399744	PEX26	chr22:18085258-18087972	peroxisomal biogenesis factor 26 [Source:HGNC Symbol;Acc:HGNC:22965]	GO:0005515(protein binding);GO:0005777(peroxisome);GO:0005778(peroxisomal membrane);GO:0005779(integral component of peroxisomal membrane);GO:0006625(protein targeting to peroxisome);GO:0008022(protein C-terminus binding);GO:0015031(protein transport);GO:0016020(membrane);GO:0016021(integral component of membrane);GO:0016558(protein import into peroxisome matrix);GO:0044877(protein-containing com…	04146(Peroxisome)	NA
circRNA2865	26.0259	63.138	2	4	-1.27856	down	0.726708	1	yes	chr13	113495503	113520733	+	7	circRNA	ENST00000474393	TMCO3	chr13:113491273-113495502|chr13:113520733-113534045	transmembrane and coiled-coil domains 3 [Source:HGNC Symbol;Acc:HGNC:20329]	GO:0006811(ion transport);GO:0006812(cation transport);GO:0015297(antiporter activity);GO:0015299(solute:proton antiporter activity);GO:0016020(membrane);GO:0016021(integral component of membrane);GO:0055085(transmembrane transport);GO:1902600(proton transmembrane transport)	NA	NA
hsa_circ_0005050	52.0517	31.569	4	2	0.721436	up	0.726708	1	no	chr2	61485768	61490776	-	4	circRNA	ENST00000401558	XPO1	chr2:61484105-61485767|chr2:61490776-61492034	exportin 1 [Source:HGNC Symbol;Acc:HGNC:12825]	GO:0000054(ribosomal subunit export from nucleus);GO:0000055(ribosomal large subunit export from nucleus);GO:0000056(ribosomal small subunit export from nucleus);GO:0000122(negative regulation of transcription by RNA polymerase II);GO:0000776(kinetochore);GO:0003723(RNA binding);GO:0005049(nuclear export signal receptor activity);GO:0005515(protein binding);GO:0005634(nucleus);GO:0005635(nuclear …	03008(Ribosome biogenesis in eukaryotes);03013(RNA transport);05164(Influenza A);05166(Human T-cell leukemia virus 1 infection)	NA
circRNA3014	572.569	789.225	44	50	-0.462988	down	0.735	1	no	chr19	53874829	53875785	+	1	circRNA	ENST00000391771	MYADM	chr19:53869838-53873528	myeloid associated differentiation marker [Source:HGNC Symbol;Acc:HGNC:7544]	GO:0001726(ruffle);GO:0001933(negative regulation of protein phosphorylation);GO:0003674(molecular_function);GO:0005515(protein binding);GO:0005886(plasma membrane);GO:0005911(cell-cell junction);GO:0010629(negative regulation of gene expression);GO:0016020(membrane);GO:0016021(integral component of membrane);GO:0030335(positive regulation of cell migration);GO:0030837(negative regulation of acti…	NA	NA
hsa_circ_0001492	104.103	173.63	8	11	-0.737995	down	0.745855	1	no	chr5	65988635	65994864	+	3	circRNA	ENST00000284037	ERBIN	chr5:65926806-65988634|chr5:65994864-66012048	erbb2 interacting protein [Source:HGNC Symbol;Acc:HGNC:15842]	GO:0005102(signaling receptor binding);GO:0005176(ErbB-2 class receptor binding);GO:0005200(structural constituent of cytoskeleton);GO:0005515(protein binding);GO:0005604(basement membrane);GO:0005634(nucleus);GO:0005737(cytoplasm);GO:0005886(plasma membrane);GO:0006605(protein targeting);GO:0007155(cell adhesion);GO:0007165(signal transduction);GO:0007173(epidermal growth factor receptor signali…	04621(NOD-like receptor signaling pathway)	NA
ciRNA344	156.155	142.061	12	9	0.136474	up	0.763627	1	no	chr1	112652029	112657686	+	1	ciRNA	ENST00000485542	CAPZA1	chr1:112652028-112657686	capping actin protein of muscle Z-line subunit alpha 1 [Source:HGNC Symbol;Acc:HGNC:1488]	GO:0003779(actin binding);GO:0005515(protein binding);GO:0005576(extracellular region);GO:0005737(cytoplasm);GO:0005829(cytosol);GO:0005856(cytoskeleton);GO:0006888(endoplasmic reticulum to Golgi vesicle-mediated transport);GO:0007596(blood coagulation);GO:0008290(F-actin capping protein complex);GO:0015629(actin cytoskeleton);GO:0019886(antigen processing and presentation of exogenous peptide an…	04144(Endocytosis)	NA
hsa_circ_0005939	156.155	142.061	12	9	0.136474	up	0.763627	1	no	chr7	156826605	156836885	-	3	circRNA	ENST00000353442	LMBR1	chr7:156796492-156826604|chr7:156836885-156892927	limb development membrane protein 1 [Source:HGNC Symbol;Acc:HGNC:13243]	GO:0004888(transmembrane signaling receptor activity);GO:0005515(protein binding);GO:0005887(integral component of plasma membrane);GO:0007165(signal transduction);GO:0016020(membrane);GO:0016021(integral component of membrane);GO:0042733(embryonic digit morphogenesis)	NA	NA
hsa_circ_0005325	39.0388	78.9225	3	5	-1.01553	down	0.769726	1	yes	chr19	34430576	34434968	+	4	circRNA	ENST00000607361	UBA2	chr19:34430186-34430575|chr19:34434968-34438644	ubiquitin like modifier activating enzyme 2 [Source:HGNC Symbol;Acc:HGNC:30661]	GO:0000166(nucleotide binding);GO:0000287(magnesium ion binding);GO:0005515(protein binding);GO:0005524(ATP binding);GO:0005634(nucleus);GO:0005654(nucleoplasm);GO:0005737(cytoplasm);GO:0008134(transcription factor binding);GO:0008641(ubiquitin-like modifier activating enzyme activity);GO:0016740(transferase activity);GO:0016925(protein sumoylation);GO:0019948(SUMO activating enzyme activity);GO:…	04120(Ubiquitin mediated proteolysis)	EC:6.2.1.45
hsa_circ_0004587	39.0388	78.9225	3	5	-1.01553	down	0.769726	1	yes	chr6	158573420	158589782	+	5	circRNA	ENST00000367090	TMEM181	chr6:158536865-158573419|chr6:158589782-158605266	transmembrane protein 181 [Source:HGNC Symbol;Acc:HGNC:20958]	GO:0009405(pathogenesis);GO:0015643(toxic substance binding);GO:0016020(membrane);GO:0016021(integral component of membrane)	NA	NA
hsa_circ_0001085	65.0646	47.3535	5	3	0.458402	up	0.769726	1	no	chr2	190900564	190924593	+	8	circRNA	ENST00000320717	GLS	chr2:190895725-190900563|chr2:190924593-190927305	glutaminase [Source:HGNC Symbol;Acc:HGNC:4331]	GO:0001967(suckling behavior);GO:0002087(regulation of respiratory gaseous exchange by nervous system process);GO:0004359(glutaminase activity);GO:0005515(protein binding);GO:0005737(cytoplasm);GO:0005739(mitochondrion);GO:0005759(mitochondrial matrix);GO:0005829(cytosol);GO:0006537(glutamate biosynthetic process);GO:0006541(glutamine metabolic process);GO:0006543(glutamine catabolic process);GO:…	00220(Arginine biosynthesis);00250(Alanine, aspartate and glutamate metabolism);00471(D-Glutamine and D-glutamate metabolism);04724(Glutamatergic synapse);04727(GABAergic synapse);04964(Proximal tubule bicarbonate reclamation);05206(MicroRNAs in cancer);05230(Central carbon metabolism in cancer)	NA
hsa_circ_0006226	65.0646	47.3535	5	3	0.458402	up	0.769726	1	no	chr3	61621970	61623555	+	1	ciRNA	ENST00000495879	PTPRG	chr3:61621969-61623555	protein tyrosine phosphatase receptor type G [Source:HGNC Symbol;Acc:HGNC:9671]	GO:0004721(phosphoprotein phosphatase activity);GO:0004725(protein tyrosine phosphatase activity);GO:0005001(transmembrane receptor protein tyrosine phosphatase activity);GO:0005515(protein binding);GO:0005615(extracellular space);GO:0005887(integral component of plasma membrane);GO:0006470(protein dephosphorylation);GO:0007169(transmembrane receptor protein tyrosine kinase signaling pathway);GO:…	NA	EC:3.1.3.48
hsa_circ_0001747	65.0646	47.3535	5	3	0.458402	up	0.769726	1	no	chr7	131387120	131399433	+	4	circRNA	ENST00000421797	MKLN1	chr7:131375493-131387119|chr7:131399433-131411305	muskelin 1 [Source:HGNC Symbol;Acc:HGNC:7109]	GO:0000151(ubiquitin ligase complex);GO:0001726(ruffle);GO:0002090(regulation of receptor internalization);GO:0005515(protein binding);GO:0005634(nucleus);GO:0005654(nucleoplasm);GO:0005737(cytoplasm);GO:0005829(cytosol);GO:0005938(cell cortex);GO:0007160(cell-matrix adhesion);GO:0007165(signal transduction);GO:0008360(regulation of cell shape);GO:0030054(cell junction);GO:0031532(actin cytoskele…	NA	NA
hsa_circ_0006127	65.0646	47.3535	5	3	0.458402	up	0.769726	1	no	chr16	30728966	30729572	+	2	circRNA	ENST00000262518	SRCAP	chr16:30725082-30728965|chr16:30729572-30733279	Snf2 related CREBBP activator protein [Source:HGNC Symbol;Acc:HGNC:16974]	GO:0000166(nucleotide binding);GO:0000812(Swr1 complex);GO:0003677(DNA binding);GO:0003713(transcription coactivator activity);GO:0004386(helicase activity);GO:0004402(histone acetyltransferase activity);GO:0005515(protein binding);GO:0005524(ATP binding);GO:0005634(nucleus);GO:0005654(nucleoplasm);GO:0005794(Golgi apparatus);GO:0006325(chromatin organization);GO:0006338(chromatin remodeling);GO:…	NA	NA
hsa_circ_0071616	39.0388	78.9225	3	5	-1.01553	down	0.769726	1	yes	chr4	186663299	186709845	-	2	circRNA	ENST00000441802	FAT1	chr4:186639783-186663298|chr4:186709845-186723663	FAT atypical cadherin 1 [Source:HGNC Symbol;Acc:HGNC:3595]	GO:0002088(lens development in camera-type eye);GO:0003382(epithelial cell morphogenesis);GO:0003412(establishment of epithelial cell apical/basal polarity involved in camera-type eye morphogenesis);GO:0005509(calcium ion binding);GO:0005515(protein binding);GO:0005634(nucleus);GO:0005737(cytoplasm);GO:0005886(plasma membrane);GO:0005887(integral component of plasma membrane);GO:0005911(cell-cell…	NA	NA
hsa_circ_0008802	39.0388	78.9225	3	5	-1.01553	down	0.769726	1	yes	chr12	51008476	51010766	-	2	circRNA	ENST00000644495	SLC11A2	chr12:51005436-51008475|chr12:51010766-51026309	solute carrier family 11 member 2 [Source:HGNC Symbol;Acc:HGNC:10908]	GO:0001666(response to hypoxia);GO:0005375(copper ion transmembrane transporter activity);GO:0005381(iron ion transmembrane transporter activity);GO:0005384(manganese ion transmembrane transporter activity);GO:0005515(protein binding);GO:0005634(nucleus);GO:0005737(cytoplasm);GO:0005739(mitochondrion);GO:0005741(mitochondrial outer membrane);GO:0005765(lysosomal membrane);GO:0005768(endosome);GO:…	04142(Lysosome);04216(Ferroptosis);04978(Mineral absorption)	NA
hsa_circ_0081207	65.0646	47.3535	5	3	0.458402	up	0.769726	1	no	chr7	98191614	98194572	+	1	circRNA	ENST00000297293	LMTK2	chr7:98190877-98191613|chr7:98194572-98203573	lemur tyrosine kinase 2 [Source:HGNC Symbol;Acc:HGNC:17880]	GO:0000166(nucleotide binding);GO:0001881(receptor recycling);GO:0004672(protein kinase activity);GO:0004674(protein serine/threonine kinase activity);GO:0004864(protein phosphatase inhibitor activity);GO:0005515(protein binding);GO:0005524(ATP binding);GO:0005769(early endosome);GO:0005794(Golgi apparatus);GO:0005829(cytosol);GO:0005887(integral component of plasma membrane);GO:0006468(protein p…	NA	EC:2.7.10.1
hsa_circ_0002940	39.0388	78.9225	3	5	-1.01553	down	0.769726	1	yes	chr12	69589485	69593613	+	4	circRNA	ENST00000299300	CCT2	chr12:69588262-69589484|chr12:69593613-69597155	chaperonin containing TCP1 subunit 2 [Source:HGNC Symbol;Acc:HGNC:1615]	GO:0000166(nucleotide binding);GO:0002199(zona pellucida receptor complex);GO:0005515(protein binding);GO:0005524(ATP binding);GO:0005576(extracellular region);GO:0005737(cytoplasm);GO:0005829(cytosol);GO:0005832(chaperonin-containing T-complex);GO:0005874(microtubule);GO:0006457(protein folding);GO:0007339(binding of sperm to zona pellucida);GO:0031625(ubiquitin protein ligase binding);GO:003221…	NA	NA
hsa_circ_0083444	65.0646	47.3535	5	3	0.458402	up	0.769726	1	no	chr8	17743604	17755961	-	2	circRNA	ENST00000381869	MTUS1	chr8:17715901-17743603|chr8:17755961-17800597	microtubule associated scaffold protein 1 [Source:HGNC Symbol;Acc:HGNC:29789]	GO:0005615(extracellular space);GO:0005634(nucleus);GO:0005730(nucleolus);GO:0005737(cytoplasm);GO:0005739(mitochondrion);GO:0005794(Golgi apparatus);GO:0005815(microtubule organizing center);GO:0005819(spindle);GO:0005856(cytoskeleton);GO:0005874(microtubule);GO:0005886(plasma membrane);GO:0008017(microtubule binding);GO:0010758(regulation of macrophage chemotaxis);GO:0015630(microtubule cytoske…	NA	NA
hsa_circ_0006952	39.0388	78.9225	3	5	-1.01553	down	0.769726	1	yes	chr18	51054781	51067187	+	6	circRNA	ENST00000398417	SMAD4	chr18:51049324-51054780|chr18:51067187-51076637	SMAD family member 4 [Source:HGNC Symbol;Acc:HGNC:6770]	GO:0000122(negative regulation of transcription by RNA polymerase II);GO:0000790(nuclear chromatin);GO:0000976(transcription regulatory region sequence-specific DNA binding);GO:0000977(RNA polymerase II regulatory region sequence-specific DNA binding);GO:0000978(RNA polymerase II cis-regulatory region sequence-specific DNA binding);GO:0000981(DNA-binding transcription factor activity, RNA polymer…	04068(FoxO signaling pathway);04110(Cell cycle);04310(Wnt signaling pathway);04350(TGF-beta signaling pathway);04371(Apelin signaling pathway);04390(Hippo signaling pathway);04520(Adherens junction);04550(Signaling pathways regulating pluripotency of stem cells);04659(Th17 cell differentiation);04933(AGE-RAGE signaling pathway in diabetic complications);05161(Hepatitis B);05166(Human T-cell leuke…	NA
circRNA1250	65.0646	47.3535	5	3	0.458402	up	0.769726	1	no	chr21	41237513	41257326	+	5	circRNA	ENST00000347667	BACE2	chr21:41226354-41237512|chr21:41257326-41275370	beta-secretase 2 [Source:HGNC Symbol;Acc:HGNC:934]	GO:0004190(aspartic-type endopeptidase activity);GO:0005515(protein binding);GO:0005737(cytoplasm);GO:0005768(endosome);GO:0005783(endoplasmic reticulum);GO:0005794(Golgi apparatus);GO:0005802(trans-Golgi network);GO:0005886(plasma membrane);GO:0006508(proteolysis);GO:0006509(membrane protein ectodomain proteolysis);GO:0008233(peptidase activity);GO:0016020(membrane);GO:0016021(integral component…	05010(Alzheimer disease)	EC:3.4.23.45
hsa_circ_0000007	39.0388	78.9225	3	5	-1.01553	down	0.769726	1	yes	chr1	1804419	1806538	-	2	circRNA	ENST00000610897	GNB1	chr1:1793311-1804418|chr1:1806538-1815755	G protein subunit beta 1 [Source:HGNC Symbol;Acc:HGNC:4396]	GO:0001750(photoreceptor outer segment);GO:0001917(photoreceptor inner segment);GO:0003924(GTPase activity);GO:0005515(protein binding);GO:0005737(cytoplasm);GO:0005765(lysosomal membrane);GO:0005829(cytosol);GO:0005834(heterotrimeric G-protein complex);GO:0005886(plasma membrane);GO:0006457(protein folding);GO:0007165(signal transduction);GO:0007186(G protein-coupled receptor signaling pathway);…	04014(Ras signaling pathway);04062(Chemokine signaling pathway);04151(PI3K-Akt signaling pathway);04371(Apelin signaling pathway);04713(Circadian entrainment);04723(Retrograde endocannabinoid signaling);04724(Glutamatergic synapse);04725(Cholinergic synapse);04726(Serotonergic synapse);04727(GABAergic synapse);04728(Dopaminergic synapse);04740(Olfactory transduction);04744(Phototransduction);0492…	NA
circRNA2855	39.0388	78.9225	3	5	-1.01553	down	0.769726	1	yes	chr7	34966895	34973605	-	3	circRNA	ENST00000462134	DPY19L1	chr7:34955367-34966894|chr7:34973605-34987970	dpy-19 like C-mannosyltransferase 1 [Source:HGNC Symbol;Acc:HGNC:22205]	GO:0000030(mannosyltransferase activity);GO:0005637(nuclear inner membrane);GO:0016020(membrane);GO:0016021(integral component of membrane);GO:0016740(transferase activity);GO:0016757(transferase activity, transferring glycosyl groups);GO:0018406(protein C-linked glycosylation via 2'-alpha-mannosyl-L-tryptophan)	NA	NA
hsa_circ_0000467	65.0646	47.3535	5	3	0.458402	up	0.769726	1	no	chr13	21167988	21168399	-	1	circRNA	ENST00000400018	SKA3	chr13:21161875-21167987|chr13:21168399-21172338	spindle and kinetochore associated complex subunit 3 [Source:HGNC Symbol;Acc:HGNC:20262]	GO:0000278(mitotic cell cycle);GO:0000775(chromosome, centromeric region);GO:0000776(kinetochore);GO:0000777(condensed chromosome kinetochore);GO:0000940(condensed chromosome outer kinetochore);GO:0005515(protein binding);GO:0005694(chromosome);GO:0005737(cytoplasm);GO:0005813(centrosome);GO:0005819(spindle);GO:0005829(cytosol);GO:0005856(cytoskeleton);GO:0005874(microtubule);GO:0005876(spindle m…	NA	NA
hsa_circ_0001021	39.0388	78.9225	3	5	-1.01553	down	0.769726	1	yes	chr2	64551443	64553409	+	1	circRNA	ENST00000238855	AFTPH	chr2:64524612-64551442|chr2:64553409-64567561	aftiphilin [Source:HGNC Symbol;Acc:HGNC:25951]	GO:0005654(nucleoplasm);GO:0005737(cytoplasm);GO:0005794(Golgi apparatus);GO:0005829(cytosol);GO:0015031(protein transport);GO:0030121(AP-1 adaptor complex);GO:0030276(clathrin binding);GO:0032588(trans-Golgi network membrane);GO:0043231(intracellular membrane-bounded organelle);GO:0046907(intracellular transport)	NA	NA
hsa_circ_0000039	65.0646	47.3535	5	3	0.458402	up	0.769726	1	no	chr1	28742403	28743986	+	1	circRNA	ENST00000542507	YTHDF2	chr1:28738338-28742402|chr1:28743986-28768928	YTH N6-methyladenosine RNA binding protein 2 [Source:HGNC Symbol;Acc:HGNC:31675]	GO:0000932(P-body);GO:0001556(oocyte maturation);GO:0002376(immune system process);GO:0003723(RNA binding);GO:0003729(mRNA binding);GO:0005515(protein binding);GO:0005634(nucleus);GO:0005737(cytoplasm);GO:0005829(cytosol);GO:0006402(mRNA catabolic process);GO:0006959(humoral immune response);GO:0016032(viral process);GO:0030154(cell differentiation);GO:0034451(centriolar satellite);GO:0036464(cyt…	NA	NA
hsa_circ_0000153	65.0646	47.3535	5	3	0.458402	up	0.769726	1	no	chr1	167765583	167776166	+	4	circRNA	ENST00000359523	MPZL1	chr1:167722242-167765582|chr1:167776166-167787819	myelin protein zero like 1 [Source:HGNC Symbol;Acc:HGNC:7226]	GO:0005198(structural molecule activity);GO:0005515(protein binding);GO:0005887(integral component of plasma membrane);GO:0005925(focal adhesion);GO:0007165(signal transduction);GO:0007169(transmembrane receptor protein tyrosine kinase signaling pathway);GO:0007267(cell-cell signaling);GO:0009986(cell surface);GO:0016020(membrane);GO:0016021(integral component of membrane)	04514(Cell adhesion molecules (CAMs))	NA
hsa_circ_0000399	39.0388	78.9225	3	5	-1.01553	down	0.769726	1	yes	chr12	48659905	48660619	-	1	ciRNA	ENST00000420613	KANSL2	chr12:48659904-48660619	KAT8 regulatory NSL complex subunit 2 [Source:HGNC Symbol;Acc:HGNC:26024]	GO:0000123(histone acetyltransferase complex);GO:0005515(protein binding);GO:0005634(nucleus);GO:0005654(nucleoplasm);GO:0005829(cytosol);GO:0005886(plasma membrane);GO:0006325(chromatin organization);GO:0015629(actin cytoskeleton);GO:0043981(histone H4-K5 acetylation);GO:0043982(histone H4-K8 acetylation);GO:0043984(histone H4-K16 acetylation);GO:0043995(histone acetyltransferase activity (H4-K5…	NA	NA
hsa_circ_0004776	65.0646	47.3535	5	3	0.458402	up	0.769726	1	no	chr2	189791790	189805754	+	3	circRNA	ENST00000639501	PMS1	chr2:189784593-189791789|chr2:189805754-189818016	PMS1 homolog 1, mismatch repair system component [Source:HGNC Symbol;Acc:HGNC:9121]	GO:0003677(DNA binding);GO:0005515(protein binding);GO:0005524(ATP binding);GO:0005634(nucleus);GO:0006281(DNA repair);GO:0006298(mismatch repair);GO:0006974(cellular response to DNA damage stimulus);GO:0016887(ATPase activity);GO:0019899(enzyme binding);GO:0030983(mismatched DNA binding);GO:0032300(mismatch repair complex);GO:0042493(response to drug)	NA	NA
circRNA2940	65.0646	47.3535	5	3	0.458402	up	0.769726	1	no	chr2	37103442	37103920	-	2	circRNA	ENST00000647926	EIF2AK2	chr2:37104132-37107258	eukaryotic translation initiation factor 2 alpha kinase 2 [Source:HGNC Symbol;Acc:HGNC:9437]	GO:0000166(nucleotide binding);GO:0000186(activation of MAPKK activity);GO:0001819(positive regulation of cytokine production);GO:0002376(immune system process);GO:0003723(RNA binding);GO:0003725(double-stranded RNA binding);GO:0004672(protein kinase activity);GO:0004674(protein serine/threonine kinase activity);GO:0004694(eukaryotic translation initiation factor 2alpha kinase activity);GO:000471…	04141(Protein processing in endoplasmic reticulum);04217(Necroptosis);05160(Hepatitis C);05162(Measles);05164(Influenza A);05165(Human papillomavirus infection);05167(Kaposi sarcoma-associated herpesvirus infection);05168(Herpes simplex virus 1 infection);05169(Epstein-Barr virus infection);05203(Viral carcinogenesis)	NA
ciRNA282	65.0646	47.3535	5	3	0.458402	up	0.769726	1	no	chr6	87210451	87218731	+	1	ciRNA	ENST00000392985	ZNF292	chr6:87210450-87218731	zinc finger protein 292 [Source:HGNC Symbol;Acc:HGNC:18410]	GO:0001228(DNA-binding transcription activator activity, RNA polymerase II-specific);GO:0003676(nucleic acid binding);GO:0003677(DNA binding);GO:0005634(nucleus);GO:0006357(regulation of transcription by RNA polymerase II);GO:0045944(positive regulation of transcription by RNA polymerase II);GO:0046872(metal ion binding)	NA	NA
hsa_circ_0005405	65.0646	47.3535	5	3	0.458402	up	0.769726	1	no	chr9	33351560	33352719	+	2	circRNA	ENST00000379521	NFX1	chr9:33347117-33351559|chr9:33352719-33354085	nuclear transcription factor, X-box binding 1 [Source:HGNC Symbol;Acc:HGNC:7803]	GO:0000122(negative regulation of transcription by RNA polymerase II);GO:0000790(nuclear chromatin);GO:0000977(RNA polymerase II regulatory region sequence-specific DNA binding);GO:0000981(DNA-binding transcription factor activity, RNA polymerase II-specific);GO:0001227(DNA-binding transcription repressor activity, RNA polymerase II-specific);GO:0003676(nucleic acid binding);GO:0003677(DNA bindin…	05165(Human papillomavirus infection)	NA
hsa_circ_0004276	39.0388	78.9225	3	5	-1.01553	down	0.769726	1	yes	chr3	67495798	67508903	-	3	circRNA	ENST00000493112	SUCLG2	chr3:67400851-67495797|chr3:67508903-67518246	succinate-CoA ligase GDP-forming subunit beta [Source:HGNC Symbol;Acc:HGNC:11450]	GO:0000166(nucleotide binding);GO:0000287(magnesium ion binding);GO:0003824(catalytic activity);GO:0004775(succinate-CoA ligase (ADP-forming) activity);GO:0004776(succinate-CoA ligase (GDP-forming) activity);GO:0005515(protein binding);GO:0005524(ATP binding);GO:0005525(GTP binding);GO:0005739(mitochondrion);GO:0005759(mitochondrial matrix);GO:0005886(plasma membrane);GO:0006099(tricarboxylic aci…	00020(Citrate cycle (TCA cycle));00640(Propanoate metabolism)	EC:6.2.1.4
hsa_circ_0008494	403.401	378.828	31	24	0.0906701	up	0.783156	1	no	chr1	26729651	26732792	+	3	circRNA	ENST00000430799	ARID1A	chr1:26693617-26729650|chr1:26732792-26760855	AT-rich interaction domain 1A [Source:HGNC Symbol;Acc:HGNC:11110]	GO:0000122(negative regulation of transcription by RNA polymerase II);GO:0000790(nuclear chromatin);GO:0001704(formation of primary germ layer);GO:0001843(neural tube closure);GO:0003205(cardiac chamber development);GO:0003408(optic cup formation involved in camera-type eye development);GO:0003677(DNA binding);GO:0003713(transcription coactivator activity);GO:0005515(protein binding);GO:0005634(n…	04714(Thermogenesis);05225(Hepatocellular carcinoma)	NA
hsa_circ_0001461	143.142	220.983	11	14	-0.626487	down	0.792443	1	no	chr4	186706563	186709845	-	1	circRNA	ENST00000441802	FAT1	chr4:186663613-186706562|chr4:186709845-186723663	FAT atypical cadherin 1 [Source:HGNC Symbol;Acc:HGNC:3595]	GO:0002088(lens development in camera-type eye);GO:0003382(epithelial cell morphogenesis);GO:0003412(establishment of epithelial cell apical/basal polarity involved in camera-type eye morphogenesis);GO:0005509(calcium ion binding);GO:0005515(protein binding);GO:0005634(nucleus);GO:0005737(cytoplasm);GO:0005886(plasma membrane);GO:0005887(integral component of plasma membrane);GO:0005911(cell-cell…	NA	NA
hsa_circ_0003221	182.181	173.63	14	11	0.0693596	up	0.792443	1	no	chr8	140846260	140890769	-	5	circRNA	ENST00000522684	PTK2	chr8:140830526-140846259|chr8:140890769-140925660	protein tyrosine kinase 2 [Source:HGNC Symbol;Acc:HGNC:9611]	GO:0000165(MAPK cascade);GO:0000166(nucleotide binding);GO:0000226(microtubule cytoskeleton organization);GO:0001525(angiogenesis);GO:0001568(blood vessel development);GO:0001570(vasculogenesis);GO:0001725(stress fiber);GO:0001764(neuron migration);GO:0001890(placenta development);GO:0001932(regulation of protein phosphorylation);GO:0001934(positive regulation of protein phosphorylation);GO:00030…	01522(Endocrine resistance);04012(ErbB signaling pathway);04062(Chemokine signaling pathway);04151(PI3K-Akt signaling pathway);04360(Axon guidance);04370(VEGF signaling pathway);04510(Focal adhesion);04670(Leukocyte transendothelial migration);04810(Regulation of actin cytoskeleton);05100(Bacterial invasion of epithelial cells);05146(Amoebiasis);05163(Human cytomegalovirus infection);05165(Human …	NA
hsa_circ_0000745	312.31	284.121	24	18	0.136474	up	0.795106	1	no	chr17	20204333	20205912	+	1	circRNA	ENST00000395527	SPECC1	chr17:20110562-20204332|chr17:20205912-20227412	sperm antigen with calponin homology and coiled-coil domains 1 [Source:HGNC Symbol;Acc:HGNC:30615]	GO:0001650(fibrillar center);GO:0005515(protein binding);GO:0005634(nucleus);GO:0005654(nucleoplasm);GO:0005737(cytoplasm);GO:0005815(microtubule organizing center);GO:0005819(spindle);GO:0005829(cytosol);GO:0005856(cytoskeleton);GO:0005921(gap junction);GO:0007049(cell cycle);GO:0016020(membrane);GO:0030036(actin cytoskeleton organization);GO:0030054(cell junction);GO:0031941(filamentous actin);…	NA	NA
hsa_circ_0002301	52.0517	94.7071	4	6	-0.863526	down	0.7999	1	no	chr14	31127785	31133675	-	4	circRNA	ENST00000399332	HECTD1	chr14:31123047-31127784|chr14:31133675-31134871	HECT domain E3 ubiquitin protein ligase 1 [Source:HGNC Symbol;Acc:HGNC:20157]	GO:0003170(heart valve development);GO:0003281(ventricular septum development);GO:0004842(ubiquitin-protein transferase activity);GO:0005515(protein binding);GO:0016567(protein ubiquitination);GO:0016740(transferase activity);GO:0035904(aorta development);GO:0046872(metal ion binding);GO:0048856(anatomical structure development);GO:0070534(protein K63-linked ubiquitination)	NA	EC:2.3.2.26
ciRNA280	52.0517	94.7071	4	6	-0.863526	down	0.7999	1	no	chr20	58999343	58999809	-	1	ciRNA	ENST00000217131	CTSZ	chr20:58999342-58999809	cathepsin Z [Source:HGNC Symbol;Acc:HGNC:2547]	GO:0000139(Golgi membrane);GO:0002003(angiotensin maturation);GO:0004180(carboxypeptidase activity);GO:0004197(cysteine-type endopeptidase activity);GO:0005515(protein binding);GO:0005576(extracellular region);GO:0005615(extracellular space);GO:0005764(lysosome);GO:0005783(endoplasmic reticulum);GO:0005788(endoplasmic reticulum lumen);GO:0005886(plasma membrane);GO:0006508(proteolysis);GO:0006888…	04142(Lysosome);04210(Apoptosis)	NA
hsa_circ_0003502	78.0776	63.138	6	4	0.306399	up	0.7999	1	no	chr3	149846011	149912083	+	6	circRNA	ENST00000344229	RNF13	chr3:149814026-149846010|chr3:149912083-149921133	ring finger protein 13 [Source:HGNC Symbol;Acc:HGNC:10057]	GO:0000139(Golgi membrane);GO:0004842(ubiquitin-protein transferase activity);GO:0005515(protein binding);GO:0005634(nucleus);GO:0005637(nuclear inner membrane);GO:0005654(nucleoplasm);GO:0005764(lysosome);GO:0005765(lysosomal membrane);GO:0005768(endosome);GO:0005783(endoplasmic reticulum);GO:0005789(endoplasmic reticulum membrane);GO:0005794(Golgi apparatus);GO:0005829(cytosol);GO:0006511(ubiqu…	NA	EC:2.3.2.27
circRNA2874	52.0517	94.7071	4	6	-0.863526	down	0.7999	1	no	chr2	120127689	120175004	+	8	circRNA	ENST00000443902	EPB41L5	chr2:120100814-120127688	erythrocyte membrane protein band 4.1 like 5 [Source:HGNC Symbol;Acc:HGNC:19819]	GO:0000904(cell morphogenesis involved in differentiation);GO:0001701(in utero embryonic development);GO:0001756(somitogenesis);GO:0001837(epithelial to mesenchymal transition);GO:0001839(neural plate morphogenesis);GO:0001954(positive regulation of cell-matrix adhesion);GO:0003382(epithelial cell morphogenesis);GO:0003383(apical constriction);GO:0005654(nucleoplasm);GO:0005737(cytoplasm);GO:0005…	NA	NA
circRNA3032	78.0776	63.138	6	4	0.306399	up	0.7999	1	no	chr1	219193082	219218712	+	1	intergenic	intergenic_circRNA	intergenic_circRNA	chr1:219193081-219218712	NA	NA	NA	NA
hsa_circ_0035292	78.0776	63.138	6	4	0.306399	up	0.7999	1	no	chr15	51869217	51902036	+	7	circRNA	ENST00000308580	TMOD3	chr15:51863010-51869216|chr15:51902036-51908775	tropomodulin 3 [Source:HGNC Symbol;Acc:HGNC:11873]	GO:0003779(actin binding);GO:0005523(tropomyosin binding);GO:0005737(cytoplasm);GO:0005856(cytoskeleton);GO:0005865(striated muscle thin filament);GO:0005912(adherens junction);GO:0006936(muscle contraction);GO:0007015(actin filament organization);GO:0030016(myofibril);GO:0030036(actin cytoskeleton organization);GO:0030239(myofibril assembly);GO:0048821(erythrocyte development);GO:0051694(pointed…	NA	NA
circRNA1243	91.0905	78.9225	7	5	0.206863	up	0.822492	1	no	chr21	37420299	37421866	+	2	circRNA	ENST00000643854	DYRK1A	None|chr21:37421866-37472683	dual specificity tyrosine phosphorylation regulated kinase 1A [Source:HGNC Symbol;Acc:HGNC:3091]	GO:0000166(nucleotide binding);GO:0000381(regulation of alternative mRNA splicing, via spliceosome);GO:0003713(transcription coactivator activity);GO:0004672(protein kinase activity);GO:0004674(protein serine/threonine kinase activity);GO:0004712(protein serine/threonine/tyrosine kinase activity);GO:0004713(protein tyrosine kinase activity);GO:0004715(non-membrane spanning protein tyrosine kinase…	NA	EC:2.7.12.1
hsa_circ_0002359	65.0646	110.492	5	7	-0.763991	down	0.822492	1	no	chr9	6420912	6434173	+	2	circRNA	ENST00000468435	UHRF2	chr9:6413643-6420911|chr9:6434173-6460572	ubiquitin like with PHD and ring finger domains 2 [Source:HGNC Symbol;Acc:HGNC:12557]	GO:0003677(DNA binding);GO:0004842(ubiquitin-protein transferase activity);GO:0005515(protein binding);GO:0005634(nucleus);GO:0005654(nucleoplasm);GO:0005720(nuclear heterochromatin);GO:0007049(cell cycle);GO:0010216(maintenance of DNA methylation);GO:0016567(protein ubiquitination);GO:0016740(transferase activity);GO:0030154(cell differentiation);GO:0042393(histone binding);GO:0046872(metal ion …	NA	EC:2.3.2.27
hsa_circ_0005379	65.0646	110.492	5	7	-0.763991	down	0.822492	1	no	chr10	5785142	5800705	-	5	circRNA	ENST00000380191	GDI2	chr10:5773941-5785141|chr10:5800705-5813213	GDP dissociation inhibitor 2 [Source:HGNC Symbol;Acc:HGNC:4227]	GO:0003723(RNA binding);GO:0005092(GDP-dissociation inhibitor activity);GO:0005093(Rab GDP-dissociation inhibitor activity);GO:0005096(GTPase activator activity);GO:0005515(protein binding);GO:0005576(extracellular region);GO:0005737(cytoplasm);GO:0005794(Golgi apparatus);GO:0005829(cytosol);GO:0005925(focal adhesion);GO:0007165(signal transduction);GO:0007264(small GTPase mediated signal transdu…	NA	NA
circRNA3204	91.0905	78.9225	7	5	0.206863	up	0.822492	1	no	chr9	128308458	128309271	-	1	circRNA	ENST00000372890	TRUB2	chr9:128309875-128310887	TruB pseudouridine synthase family member 2 [Source:HGNC Symbol;Acc:HGNC:17170]	GO:0001522(pseudouridine synthesis);GO:0003723(RNA binding);GO:0005739(mitochondrion);GO:0005759(mitochondrial matrix);GO:0006396(RNA processing);GO:0006397(mRNA processing);GO:0009451(RNA modification);GO:0009982(pseudouridine synthase activity);GO:0016853(isomerase activity);GO:0070131(positive regulation of mitochondrial translation)	NA	NA
hsa_circ_0008599	65.0646	110.492	5	7	-0.763991	down	0.822492	1	no	chr9	21476899	21477292	-	2	circRNA	ENST00000654736	MIR31HG	chr9:21455944-21476898|chr9:21477292-21559747	MIR31 host gene [Source:HGNC Symbol;Acc:HGNC:37187]	NA	NA	NA
hsa_circ_0007052	65.0646	110.492	5	7	-0.763991	down	0.822492	1	no	chr2	121605701	121606180	-	1	circRNA	ENST00000409078	CLASP1	chr2:121530325-121605700|chr2:121606180-121649371	cytoplasmic linker associated protein 1 [Source:HGNC Symbol;Acc:HGNC:17088]	GO:0000086(G2/M transition of mitotic cell cycle);GO:0000226(microtubule cytoskeleton organization);GO:0000775(chromosome, centromeric region);GO:0000776(kinetochore);GO:0000777(condensed chromosome kinetochore);GO:0001578(microtubule bundle formation);GO:0002162(dystroglycan binding);GO:0005515(protein binding);GO:0005694(chromosome);GO:0005737(cytoplasm);GO:0005794(Golgi apparatus);GO:0005813(c…	NA	NA
hsa_circ_0000620	91.0905	78.9225	7	5	0.206863	up	0.822492	1	no	chr15	67231814	67236820	-	4	circRNA	ENST00000261880	AAGAB	chr15:67209544-67231813|chr15:67236820-67254558	alpha and gamma adaptin binding protein [Source:HGNC Symbol;Acc:HGNC:25662]	GO:0005515(protein binding);GO:0005737(cytoplasm);GO:0005829(cytosol);GO:0015031(protein transport);GO:0016607(nuclear speck)	NA	NA
hsa_circ_0008777	65.0646	110.492	5	7	-0.763991	down	0.822492	1	no	chr20	56381433	56386533	-	4	circRNA	ENST00000395914	AURKA	chr20:56373556-56381432|chr20:56386533-56388155	aurora kinase A [Source:HGNC Symbol;Acc:HGNC:11393]	GO:0000086(G2/M transition of mitotic cell cycle);GO:0000166(nucleotide binding);GO:0000212(meiotic spindle organization);GO:0000226(microtubule cytoskeleton organization);GO:0000278(mitotic cell cycle);GO:0000780(condensed nuclear chromosome, centromeric region);GO:0000922(spindle pole);GO:0004672(protein kinase activity);GO:0004674(protein serine/threonine kinase activity);GO:0004712(protein se…	04114(Oocyte meiosis);04914(Progesterone-mediated oocyte maturation)	EC:2.7.11.1
circRNA3040	91.0905	78.9225	7	5	0.206863	up	0.822492	1	no	chr11	128960812	128962267	-	1	intergenic	intergenic_circRNA	intergenic_circRNA	chr11:128960811-128962267	NA	NA	NA	NA
circRNA3173	234.233	220.983	18	14	0.0840063	up	0.824298	1	no	chr5	21491322	21497196	+	3	circRNA	ENST00000449061	GUSBP1	chr5:21461866-21491321|chr5:21497196-21501692	GUSB pseudogene 1 [Source:HGNC Symbol;Acc:HGNC:13670]	NA	NA	NA
hsa_circ_0018992	247.246	236.768	19	15	0.0624732	up	0.832809	1	no	chr10	84371014	84373815	+	2	circRNA	ENST00000372088	CCSER2	chr10:84328808-84371013|chr10:84373815-84417770	coiled-coil serine rich protein 2 [Source:HGNC Symbol;Acc:HGNC:29197]	GO:0001578(microtubule bundle formation);GO:0005737(cytoplasm);GO:0005856(cytoskeleton);GO:0008017(microtubule binding);GO:0015630(microtubule cytoskeleton)	NA	NA
hsa_circ_0000284	3240.22	4072.4	249	258	-0.329789	down	0.837436	1	no	chr11	33286413	33287511	+	1	circRNA	ENST00000525975	HIPK3	chr11:33256752-33286412|chr11:33287511-33328509	homeodomain interacting protein kinase 3 [Source:HGNC Symbol;Acc:HGNC:4915]	GO:0000166(nucleotide binding);GO:0004672(protein kinase activity);GO:0004674(protein serine/threonine kinase activity);GO:0004713(protein tyrosine kinase activity);GO:0005524(ATP binding);GO:0005634(nucleus);GO:0005737(cytoplasm);GO:0005829(cytosol);GO:0006468(protein phosphorylation);GO:0006915(apoptotic process);GO:0009299(mRNA transcription);GO:0016301(kinase activity);GO:0016310(phosphorylat…	04218(Cellular senescence)	EC:2.7.11.1
hsa_circ_0005955	78.0776	126.276	6	8	-0.693601	down	0.840166	1	no	chr21	37420299	37472880	+	2	circRNA	ENST00000646523	DYRK1A	chr21:37365834-37420298|chr21:37472880-37478180	dual specificity tyrosine phosphorylation regulated kinase 1A [Source:HGNC Symbol;Acc:HGNC:3091]	GO:0000166(nucleotide binding);GO:0000381(regulation of alternative mRNA splicing, via spliceosome);GO:0003713(transcription coactivator activity);GO:0004672(protein kinase activity);GO:0004674(protein serine/threonine kinase activity);GO:0004712(protein serine/threonine/tyrosine kinase activity);GO:0004713(protein tyrosine kinase activity);GO:0004715(non-membrane spanning protein tyrosine kinase…	NA	EC:2.7.12.1
hsa_circ_0002484	273.272	252.552	21	16	0.113754	up	0.84754	1	no	chr11	130260856	130261929	-	1	circRNA	ENST00000445008	ZBTB44	chr11:130239896-130260855|chr11:130261929-130314374	zinc finger and BTB domain containing 44 [Source:HGNC Symbol;Acc:HGNC:25001]	GO:0003676(nucleic acid binding);GO:0003677(DNA binding);GO:0005515(protein binding);GO:0005634(nucleus);GO:0046872(metal ion binding)	NA	NA
circRNA2908	247.246	315.69	19	20	-0.352564	down	0.85396	1	no	chr1	247156407	247159813	-	3	circRNA	ENST00000340684	ZNF124	chr1:247159813-247171848	zinc finger protein 124 [Source:HGNC Symbol;Acc:HGNC:12907]	GO:0003676(nucleic acid binding);GO:0003677(DNA binding);GO:0003700(DNA-binding transcription factor activity);GO:0005515(protein binding);GO:0005634(nucleus);GO:0006355(regulation of transcription, DNA-templated);GO:0043565(sequence-specific DNA binding);GO:0046872(metal ion binding)	05168(Herpes simplex virus 1 infection)	NA
hsa_circ_0004156	91.0905	142.061	7	9	-0.641134	down	0.854437	1	no	chr4	1900626	1918623	+	4	circRNA	ENST00000508803	NSD2	chr4:1871542-1900625|chr4:1918623-1930625	nuclear receptor binding SET domain protein 2 [Source:HGNC Symbol;Acc:HGNC:12766]	GO:0000122(negative regulation of transcription by RNA polymerase II);GO:0000785(chromatin);GO:0000981(DNA-binding transcription factor activity, RNA polymerase II-specific);GO:0003149(membranous septum morphogenesis);GO:0003289(atrial septum primum morphogenesis);GO:0003290(atrial septum secundum morphogenesis);GO:0003677(DNA binding);GO:0003682(chromatin binding);GO:0005515(protein binding);GO:…	00310(Lysine degradation);05202(Transcriptional misregulation in cancer)	EC:2.1.1.43
hsa_circ_0007509	91.0905	142.061	7	9	-0.641134	down	0.854437	1	no	chr18	9583117	9595153	-	7	circRNA	ENST00000400556	PPP4R1	chr18:9577191-9583116|chr18:9595153-9614225	protein phosphatase 4 regulatory subunit 1 [Source:HGNC Symbol;Acc:HGNC:9320]	GO:0004721(phosphoprotein phosphatase activity);GO:0004722(protein serine/threonine phosphatase activity);GO:0005515(protein binding);GO:0006468(protein phosphorylation);GO:0006470(protein dephosphorylation);GO:0007165(signal transduction);GO:0008287(protein serine/threonine phosphatase complex);GO:0019888(protein phosphatase regulator activity);GO:0030289(protein phosphatase 4 complex);GO:004366…	NA	NA
circRNA2653	117.116	110.492	9	7	0.0840063	up	0.854437	1	no	chr9	112268049	112297916	-	3	circRNA	ENST00000458258	PTBP3	chr9:112262599-112268048|chr9:112297916-112332783	polypyrimidine tract binding protein 3 [Source:HGNC Symbol;Acc:HGNC:10253]	GO:0003676(nucleic acid binding);GO:0003723(RNA binding);GO:0003729(mRNA binding);GO:0005634(nucleus);GO:0006397(mRNA processing);GO:0006417(regulation of translation);GO:0008380(RNA splicing);GO:0009653(anatomical structure morphogenesis);GO:0030154(cell differentiation);GO:0033119(negative regulation of RNA splicing);GO:0043249(erythrocyte maturation);GO:0043484(regulation of RNA splicing);GO:0…	NA	NA
hsa_circ_0000567	260.259	331.475	20	21	-0.348953	down	0.859853	1	no	chr14	99458279	99465813	-	5	circRNA	ENST00000331768	SETD3	chr14:99413934-99458278|chr14:99465813-99480727	SET domain containing 3, actin histidine methyltransferase [Source:HGNC Symbol;Acc:HGNC:20493]	GO:0000790(nuclear chromatin);GO:0001102(RNA polymerase II activating transcription factor binding);GO:0003713(transcription coactivator activity);GO:0003779(actin binding);GO:0005515(protein binding);GO:0005634(nucleus);GO:0005654(nucleoplasm);GO:0005737(cytoplasm);GO:0008168(methyltransferase activity);GO:0010452(histone H3-K36 methylation);GO:0016740(transferase activity);GO:0018021(peptidyl-h…	00310(Lysine degradation)	EC:2.1.1.43
hsa_circ_0001247	299.297	284.121	23	18	0.0750732	up	0.859853	1	no	chr22	45729425	45740538	+	3	circRNA	ENST00000381061	ATXN10	chr22:45718493-45729424|chr22:45740538-45806958	ataxin 10 [Source:HGNC Symbol;Acc:HGNC:10549]	GO:0005515(protein binding);GO:0005615(extracellular space);GO:0005737(cytoplasm);GO:0005829(cytosol);GO:0005886(plasma membrane);GO:0007399(nervous system development);GO:0016020(membrane);GO:0019899(enzyme binding);GO:0030425(dendrite);GO:0031175(neuron projection development);GO:0042802(identical protein binding);GO:0043025(neuronal cell body);GO:0048471(perinuclear region of cytoplasm);GO:006…	NA	NA
hsa_circ_0005881	130.129	126.276	10	8	0.0433644	up	0.866239	1	no	chr4	1900626	1939778	+	8	circRNA	ENST00000508803	NSD2	chr4:1871542-1900625|chr4:1939778-1951071	nuclear receptor binding SET domain protein 2 [Source:HGNC Symbol;Acc:HGNC:12766]	GO:0000122(negative regulation of transcription by RNA polymerase II);GO:0000785(chromatin);GO:0000981(DNA-binding transcription factor activity, RNA polymerase II-specific);GO:0003149(membranous septum morphogenesis);GO:0003289(atrial septum primum morphogenesis);GO:0003290(atrial septum secundum morphogenesis);GO:0003677(DNA binding);GO:0003682(chromatin binding);GO:0005515(protein binding);GO:…	00310(Lysine degradation);05202(Transcriptional misregulation in cancer)	EC:2.1.1.43
circRNA2915	104.103	157.845	8	10	-0.600492	down	0.866239	1	no	chr2	151477793	151478408	-	2	circRNA	ENST00000454583	RIF1	chr2:151474072-151474857|chr2:151480227-151483199	replication timing regulatory factor 1 [Source:HGNC Symbol;Acc:HGNC:23207]	GO:0000122(negative regulation of transcription by RNA polymerase II);GO:0000723(telomere maintenance);GO:0000781(chromosome, telomeric region);GO:0000790(nuclear chromatin);GO:0000793(condensed chromosome);GO:0001939(female pronucleus);GO:0001940(male pronucleus);GO:0005515(protein binding);GO:0005634(nucleus);GO:0005654(nucleoplasm);GO:0005694(chromosome);GO:0005737(cytoplasm);GO:0005819(spindl…	04550(Signaling pathways regulating pluripotency of stem cells)	NA
hsa_circ_0005320	104.103	157.845	8	10	-0.600492	down	0.866239	1	no	chr17	77402059	77402703	+	1	circRNA	ENST00000591198	SEPTIN9	chr17:77281554-77402058|chr17:77402703-77482143	septin 9 [Source:HGNC Symbol;Acc:HGNC:7323]	GO:0000166(nucleotide binding);GO:0001725(stress fiber);GO:0003924(GTPase activity);GO:0005515(protein binding);GO:0005525(GTP binding);GO:0005737(cytoplasm);GO:0005856(cytoskeleton);GO:0005874(microtubule);GO:0005930(axoneme);GO:0005940(septin ring);GO:0007049(cell cycle);GO:0015629(actin cytoskeleton);GO:0015630(microtubule cytoskeleton);GO:0031105(septin complex);GO:0032153(cell division site)…	05100(Bacterial invasion of epithelial cells)	NA
hsa_circ_0001083	143.142	142.061	11	9	0.0109429	up	0.876186	1	no	chr2	189791790	189818180	+	4	circRNA	ENST00000639501	PMS1	chr2:189784593-189791789|chr2:189818180-189852654	PMS1 homolog 1, mismatch repair system component [Source:HGNC Symbol;Acc:HGNC:9121]	GO:0003677(DNA binding);GO:0005515(protein binding);GO:0005524(ATP binding);GO:0005634(nucleus);GO:0006281(DNA repair);GO:0006298(mismatch repair);GO:0006974(cellular response to DNA damage stimulus);GO:0016887(ATPase activity);GO:0019899(enzyme binding);GO:0030983(mismatched DNA binding);GO:0032300(mismatch repair complex);GO:0042493(response to drug)	NA	NA
hsa_circ_0001181	143.142	142.061	11	9	0.0109429	up	0.876186	1	no	chr21	29321221	29329693	+	3	circRNA	ENST00000286800	BACH1	chr21:29298953-29321220|chr21:29329693-29342398	BTB domain and CNC homolog 1 [Source:HGNC Symbol;Acc:HGNC:935]	GO:0000083(regulation of transcription involved in G1/S transition of mitotic cell cycle);GO:0000117(regulation of transcription involved in G2/M transition of mitotic cell cycle);GO:0000122(negative regulation of transcription by RNA polymerase II);GO:0000790(nuclear chromatin);GO:0000978(RNA polymerase II cis-regulatory region sequence-specific DNA binding);GO:0000981(DNA-binding transcription …	NA	NA
hsa_circ_0001900	936.931	978.64	72	62	-0.062835	down	0.877801	1	no	chr9	135881633	135883078	-	2	circRNA	ENST00000389532	CAMSAP1	chr9:135866536-135881632|chr9:135883078-135906999	calmodulin regulated spectrin associated protein 1 [Source:HGNC Symbol;Acc:HGNC:19946]	GO:0000226(microtubule cytoskeleton organization);GO:0005515(protein binding);GO:0005516(calmodulin binding);GO:0005737(cytoplasm);GO:0005856(cytoskeleton);GO:0005874(microtubule);GO:0007010(cytoskeleton organization);GO:0007026(negative regulation of microtubule depolymerization);GO:0008017(microtubule binding);GO:0022604(regulation of cell morphogenesis);GO:0030507(spectrin binding);GO:0031113(…	NA	NA
hsa_circ_0002346	143.142	205.199	11	13	-0.519572	down	0.89207	1	no	chr2	36396614	36442735	+	3	circRNA	ENST00000280527	CRIM1	chr2:36356623-36396613|chr2:36442735-36464533	cysteine rich transmembrane BMP regulator 1 [Source:HGNC Symbol;Acc:HGNC:2359]	GO:0001558(regulation of cell growth);GO:0004857(enzyme inhibitor activity);GO:0004867(serine-type endopeptidase inhibitor activity);GO:0005010(insulin-like growth factor-activated receptor activity);GO:0005515(protein binding);GO:0005520(insulin-like growth factor binding);GO:0005576(extracellular region);GO:0005886(plasma membrane);GO:0007399(nervous system development);GO:0010951(negative regu…	NA	NA
circRNA3030	208.207	220.983	16	14	-0.0859187	down	0.909315	1	no	chr1	155612418	155747896	+	1	intergenic	intergenic_circRNA	intergenic_circRNA	chr1:155612417-155747896	NA	NA	NA	NA
hsa_circ_0001535	442.44	552.458	34	35	-0.320384	down	0.910267	1	no	chr5	137985257	137988315	-	3	circRNA	ENST00000033079	FAM13B	chr5:137962469-137985256|chr5:137988315-138006989	family with sequence similarity 13 member B [Source:HGNC Symbol;Acc:HGNC:1335]	GO:0005096(GTPase activator activity);GO:0005829(cytosol);GO:0007165(signal transduction);GO:0043547(positive regulation of GTPase activity);GO:0051056(regulation of small GTPase mediated signal transduction)	NA	NA
hsa_circ_0000826	234.233	236.768	18	15	-0.0155293	down	0.913871	1	no	chr18	9182382	9221999	+	7	circRNA	ENST00000262126	ANKRD12	chr18:9136965-9182381|chr18:9221999-9254210	ankyrin repeat domain 12 [Source:HGNC Symbol;Acc:HGNC:29135]	GO:0005515(protein binding);GO:0005634(nucleus);GO:0005654(nucleoplasm);GO:0005829(cytosol)	NA	NA
ciRNA206	260.259	315.69	20	20	-0.278564	down	0.928218	1	no	chr8	23534202	23536950	-	1	ciRNA	ENST00000519973	SLC25A37	chr8:23534201-23536950	solute carrier family 25 member 37 [Source:HGNC Symbol;Acc:HGNC:29786]	GO:0005381(iron ion transmembrane transporter activity);GO:0005515(protein binding);GO:0005739(mitochondrion);GO:0005743(mitochondrial inner membrane);GO:0006811(ion transport);GO:0016020(membrane);GO:0016021(integral component of membrane);GO:0048250(iron import into the mitochondrion);GO:0055072(iron ion homeostasis)	NA	NA
hsa_circ_0000231	403.401	426.182	31	27	-0.0792549	down	0.947666	1	no	chr10	31908172	31910563	-	2	circRNA	ENST00000344936	ARHGAP12	chr10:31861658-31908171|chr10:31910563-31928682	Rho GTPase activating protein 12 [Source:HGNC Symbol;Acc:HGNC:16348]	GO:0001891(phagocytic cup);GO:0002011(morphogenesis of an epithelial sheet);GO:0005096(GTPase activator activity);GO:0005515(protein binding);GO:0005737(cytoplasm);GO:0005829(cytosol);GO:0006911(phagocytosis, engulfment);GO:0007015(actin filament organization);GO:0007165(signal transduction);GO:0043087(regulation of GTPase activity);GO:0043547(positive regulation of GTPase activity);GO:0051056(re…	NA	NA
circRNA1079	0	31.569	0	2	-inf	down	1	1	no	chr18	62101075	62163656	-	21	circRNA	ENST00000640252	PIGN	chr18:62095950-62101074|chr18:62163656-62186843	phosphatidylinositol glycan anchor biosynthesis class N [Source:HGNC Symbol;Acc:HGNC:8967]	GO:0003824(catalytic activity);GO:0005783(endoplasmic reticulum);GO:0005789(endoplasmic reticulum membrane);GO:0005829(cytosol);GO:0005886(plasma membrane);GO:0006506(GPI anchor biosynthetic process);GO:0008484(sulfuric ester hydrolase activity);GO:0016020(membrane);GO:0016021(integral component of membrane);GO:0016254(preassembly of GPI anchor in ER membrane);GO:0016740(transferase activity);GO:…	00563(Glycosylphosphatidylinositol (GPI)-anchor biosynthesis)	NA
hsa_circ_0053845	0	47.3535	0	3	-inf	down	1	1	no	chr2	32524888	32549481	+	8	circRNA	ENST00000421745	BIRC6	chr2:32518946-32524887|chr2:32549481-32575155	baculoviral IAP repeat containing 6 [Source:HGNC Symbol;Acc:HGNC:13516]	GO:0000922(spindle pole);GO:0001890(placenta development);GO:0004842(ubiquitin-protein transferase activity);GO:0004869(cysteine-type endopeptidase inhibitor activity);GO:0005515(protein binding);GO:0005634(nucleus);GO:0005737(cytoplasm);GO:0005768(endosome);GO:0005794(Golgi apparatus);GO:0005802(trans-Golgi network);GO:0005815(microtubule organizing center);GO:0005856(cytoskeleton);GO:0006468(pr…	04120(Ubiquitin mediated proteolysis);04215(Apoptosis - multiple species)	NA
hsa_circ_0132932	13.0129	0	1	0	inf	up	1	1	no	chr7	105551570	105565648	+	5	circRNA	ENST00000257700	RINT1	chr7:105550486-105551569|chr7:105565648-105567118	RAD50 interactor 1 [Source:HGNC Symbol;Acc:HGNC:21876]	GO:0005515(protein binding);GO:0005737(cytoplasm);GO:0005783(endoplasmic reticulum);GO:0005789(endoplasmic reticulum membrane);GO:0005829(cytosol);GO:0006890(retrograde vesicle-mediated transport, Golgi to endoplasmic reticulum);GO:0007049(cell cycle);GO:0015031(protein transport);GO:0016020(membrane);GO:0016192(vesicle-mediated transport);GO:0048193(Golgi vesicle transport);GO:0060628(regulation…	NA	NA
hsa_circ_0080368	0	15.7845	0	1	-inf	down	1	1	no	chr7	66941848	66945261	+	2	circRNA	ENST00000341567	TMEM248	chr7:66921461-66941847|chr7:66945261-66948543	transmembrane protein 248 [Source:HGNC Symbol;Acc:HGNC:25476]	GO:0005515(protein binding);GO:0016020(membrane);GO:0016021(integral component of membrane)	NA	NA
hsa_circ_0003233	13.0129	0	1	0	inf	up	1	1	no	chr2	9535834	9543285	-	3	circRNA	ENST00000310823	ADAM17	chr2:9527954-9535833|chr2:9543285-9555508	ADAM metallopeptidase domain 17 [Source:HGNC Symbol;Acc:HGNC:195]	GO:0001666(response to hypoxia);GO:0001934(positive regulation of protein phosphorylation);GO:0002446(neutrophil mediated immunity);GO:0002467(germinal center formation);GO:0002690(positive regulation of leukocyte chemotaxis);GO:0004175(endopeptidase activity);GO:0004222(metalloendopeptidase activity);GO:0005112(Notch binding);GO:0005138(interleukin-6 receptor binding);GO:0005178(integrin binding…	04330(Notch signaling pathway);05010(Alzheimer disease);05120(Epithelial cell signaling in Helicobacter pylori infection)	EC:3.4.24.86
hsa_circ_0002107	26.0259	0	2	0	inf	up	1	1	no	chr5	62550367	62601848	+	5	circRNA	ENST00000325324	IPO11	chr5:62537289-62550366|chr5:62601848-62627153	importin 11 [Source:HGNC Symbol;Acc:HGNC:20628]	GO:0005515(protein binding);GO:0005634(nucleus);GO:0005635(nuclear envelope);GO:0005654(nucleoplasm);GO:0005737(cytoplasm);GO:0005829(cytosol);GO:0006606(protein import into nucleus);GO:0006610(ribosomal protein import into nucleus);GO:0006886(intracellular protein transport);GO:0008536(Ran GTPase binding);GO:0015031(protein transport);GO:0061608(nuclear import signal receptor activity)	NA	NA
circRNA1182	0	31.569	0	2	-inf	down	1	1	no	chr20	37032665	37055656	-	6	circRNA	ENST00000373664	RBL1	chr20:37022826-37032664|chr20:37055656-37056145	RB transcriptional corepressor like 1 [Source:HGNC Symbol;Acc:HGNC:9893]	GO:0000122(negative regulation of transcription by RNA polymerase II);GO:0000785(chromatin);GO:0000977(RNA polymerase II regulatory region sequence-specific DNA binding);GO:0001102(RNA polymerase II activating transcription factor binding);GO:0005515(protein binding);GO:0005634(nucleus);GO:0005654(nucleoplasm);GO:0005667(transcription factor complex);GO:0006325(chromatin organization);GO:0006357(…	04110(Cell cycle);04218(Cellular senescence);04350(TGF-beta signaling pathway);05165(Human papillomavirus infection);05203(Viral carcinogenesis)	NA
circRNA396	0	31.569	0	2	-inf	down	1	1	no	chr10	48325897	48410168	+	6	circRNA	ENST00000374179	MAPK8	chr10:48308288-48325896|chr10:48410168-48420154	mitogen-activated protein kinase 8 [Source:HGNC Symbol;Acc:HGNC:6881]	GO:0000165(MAPK cascade);GO:0000166(nucleotide binding);GO:0004672(protein kinase activity);GO:0004674(protein serine/threonine kinase activity);GO:0004705(JUN kinase activity);GO:0004707(MAP kinase activity);GO:0005515(protein binding);GO:0005524(ATP binding);GO:0005634(nucleus);GO:0005654(nucleoplasm);GO:0005737(cytoplasm);GO:0005739(mitochondrion);GO:0005829(cytosol);GO:0006468(protein phospho…	01522(Endocrine resistance);04010(MAPK signaling pathway);04012(ErbB signaling pathway);04014(Ras signaling pathway);04024(cAMP signaling pathway);04068(FoxO signaling pathway);04071(Sphingolipid signaling pathway);04137(Mitophagy - animal);04140(Autophagy - animal);04141(Protein processing in endoplasmic reticulum);04210(Apoptosis);04215(Apoptosis - multiple species);04217(Necroptosis);04310(Wnt…	NA
circRNA3450	13.0129	0	1	0	inf	up	1	1	no	chr11	62870745	62888218	+	10	circRNA	ENST00000377890	SLC3A2	chr11:62856381-62870744|chr11:62888218-62888330	solute carrier family 3 member 2 [Source:HGNC Symbol;Acc:HGNC:11026]	GO:0003723(RNA binding);GO:0003725(double-stranded RNA binding);GO:0003824(catalytic activity);GO:0005432(calcium:sodium antiporter activity);GO:0005515(protein binding);GO:0005654(nucleoplasm);GO:0005764(lysosome);GO:0005765(lysosomal membrane);GO:0005829(cytosol);GO:0005886(plasma membrane);GO:0005975(carbohydrate metabolic process);GO:0006816(calcium ion transport);GO:0006865(amino acid transp…	04150(mTOR signaling pathway);04216(Ferroptosis);04974(Protein digestion and absorption)	NA
circRNA5612	26.0259	0	2	0	inf	up	1	1	no	chr12	122594276	122666475	+	1	intergenic	intergenic_circRNA	intergenic_circRNA	chr12:122594275-122666475	NA	NA	NA	NA
hsa_circ_0005077	13.0129	0	1	0	inf	up	1	1	no	chr17	59731421	59773885	+	6	circRNA	ENST00000262291	VMP1	chr17:59707748-59731420|chr17:59773885-59808795	vacuole membrane protein 1 [Source:HGNC Symbol;Acc:HGNC:29559]	GO:0000045(autophagosome assembly);GO:0000407(phagophore assembly site);GO:0000421(autophagosome membrane);GO:0005515(protein binding);GO:0005730(nucleolus);GO:0005773(vacuole);GO:0005774(vacuolar membrane);GO:0005783(endoplasmic reticulum);GO:0005886(plasma membrane);GO:0006914(autophagy);GO:0007030(Golgi organization);GO:0007155(cell adhesion);GO:0007566(embryo implantation);GO:0012505(endomemb…	04140(Autophagy - animal)	NA
ciRNA356	13.0129	0	1	0	inf	up	1	1	no	chr12	132625906	132626116	-	1	ciRNA	ENST00000320574	POLE	chr12:132625770-132626116	DNA polymerase epsilon, catalytic subunit [Source:HGNC Symbol;Acc:HGNC:9177]	GO:0000082(G1/S transition of mitotic cell cycle);GO:0000166(nucleotide binding);GO:0000278(mitotic cell cycle);GO:0000731(DNA synthesis involved in DNA repair);GO:0003676(nucleic acid binding);GO:0003677(DNA binding);GO:0003682(chromatin binding);GO:0003887(DNA-directed DNA polymerase activity);GO:0005515(protein binding);GO:0005634(nucleus);GO:0005654(nucleoplasm);GO:0005886(plasma membrane);GO…	03030(DNA replication);03410(Base excision repair);03420(Nucleotide excision repair)	EC:2.7.7.7
hsa_circ_0108034	26.0259	15.7845	2	1	0.721436	up	1	1	no	chr18	21560859	21568094	-	4	circRNA	ENST00000269214	ESCO1	chr18:21540009-21560858|chr18:21568094-21573313	establishment of sister chromatid cohesion N-acetyltransferase 1 [Source:HGNC Symbol;Acc:HGNC:24645]	GO:0000785(chromatin);GO:0005634(nucleus);GO:0005654(nucleoplasm);GO:0005694(chromosome);GO:0006275(regulation of DNA replication);GO:0007049(cell cycle);GO:0007062(sister chromatid cohesion);GO:0008080(N-acetyltransferase activity);GO:0008270(zinc ion binding);GO:0016407(acetyltransferase activity);GO:0016740(transferase activity);GO:0016746(transferase activity, transferring acyl groups);GO:001…	NA	NA
hsa_circ_0004092	13.0129	0	1	0	inf	up	1	1	no	chr6	73440209	73440445	-	1	circRNA	ENST00000370318	CGAS	chr6:73428811-73440208|chr6:73440445-73445527	cyclic GMP-AMP synthase [Source:HGNC Symbol;Acc:HGNC:21367]	GO:0000166(nucleotide binding);GO:0002218(activation of innate immune response);GO:0002230(positive regulation of defense response to virus by host);GO:0002376(immune system process);GO:0002637(regulation of immunoglobulin production);GO:0003677(DNA binding);GO:0003682(chromatin binding);GO:0003690(double-stranded DNA binding);GO:0005515(protein binding);GO:0005524(ATP binding);GO:0005525(GTP bin…	04623(Cytosolic DNA-sensing pathway);05163(Human cytomegalovirus infection);05168(Herpes simplex virus 1 infection);05170(Human immunodeficiency virus 1 infection)	EC:2.7.7.86
hsa_circ_0123253	26.0259	0	2	0	inf	up	1	1	no	chr3	197130527	197194589	-	8	circRNA	ENST00000346964	DLG1	chr3:197119530-197130526|chr3:197194589-197282678	discs large MAGUK scaffold protein 1 [Source:HGNC Symbol;Acc:HGNC:2900]	GO:0000122(negative regulation of transcription by RNA polymerase II);GO:0000165(MAPK cascade);GO:0001657(ureteric bud development);GO:0001658(branching involved in ureteric bud morphogenesis);GO:0001771(immunological synapse formation);GO:0001772(immunological synapse);GO:0001935(endothelial cell proliferation);GO:0002088(lens development in camera-type eye);GO:0002369(T cell cytokine production…	04390(Hippo signaling pathway);04530(Tight junction);04660(T cell receptor signaling pathway);05165(Human papillomavirus infection);05166(Human T-cell leukemia virus 1 infection);05203(Viral carcinogenesis)	NA
hsa_circ_0006254	13.0129	0	1	0	inf	up	1	1	no	chr11	34947506	34970286	+	5	circRNA	ENST00000448838	PDHX	chr11:34931484-34947505|chr11:34970286-34978123	pyruvate dehydrogenase complex component X [Source:HGNC Symbol;Acc:HGNC:21350]	GO:0005515(protein binding);GO:0005739(mitochondrion);GO:0005759(mitochondrial matrix);GO:0006090(pyruvate metabolic process);GO:0016746(transferase activity, transferring acyl groups);GO:0034604(pyruvate dehydrogenase (NAD+) activity);GO:0045254(pyruvate dehydrogenase complex);GO:0061732(mitochondrial acetyl-CoA biosynthetic process from pyruvate)	00010(Glycolysis / Gluconeogenesis);00020(Citrate cycle (TCA cycle));00620(Pyruvate metabolism)	NA
circRNA1879	0	15.7845	0	1	-inf	down	1	1	no	chr4	158697559	158699130	+	2	circRNA	ENST00000511912	ETFDH	chr4:158695643-158697558|chr4:158699130-158703422	electron transfer flavoprotein dehydrogenase [Source:HGNC Symbol;Acc:HGNC:3483]	GO:0004174(electron-transferring-flavoprotein dehydrogenase activity);GO:0005515(protein binding);GO:0005739(mitochondrion);GO:0005743(mitochondrial inner membrane);GO:0005759(mitochondrial matrix);GO:0006979(response to oxidative stress);GO:0009055(electron transfer activity);GO:0016020(membrane);GO:0016021(integral component of membrane);GO:0016491(oxidoreductase activity);GO:0022900(electron t…	NA	EC:1.5.5.1
circRNA1563	0	15.7845	0	1	-inf	down	1	1	no	chr5	36207170	36227565	-	7	circRNA	ENST00000381937	NADK2	chr5:36201161-36207169|chr5:36227565-36241498	NAD kinase 2, mitochondrial [Source:HGNC Symbol;Acc:HGNC:26404]	GO:0000166(nucleotide binding);GO:0003951(NAD+ kinase activity);GO:0005524(ATP binding);GO:0005739(mitochondrion);GO:0005759(mitochondrial matrix);GO:0006741(NADP biosynthetic process);GO:0016301(kinase activity);GO:0016310(phosphorylation);GO:0016740(transferase activity);GO:0019674(NAD metabolic process);GO:0042803(protein homodimerization activity)	00760(Nicotinate and nicotinamide metabolism)	EC:2.7.1.23
circRNA3088	0	78.9225	0	5	-inf	down	1	1	no	chr10	100916000	100918441	+	3	circRNA	ENST00000370269	SLF2	chr10:100913250-100915999|chr10:100918441-100923975	SMC5-SMC6 complex localization factor 2 [Source:HGNC Symbol;Acc:HGNC:17814]	GO:0000785(chromatin);GO:0005515(protein binding);GO:0005634(nucleus);GO:0005654(nucleoplasm);GO:0006281(DNA repair);GO:0006974(cellular response to DNA damage stimulus);GO:0031334(positive regulation of protein-containing complex assembly);GO:0031625(ubiquitin protein ligase binding);GO:0034184(positive regulation of maintenance of mitotic sister chromatid cohesion);GO:0035861(site of double-str…	NA	NA
circRNA5641	26.0259	0	2	0	inf	up	1	1	no	chr13	59911736	59974456	-	6	circRNA	ENST00000498416	DIAPH3	chr13:59879468-59911735|chr13:59974456-59980795	diaphanous related formin 3 [Source:HGNC Symbol;Acc:HGNC:15480]	GO:0003779(actin binding);GO:0005634(nucleus);GO:0005737(cytoplasm);GO:0005829(cytosol);GO:0007010(cytoskeleton organization);GO:0016043(cellular component organization);GO:0017048(Rho GTPase binding);GO:0030036(actin cytoskeleton organization);GO:0030041(actin filament polymerization);GO:0045296(cadherin binding)	04810(Regulation of actin cytoskeleton)	NA
hsa_circ_0077430	0	15.7845	0	1	-inf	down	1	1	no	chr6	99503765	99510230	-	4	circRNA	ENST00000500704	USP45	chr6:99488820-99503764|chr6:99510230-99515391	ubiquitin specific peptidase 45 [Source:HGNC Symbol;Acc:HGNC:20080]	GO:0001917(photoreceptor inner segment);GO:0004843(thiol-dependent ubiquitin-specific protease activity);GO:0005634(nucleus);GO:0005654(nucleoplasm);GO:0005737(cytoplasm);GO:0006281(DNA repair);GO:0006508(proteolysis);GO:0006511(ubiquitin-dependent protein catabolic process);GO:0008233(peptidase activity);GO:0008234(cysteine-type peptidase activity);GO:0008270(zinc ion binding);GO:0016579(protein…	NA	EC:3.4.19.12
circRNA1420	0	31.569	0	2	-inf	down	1	1	no	chr7	158869855	158918869	+	14	circRNA	ENST00000407559	WDR60	chr7:158856750-158869854|chr7:158918869-158922376	WD repeat domain 60 [Source:HGNC Symbol;Acc:HGNC:21862]	GO:0000242(pericentriolar material);GO:0000922(spindle pole);GO:0005515(protein binding);GO:0005615(extracellular space);GO:0005813(centrosome);GO:0005868(cytoplasmic dynein complex);GO:0005929(cilium);GO:0007018(microtubule-based movement);GO:0030030(cell projection organization);GO:0031021(interphase microtubule organizing center);GO:0035735(intraciliary transport involved in cilium assembly);G…	NA	NA
circRNA1386	0	15.7845	0	1	-inf	down	1	1	no	chr7	128591850	128615970	+	4	circRNA	ENST00000605862	AC108010	chr7:128580094-128591849|chr7:128615970-128617867	novel transcript	NA	NA	NA
circRNA209	0	15.7845	0	1	-inf	down	1	1	no	chr11	4101993	4106223	+	3	circRNA	ENST00000532170	RRM1	chr11:4095031-4101992|chr11:4106223-4107434	ribonucleotide reductase catalytic subunit M1 [Source:HGNC Symbol;Acc:HGNC:10451]	GO:0000166(nucleotide binding);GO:0000278(mitotic cell cycle);GO:0003824(catalytic activity);GO:0004748(ribonucleoside-diphosphate reductase activity, thioredoxin disulfide as acceptor);GO:0005515(protein binding);GO:0005524(ATP binding);GO:0005635(nuclear envelope);GO:0005737(cytoplasm);GO:0005829(cytosol);GO:0005971(ribonucleoside-diphosphate reductase complex);GO:0006206(pyrimidine nucleobase …	00230(Purine metabolism);00240(Pyrimidine metabolism);00480(Glutathione metabolism);00983(Drug metabolism - other enzymes)	EC:1.17.4.1
circRNA3058	0	63.138	0	4	-inf	down	1	1	no	chr3	11355421	11426926	+	1	intergenic	intergenic_circRNA	intergenic_circRNA	chr3:11355420-11426926	NA	NA	NA	NA
circRNA5294	13.0129	0	1	0	inf	up	1	1	no	chr1	229458161	229475732	-	8	circRNA	ENST00000261396	NUP133	chr1:229452643-229458160|chr1:229475732-229477596	nucleoporin 133 [Source:HGNC Symbol;Acc:HGNC:18016]	GO:0000775(chromosome, centromeric region);GO:0000776(kinetochore);GO:0000777(condensed chromosome kinetochore);GO:0000940(condensed chromosome outer kinetochore);GO:0000972(transcription-dependent tethering of RNA polymerase II gene DNA at nuclear periphery);GO:0005515(protein binding);GO:0005634(nucleus);GO:0005635(nuclear envelope);GO:0005643(nuclear pore);GO:0005694(chromosome);GO:0005829(cyt…	03013(RNA transport)	NA
circRNA4893	13.0129	0	1	0	inf	up	1	1	no	chr2	32453808	32493667	+	23	circRNA	ENST00000421745	BIRC6	chr2:32448928-32453807|chr2:32493667-32499546	baculoviral IAP repeat containing 6 [Source:HGNC Symbol;Acc:HGNC:13516]	GO:0000922(spindle pole);GO:0001890(placenta development);GO:0004842(ubiquitin-protein transferase activity);GO:0004869(cysteine-type endopeptidase inhibitor activity);GO:0005515(protein binding);GO:0005634(nucleus);GO:0005737(cytoplasm);GO:0005768(endosome);GO:0005794(Golgi apparatus);GO:0005802(trans-Golgi network);GO:0005815(microtubule organizing center);GO:0005856(cytoskeleton);GO:0006468(pr…	04120(Ubiquitin mediated proteolysis);04215(Apoptosis - multiple species)	NA
hsa_circ_0104765	0	15.7845	0	1	-inf	down	1	1	no	chr15	83923904	83943082	+	3	circRNA	ENST00000567476	ADAMTSL3	chr15:83913378-83923903|chr15:83943082-83970483	ADAMTS like 3 [Source:HGNC Symbol;Acc:HGNC:14633]	GO:0004222(metalloendopeptidase activity);GO:0005515(protein binding);GO:0005576(extracellular region);GO:0006508(proteolysis);GO:0008233(peptidase activity);GO:0030198(extracellular matrix organization);GO:0031012(extracellular matrix);GO:0043231(intracellular membrane-bounded organelle)	NA	NA
hsa_circ_0102376	13.0129	0	1	0	inf	up	1	1	no	chr14	63998914	64022028	+	11	circRNA	ENST00000357395	SYNE2	chr14:63998328-63998913|chr14:64022028-64022750	spectrin repeat containing nuclear envelope protein 2 [Source:HGNC Symbol;Acc:HGNC:17084]	GO:0003779(actin binding);GO:0005515(protein binding);GO:0005634(nucleus);GO:0005635(nuclear envelope);GO:0005640(nuclear outer membrane);GO:0005654(nucleoplasm);GO:0005737(cytoplasm);GO:0005739(mitochondrion);GO:0005856(cytoskeleton);GO:0005886(plasma membrane);GO:0005925(focal adhesion);GO:0007097(nuclear migration);GO:0016020(membrane);GO:0016021(integral component of membrane);GO:0016529(sarc…	NA	NA
circRNA5473	13.0129	0	1	0	inf	up	1	1	no	chr8	100527845	100533311	-	3	circRNA	ENST00000520552	ANKRD46	chr8:100522771-100527844|chr8:100533311-100559710	ankyrin repeat domain 46 [Source:HGNC Symbol;Acc:HGNC:27229]	GO:0005515(protein binding);GO:0016020(membrane);GO:0016021(integral component of membrane)	NA	NA
hsa_circ_0123277	13.0129	0	1	0	inf	up	1	1	no	chr3	197829564	197839397	+	5	circRNA	ENST00000438796	LRCH3	chr3:197827014-197829563|chr3:197839397-197847408	leucine rich repeats and calponin homology domain containing 3 [Source:HGNC Symbol;Acc:HGNC:28637]	GO:0005515(protein binding);GO:0005737(cytoplasm);GO:0005829(cytosol);GO:0032185(septin cytoskeleton organization)	NA	NA
hsa_circ_0057803	0	15.7845	0	1	-inf	down	1	1	no	chr2	202467519	202532732	+	7	circRNA	ENST00000374580	BMPR2	chr2:202464979-202467518|chr2:202532732-202542310	bone morphogenetic protein receptor type 2 [Source:HGNC Symbol;Acc:HGNC:1078]	GO:0000166(nucleotide binding);GO:0001568(blood vessel development);GO:0001707(mesoderm formation);GO:0001893(maternal placenta development);GO:0001935(endothelial cell proliferation);GO:0001938(positive regulation of endothelial cell proliferation);GO:0001944(vasculature development);GO:0001946(lymphangiogenesis);GO:0001974(blood vessel remodeling);GO:0002063(chondrocyte development);GO:0003085(…	04060(Cytokine-cytokine receptor interaction);04350(TGF-beta signaling pathway);04360(Axon guidance);04390(Hippo signaling pathway);04550(Signaling pathways regulating pluripotency of stem cells);05206(MicroRNAs in cancer);05418(Fluid shear stress and atherosclerosis)	NA
circRNA2904	26.0259	47.3535	2	3	-0.863526	down	1	1	no	chr20	25634050	25645648	+	2	circRNA	ENST00000421829	ZNF337-AS1	chr20:25632288-25634049|chr20:25645648-25673852	ZNF337 antisense RNA 1 [Source:HGNC Symbol;Acc:HGNC:40759]	NA	NA	NA
hsa_circ_0031871	0	15.7845	0	1	-inf	down	1	1	no	chr14	50640750	50665619	-	3	circRNA	ENST00000324679	SAV1	chr14:50635384-50640749|chr14:50665619-50667873	salvador family WW domain containing protein 1 [Source:HGNC Symbol;Acc:HGNC:17795]	GO:0001942(hair follicle development);GO:0005515(protein binding);GO:0005634(nucleus);GO:0005737(cytoplasm);GO:0005829(cytosol);GO:0005886(plasma membrane);GO:0005911(cell-cell junction);GO:0006915(apoptotic process);GO:0007165(signal transduction);GO:0030159(receptor signaling complex adaptor activity);GO:0030216(keratinocyte differentiation);GO:0030425(dendrite);GO:0031697(beta-1 adrenergic rec…	04390(Hippo signaling pathway);04392(Hippo signaling pathway - multiple species)	NA
ciRNA15	0	15.7845	0	1	-inf	down	1	1	no	chr12	121320486	121327095	-	1	ciRNA	ENST00000261819	ANAPC5	chr12:121320459-121327095	anaphase promoting complex subunit 5 [Source:HGNC Symbol;Acc:HGNC:15713]	GO:0005515(protein binding);GO:0005634(nucleus);GO:0005654(nucleoplasm);GO:0005680(anaphase-promoting complex);GO:0005829(cytosol);GO:0006511(ubiquitin-dependent protein catabolic process);GO:0007049(cell cycle);GO:0016567(protein ubiquitination);GO:0019903(protein phosphatase binding);GO:0031145(anaphase-promoting complex-dependent catabolic process);GO:0045842(positive regulation of mitotic met…	04110(Cell cycle);04114(Oocyte meiosis);04120(Ubiquitin mediated proteolysis);04657(IL-17 signaling pathway);04914(Progesterone-mediated oocyte maturation);05166(Human T-cell leukemia virus 1 infection)	NA
ciRNA24	0	31.569	0	2	-inf	down	1	1	no	chr11	71455171	71458406	+	1	ciRNA	ENST00000534634	NADSYN1	chr11:71455170-71458427	NAD synthetase 1 [Source:HGNC Symbol;Acc:HGNC:29832]	GO:0000166(nucleotide binding);GO:0003952(NAD+ synthase (glutamine-hydrolyzing) activity);GO:0004359(glutaminase activity);GO:0005515(protein binding);GO:0005524(ATP binding);GO:0005737(cytoplasm);GO:0005829(cytosol);GO:0006807(nitrogen compound metabolic process);GO:0009435(NAD biosynthetic process);GO:0016874(ligase activity);GO:0019674(NAD metabolic process)	00760(Nicotinate and nicotinamide metabolism)	EC:6.3.5.1
ciRNA40	0	31.569	0	2	-inf	down	1	1	no	chr17	36507539	36507802	-	1	ciRNA	ENST00000614623	MYO19	chr17:36507512-36507802	myosin XIX [Source:HGNC Symbol;Acc:HGNC:26234]	GO:0000146(microfilament motor activity);GO:0000166(nucleotide binding);GO:0003774(motor activity);GO:0003779(actin binding);GO:0005515(protein binding);GO:0005524(ATP binding);GO:0005737(cytoplasm);GO:0005739(mitochondrion);GO:0005741(mitochondrial outer membrane);GO:0005829(cytosol);GO:0005856(cytoskeleton);GO:0007015(actin filament organization);GO:0015629(actin cytoskeleton);GO:0016020(membra…	NA	NA
circRNA4927	13.0129	0	1	0	inf	up	1	1	no	chr2	55568194	55579781	-	3	circRNA	ENST00000611717	PPP4R3B	chr2:55565041-55568193|chr2:55579781-55581566	protein phosphatase 4 regulatory subunit 3B [Source:HGNC Symbol;Acc:HGNC:29267]	GO:0005634(nucleus);GO:0005654(nucleoplasm);GO:0005737(cytoplasm);GO:0005813(centrosome);GO:0005815(microtubule organizing center);GO:0005856(cytoskeleton);GO:0006470(protein dephosphorylation);GO:0016607(nuclear speck);GO:0019216(regulation of lipid metabolic process);GO:0030289(protein phosphatase 4 complex);GO:0045722(positive regulation of gluconeogenesis)	04922(Glucagon signaling pathway)	NA
hsa_circ_0000417	0	63.138	0	4	-inf	down	1	1	no	chr12	69251129	69262562	+	8	circRNA	ENST00000435070	CPSF6	chr12:69239706-69251128|chr12:69262562-69269511	cleavage and polyadenylation specific factor 6 [Source:HGNC Symbol;Acc:HGNC:13871]	GO:0003676(nucleic acid binding);GO:0003723(RNA binding);GO:0003729(mRNA binding);GO:0005515(protein binding);GO:0005634(nucleus);GO:0005654(nucleoplasm);GO:0005726(perichromatin fibrils);GO:0005737(cytoplasm);GO:0005847(mRNA cleavage and polyadenylation specificity factor complex);GO:0005849(mRNA cleavage factor complex);GO:0006397(mRNA processing);GO:0016020(membrane);GO:0016607(nuclear speck);…	03015(mRNA surveillance pathway)	NA
hsa_circ_0001173	13.0129	0	1	0	inf	up	1	1	no	chr20	58438945	58441083	+	2	circRNA	ENST00000475243	VAPB	chr20:58434705-58438944|chr20:58441083-58444076	VAMP associated protein B and C [Source:HGNC Symbol;Acc:HGNC:12649]	GO:0000139(Golgi membrane);GO:0005515(protein binding);GO:0005737(cytoplasm);GO:0005783(endoplasmic reticulum);GO:0005789(endoplasmic reticulum membrane);GO:0005794(Golgi apparatus);GO:0005886(plasma membrane);GO:0006874(cellular calcium ion homeostasis);GO:0006888(endoplasmic reticulum to Golgi vesicle-mediated transport);GO:0006986(response to unfolded protein);GO:0007029(endoplasmic reticulum …	04979(Cholesterol metabolism)	NA
hsa_circ_0042340	13.0129	0	1	0	inf	up	1	1	no	chr17	18340043	18348440	-	4	circRNA	ENST00000316694	SHMT1	chr17:18335675-18340042|chr17:18348440-18353671	serine hydroxymethyltransferase 1 [Source:HGNC Symbol;Acc:HGNC:10850]	GO:0000900(translation repressor activity, mRNA regulatory element binding);GO:0003824(catalytic activity);GO:0004372(glycine hydroxymethyltransferase activity);GO:0004843(thiol-dependent ubiquitin-specific protease activity);GO:0005515(protein binding);GO:0005634(nucleus);GO:0005654(nucleoplasm);GO:0005737(cytoplasm);GO:0005829(cytosol);GO:0006231(dTMP biosynthetic process);GO:0006544(glycine me…	00260(Glycine, serine and threonine metabolism);00630(Glyoxylate and dicarboxylate metabolism);00670(One carbon pool by folate);01523(Antifolate resistance)	NA
hsa_circ_0005003	13.0129	31.569	1	2	-1.27856	down	1	1	no	chr2	235740963	235750488	+	3	circRNA	ENST00000304032	AGAP1	chr2:235717644-235740962|chr2:235750488-235797758	ArfGAP with GTPase domain, ankyrin repeat and PH domain 1 [Source:HGNC Symbol;Acc:HGNC:16922]	GO:0000166(nucleotide binding);GO:0003924(GTPase activity);GO:0005096(GTPase activator activity);GO:0005515(protein binding);GO:0005525(GTP binding);GO:0005543(phospholipid binding);GO:0005634(nucleus);GO:0005737(cytoplasm);GO:0015031(protein transport);GO:0043547(positive regulation of GTPase activity);GO:0046872(metal ion binding)	04144(Endocytosis)	NA
hsa_circ_0021144	0	15.7845	0	1	-inf	down	1	1	no	chr11	9169856	9193681	-	6	circRNA	ENST00000328194	DENND5A	chr11:9165967-9169855|chr11:9193681-9203659	DENN domain containing 5A [Source:HGNC Symbol;Acc:HGNC:19344]	GO:0000139(Golgi membrane);GO:0005085(guanyl-nucleotide exchange factor activity);GO:0005515(protein binding);GO:0005794(Golgi apparatus);GO:0005802(trans-Golgi network);GO:0005829(cytosol);GO:0010977(negative regulation of neuron projection development);GO:0016020(membrane);GO:0017112(Rab guanyl-nucleotide exchange factor activity);GO:0017137(Rab GTPase binding);GO:0030904(retromer complex);GO:0…	NA	NA
circRNA924	13.0129	15.7845	1	1	-0.278564	down	1	1	no	chr14	91465250	91476524	-	6	circRNA	ENST00000554684	PPP4R3A	chr14:91462877-91465249|chr14:91476524-91476908	protein phosphatase 4 regulatory subunit 3A [Source:HGNC Symbol;Acc:HGNC:20219]	GO:0005634(nucleus);GO:0005654(nucleoplasm);GO:0005737(cytoplasm);GO:0005815(microtubule organizing center);GO:0005829(cytosol);GO:0005856(cytoskeleton);GO:0016607(nuclear speck)	04922(Glucagon signaling pathway)	NA
hsa_circ_0063327	0	15.7845	0	1	-inf	down	1	1	no	chr22	38495796	38498573	-	3	circRNA	ENST00000403230	DDX17	chr22:38495046-38495795|chr22:38498573-38499399	DEAD-box helicase 17 [Source:HGNC Symbol;Acc:HGNC:2740]	GO:0000166(nucleotide binding);GO:0003676(nucleic acid binding);GO:0003724(RNA helicase activity);GO:0004386(helicase activity);GO:0005524(ATP binding);GO:0016607(nuclear speck);GO:0016787(hydrolase activity)	NA	EC:3.6.4.13
hsa_circ_0006674	0	31.569	0	2	-inf	down	1	1	no	chr5	14270825	14336727	+	10	circRNA	ENST00000344204	TRIO	chr5:14143882-14270824|chr5:14336727-14358177	trio Rho guanine nucleotide exchange factor [Source:HGNC Symbol;Acc:HGNC:12303]	GO:0000166(nucleotide binding);GO:0004672(protein kinase activity);GO:0004674(protein serine/threonine kinase activity);GO:0005085(guanyl-nucleotide exchange factor activity);GO:0005089(Rho guanyl-nucleotide exchange factor activity);GO:0005515(protein binding);GO:0005524(ATP binding);GO:0005737(cytoplasm);GO:0005829(cytosol);GO:0006468(protein phosphorylation);GO:0007185(transmembrane receptor p…	NA	EC:2.7.11.1
hsa_circ_0119719	0	15.7845	0	1	-inf	down	1	1	no	chr2	28917893	28929710	+	6	circRNA	ENST00000407426	WDR43	chr2:28914208-28917892|chr2:28929710-28935520	WD repeat domain 43 [Source:HGNC Symbol;Acc:HGNC:28945]	GO:0000785(chromatin);GO:0000993(RNA polymerase II complex binding);GO:0001650(fibrillar center);GO:0003711(transcription elongation regulator activity);GO:0003723(RNA binding);GO:0005515(protein binding);GO:0005634(nucleus);GO:0005654(nucleoplasm);GO:0005730(nucleolus);GO:0006364(rRNA processing);GO:0034243(regulation of transcription elongation from RNA polymerase II promoter);GO:0042254(riboso…	03008(Ribosome biogenesis in eukaryotes)	NA
hsa_circ_0001709	26.0259	0	2	0	inf	up	1	1	no	chr7	55982210	55983868	+	2	circRNA	ENST00000446692	NIPSNAP2	chr7:55981567-55982209|chr7:55983868-55984846	nipsnap homolog 2 [Source:HGNC Symbol;Acc:HGNC:4179]	GO:0005515(protein binding);GO:0005737(cytoplasm);GO:0005739(mitochondrion);GO:0005741(mitochondrial outer membrane);GO:0006119(oxidative phosphorylation);GO:0007005(mitochondrion organization);GO:0016020(membrane);GO:1901843(positive regulation of high voltage-gated calcium channel activity)	NA	NA
hsa_circ_0092237	13.0129	0	1	0	inf	up	1	1	no	Y	12720589	12739629	+	9	circRNA	ENST00000651177	USP9Y	Y:12709543-12720588|Y:12739629-12757191	ubiquitin specific peptidase 9 Y-linked [Source:HGNC Symbol;Acc:HGNC:12633]	GO:0004197(cysteine-type endopeptidase activity);GO:0004843(thiol-dependent ubiquitin-specific protease activity);GO:0005634(nucleus);GO:0005737(cytoplasm);GO:0005829(cytosol);GO:0006508(proteolysis);GO:0006511(ubiquitin-dependent protein catabolic process);GO:0007179(transforming growth factor beta receptor signaling pathway);GO:0007283(spermatogenesis);GO:0008233(peptidase activity);GO:0008234(…	NA	EC:3.4.19.12
ciRNA575	26.0259	0	2	0	inf	up	1	1	no	X	132239620	132283032	+	1	ciRNA	ENST00000656464	RAP2C-AS1	X:132239619-132283032	RAP2C antisense RNA 1 [Source:HGNC Symbol;Acc:HGNC:40957]	NA	NA	NA
circRNA4860	13.0129	0	1	0	inf	up	1	1	no	chr3	197008657	197026759	-	11	circRNA	ENST00000296350	MELTF	chr3:197006736-197008656|chr3:197026759-197027755	melanotransferrin [Source:HGNC Symbol;Acc:HGNC:7037]	GO:0005506(iron ion binding);GO:0005515(protein binding);GO:0005576(extracellular region);GO:0005615(extracellular space);GO:0005788(endoplasmic reticulum lumen);GO:0005886(plasma membrane);GO:0006811(ion transport);GO:0006826(iron ion transport);GO:0009986(cell surface);GO:0010756(positive regulation of plasminogen activation);GO:0016020(membrane);GO:0031225(anchored component of membrane);GO:00…	NA	NA
hsa_circ_0115110	0	15.7845	0	1	-inf	down	1	1	no	chr20	36793249	36839441	-	13	circRNA	ENST00000237536	SOGA1	chr20:36786637-36793248|chr20:36839441-36862657	suppressor of glucose, autophagy associated 1 [Source:HGNC Symbol;Acc:HGNC:16111]	GO:0003674(molecular_function);GO:0005576(extracellular region);GO:0005615(extracellular space);GO:0008286(insulin receptor signaling pathway);GO:0010506(regulation of autophagy);GO:0045721(negative regulation of gluconeogenesis);GO:0070062(extracellular exosome)	NA	NA
hsa_circ_0046674	0	15.7845	0	1	-inf	down	1	1	no	chr18	659641	671451	+	5	circRNA	ENST00000323274	TYMS	chr18:657947-659640|chr18:671451-672859	thymidylate synthetase [Source:HGNC Symbol;Acc:HGNC:12441]	GO:0000083(regulation of transcription involved in G1/S transition of mitotic cell cycle);GO:0000900(translation repressor activity, mRNA regulatory element binding);GO:0003729(mRNA binding);GO:0004799(thymidylate synthase activity);GO:0005542(folic acid binding);GO:0005634(nucleus);GO:0005730(nucleolus);GO:0005737(cytoplasm);GO:0005739(mitochondrion);GO:0005743(mitochondrial inner membrane);GO:0…	00240(Pyrimidine metabolism);00670(One carbon pool by folate);01523(Antifolate resistance)	NA
hsa_circ_0032175	0	15.7845	0	1	-inf	down	1	1	no	chr14	64415358	64415739	+	2	circRNA	ENST00000545908	MTHFD1	chr14:64412525-64415357|chr14:64415739-64417887	methylenetetrahydrofolate dehydrogenase, cyclohydrolase and formyltetrahydrofolate synthetase 1 [Source:HGNC Symbol;Acc:HGNC:7432]	GO:0000105(histidine biosynthetic process);GO:0000166(nucleotide binding);GO:0001780(neutrophil homeostasis);GO:0001843(neural tube closure);GO:0003824(catalytic activity);GO:0004329(formate-tetrahydrofolate ligase activity);GO:0004477(methenyltetrahydrofolate cyclohydrolase activity);GO:0004486(methylenetetrahydrofolate dehydrogenase [NAD(P)+] activity);GO:0004487(methylenetetrahydrofolate dehyd…	00670(One carbon pool by folate)	EC:1.5.1.5
hsa_circ_0005752	0	47.3535	0	3	-inf	down	1	1	no	chr9	111009148	111011690	-	1	intergenic	intergenic_circRNA	intergenic_circRNA	chr9:111009147-111011690	NA	NA	NA	NA
hsa_circ_0071653	13.0129	0	1	0	inf	up	1	1	no	chr5	618990	620261	+	2	circRNA	ENST00000264935	CEP72	chr5:612443-618989|chr5:620261-624470	centrosomal protein 72 [Source:HGNC Symbol;Acc:HGNC:25547]	GO:0000086(G2/M transition of mitotic cell cycle);GO:0005515(protein binding);GO:0005737(cytoplasm);GO:0005813(centrosome);GO:0005815(microtubule organizing center);GO:0005829(cytosol);GO:0005856(cytoskeleton);GO:0007051(spindle organization);GO:0007099(centriole replication);GO:0010389(regulation of G2/M transition of mitotic cell cycle);GO:0033566(gamma-tubulin complex localization);GO:0034451(…	NA	NA
hsa_circ_0139543	39.0388	0	3	0	inf	up	1	1	no	X	109659354	109683666	-	13	circRNA	ENST00000469796	ACSL4	X:109644186-109659353|X:109683666-109696143	acyl-CoA synthetase long chain family member 4 [Source:HGNC Symbol;Acc:HGNC:3571]	GO:0000166(nucleotide binding);GO:0001676(long-chain fatty acid metabolic process);GO:0003824(catalytic activity);GO:0003996(acyl-CoA ligase activity);GO:0004467(long-chain fatty acid-CoA ligase activity);GO:0005524(ATP binding);GO:0005737(cytoplasm);GO:0005739(mitochondrion);GO:0005741(mitochondrial outer membrane);GO:0005777(peroxisome);GO:0005778(peroxisomal membrane);GO:0005783(endoplasmic re…	00061(Fatty acid biosynthesis);00071(Fatty acid degradation);03320(PPAR signaling pathway);04146(Peroxisome);04216(Ferroptosis);04714(Thermogenesis);04920(Adipocytokine signaling pathway)	EC:6.2.1.3
hsa_circ_0006961	26.0259	15.7845	2	1	0.721436	up	1	1	no	chr7	140794308	140808995	-	5	circRNA	ENST00000496384	BRAF	chr7:140787584-140794307|chr7:140808995-140834608	B-Raf proto-oncogene, serine/threonine kinase [Source:HGNC Symbol;Acc:HGNC:1097]	GO:0000165(MAPK cascade);GO:0000166(nucleotide binding);GO:0000186(activation of MAPKK activity);GO:0002318(myeloid progenitor cell differentiation);GO:0003824(catalytic activity);GO:0004672(protein kinase activity);GO:0004674(protein serine/threonine kinase activity);GO:0004709(MAP kinase kinase kinase activity);GO:0004713(protein tyrosine kinase activity);GO:0005509(calcium ion binding);GO:0005…	01521(EGFR tyrosine kinase inhibitor resistance);01522(Endocrine resistance);04010(MAPK signaling pathway);04012(ErbB signaling pathway);04015(Rap1 signaling pathway);04024(cAMP signaling pathway);04062(Chemokine signaling pathway);04068(FoxO signaling pathway);04150(mTOR signaling pathway);04270(Vascular smooth muscle contraction);04510(Focal adhesion);04650(Natural killer cell mediated cytotoxi…	NA
circRNA3916	13.0129	0	1	0	inf	up	1	1	no	chr15	89294915	89301442	+	4	circRNA	ENST00000674831	FANCI	chr15:89293997-89294914|chr15:89301442-89303863	FA complementation group I [Source:HGNC Symbol;Acc:HGNC:25568]	GO:0003677(DNA binding);GO:0005515(protein binding);GO:0005634(nucleus);GO:0005654(nucleoplasm);GO:0005829(cytosol);GO:0006281(DNA repair);GO:0006974(cellular response to DNA damage stimulus);GO:0007049(cell cycle);GO:0016020(membrane);GO:0031398(positive regulation of protein ubiquitination);GO:0036297(interstrand cross-link repair);GO:0070182(DNA polymerase binding)	03460(Fanconi anemia pathway)	NA
hsa_circ_0008574	0	15.7845	0	1	-inf	down	1	1	no	chr9	22046751	22056387	+	3	circRNA	ENST00000580467	CDKN2B-AS1	chr9:21995161-22046750|chr9:22056387-22061952	CDKN2B antisense RNA 1 [Source:HGNC Symbol;Acc:HGNC:34341]	NA	NA	NA
hsa_circ_0052766	0	31.569	0	2	-inf	down	1	1	no	chr2	15461201	15504213	-	11	circRNA	ENST00000281513	NBAS	chr2:15427794-15461200|chr2:15504213-15511211	NBAS subunit of NRZ tethering complex [Source:HGNC Symbol;Acc:HGNC:15625]	GO:0000149(SNARE binding);GO:0000956(nuclear-transcribed mRNA catabolic process);GO:0005737(cytoplasm);GO:0005783(endoplasmic reticulum);GO:0005789(endoplasmic reticulum membrane);GO:0005829(cytosol);GO:0006890(retrograde vesicle-mediated transport, Golgi to endoplasmic reticulum);GO:0015031(protein transport);GO:0016020(membrane);GO:0016021(integral component of membrane);GO:0070939(Dsl1/NZR com…	NA	NA
hsa_circ_0060551	13.0129	0	1	0	inf	up	1	1	no	chr20	45815541	45815913	+	2	circRNA	ENST00000356455	UBE2C	chr20:45814470-45815540|chr20:45815913-45816708	ubiquitin conjugating enzyme E2 C [Source:HGNC Symbol;Acc:HGNC:15937]	GO:0000151(ubiquitin ligase complex);GO:0000166(nucleotide binding);GO:0000209(protein polyubiquitination);GO:0004842(ubiquitin-protein transferase activity);GO:0005515(protein binding);GO:0005524(ATP binding);GO:0005634(nucleus);GO:0005654(nucleoplasm);GO:0005680(anaphase-promoting complex);GO:0005829(cytosol);GO:0005886(plasma membrane);GO:0006511(ubiquitin-dependent protein catabolic process);…	04120(Ubiquitin mediated proteolysis)	EC:2.3.2.23
circRNA3006	0	47.3535	0	3	-inf	down	1	1	no	chr4	87084121	87091829	+	3	circRNA	ENST00000514970	AFF1	chr4:87049762-87084120|chr4:87091829-87094915	AF4/FMR2 family member 1 [Source:HGNC Symbol;Acc:HGNC:7135]	GO:0005515(protein binding);GO:0005634(nucleus);GO:0008023(transcription elongation factor complex);GO:0010468(regulation of gene expression);GO:0032783(super elongation complex)	05202(Transcriptional misregulation in cancer)	NA
circRNA5828	26.0259	0	2	0	inf	up	1	1	no	chr7	30550637	30574881	-	6	circRNA	ENST00000578245	GARS1-DT	chr7:30576710-30577649	GARS1 divergent transcript [Source:HGNC Symbol;Acc:HGNC:48951]	NA	NA	NA
circRNA3749	13.0129	0	1	0	inf	up	1	1	no	chr16	8929369	8930397	-	2	circRNA	ENST00000565455	USP7	chr16:8923413-8929368|chr16:8930397-8936582	ubiquitin specific peptidase 7 [Source:HGNC Symbol;Acc:HGNC:12630]	GO:0002039(p53 binding);GO:0004197(cysteine-type endopeptidase activity);GO:0004843(thiol-dependent ubiquitin-specific protease activity);GO:0005515(protein binding);GO:0005634(nucleus);GO:0005654(nucleoplasm);GO:0005694(chromosome);GO:0005737(cytoplasm);GO:0005829(cytosol);GO:0006111(regulation of gluconeogenesis);GO:0006281(DNA repair);GO:0006283(transcription-coupled nucleotide-excision repair…	04068(FoxO signaling pathway);05169(Epstein-Barr virus infection);05203(Viral carcinogenesis)	EC:3.4.19.12
hsa_circ_0085406	13.0129	15.7845	1	1	-0.278564	down	1	1	no	chr8	119801794	119802025	-	1	circRNA	ENST00000378164	TAF2	chr8:119797846-119801793|chr8:119802025-119803877	TATA-box binding protein associated factor 2 [Source:HGNC Symbol;Acc:HGNC:11536]	GO:0000086(G2/M transition of mitotic cell cycle);GO:0000976(transcription regulatory region sequence-specific DNA binding);GO:0003682(chromatin binding);GO:0005515(protein binding);GO:0005634(nucleus);GO:0005654(nucleoplasm);GO:0005669(transcription factor TFIID complex);GO:0006366(transcription by RNA polymerase II);GO:0006367(transcription initiation from RNA polymerase II promoter);GO:0014070…	03022(Basal transcription factors)	NA
ciRNA311	0	47.3535	0	3	-inf	down	1	1	no	chr10	110964125	110967278	+	1	ciRNA	ENST00000480155	SHOC2	chr10:110964124-110967278	SHOC2 leucine rich repeat scaffold protein [Source:HGNC Symbol;Acc:HGNC:15454]	GO:0000164(protein phosphatase type 1 complex);GO:0005515(protein binding);GO:0005634(nucleus);GO:0005654(nucleoplasm);GO:0005737(cytoplasm);GO:0005829(cytosol);GO:0007165(signal transduction);GO:0007265(Ras protein signal transduction);GO:0008157(protein phosphatase 1 binding);GO:0008543(fibroblast growth factor receptor signaling pathway);GO:0019888(protein phosphatase regulator activity);GO:00…	04014(Ras signaling pathway)	NA
circRNA324	0	15.7845	0	1	-inf	down	1	1	no	chr11	119097142	119097925	-	3	circRNA	ENST00000442480	DPAGT1	chr11:119097063-119097141|chr11:119097925-119098402	dolichyl-phosphate N-acetylglucosaminephosphotransferase 1 [Source:HGNC Symbol;Acc:HGNC:2995]	GO:0003975(UDP-N-acetylglucosamine-dolichyl-phosphate N-acetylglucosaminephosphotransferase activity);GO:0003976(UDP-N-acetylglucosamine-lysosomal-enzyme N-acetylglucosaminephosphotransferase activity);GO:0005783(endoplasmic reticulum);GO:0005789(endoplasmic reticulum membrane);GO:0006047(UDP-N-acetylglucosamine metabolic process);GO:0006486(protein glycosylation);GO:0006487(protein N-linked glyc…	00510(N-Glycan biosynthesis)	EC:2.7.8.15
hsa_circ_0128309	0	15.7845	0	1	-inf	down	1	1	no	chr5	148406257	148410765	+	3	circRNA	ENST00000296701	FBXO38	chr5:148404822-148406256|chr5:148410765-148414135	F-box protein 38 [Source:HGNC Symbol;Acc:HGNC:28844]	GO:0002250(adaptive immune response);GO:0002376(immune system process);GO:0002842(positive regulation of T cell mediated immune response to tumor cell);GO:0005515(protein binding);GO:0005634(nucleus);GO:0005737(cytoplasm);GO:0005829(cytosol);GO:0010976(positive regulation of neuron projection development);GO:0016567(protein ubiquitination);GO:0019005(SCF ubiquitin ligase complex);GO:0031146(SCF-d…	NA	NA
circRNA1817	13.0129	15.7845	1	1	-0.278564	down	1	1	no	chr4	75977646	75982037	-	3	circRNA	ENST00000395710	SDAD1	chr4:75975995-75977645|chr4:75982037-75990751	SDA1 domain containing 1 [Source:HGNC Symbol;Acc:HGNC:25537]	GO:0000055(ribosomal large subunit export from nucleus);GO:0003674(molecular_function);GO:0005634(nucleus);GO:0005654(nucleoplasm);GO:0005730(nucleolus);GO:0015031(protein transport);GO:0030036(actin cytoskeleton organization);GO:0042254(ribosome biogenesis);GO:0042273(ribosomal large subunit biogenesis)	NA	NA
circRNA4997	13.0129	0	1	0	inf	up	1	1	no	chr2	159271702	159283093	-	4	circRNA	ENST00000359774	WDSUB1	chr2:159259843-159271701|chr2:159283093-159286582	WD repeat, sterile alpha motif and U-box domain containing 1 [Source:HGNC Symbol;Acc:HGNC:26697]	GO:0004842(ubiquitin-protein transferase activity);GO:0005515(protein binding);GO:0016567(protein ubiquitination)	NA	NA
hsa_circ_0002528	13.0129	0	1	0	inf	up	1	1	no	chr1	198232553	198264235	+	4	circRNA	ENST00000538004	NEK7	chr1:198157096-198232552|chr1:198264235-198277960	NIMA related kinase 7 [Source:HGNC Symbol;Acc:HGNC:13386]	GO:0000166(nucleotide binding);GO:0000922(spindle pole);GO:0004672(protein kinase activity);GO:0004674(protein serine/threonine kinase activity);GO:0005515(protein binding);GO:0005524(ATP binding);GO:0005634(nucleus);GO:0005654(nucleoplasm);GO:0005737(cytoplasm);GO:0005815(microtubule organizing center);GO:0005856(cytoskeleton);GO:0005874(microtubule);GO:0006468(protein phosphorylation);GO:000734…	04621(NOD-like receptor signaling pathway)	EC:2.7.11.1
hsa_circ_0133744	39.0388	0	3	0	inf	up	1	1	no	chr7	155301566	155302417	+	2	circRNA	ENST00000340368	INSIG1	chr7:155298697-155301565|chr7:155302417-155302746	insulin induced gene 1 [Source:HGNC Symbol;Acc:HGNC:6083]	GO:0005515(protein binding);GO:0005783(endoplasmic reticulum);GO:0005789(endoplasmic reticulum membrane);GO:0006629(lipid metabolic process);GO:0006641(triglyceride metabolic process);GO:0006695(cholesterol biosynthetic process);GO:0006991(response to sterol depletion);GO:0008142(oxysterol binding);GO:0008202(steroid metabolic process);GO:0008203(cholesterol metabolic process);GO:0008289(lipid bi…	NA	NA
hsa_circ_0129047	13.0129	0	1	0	inf	up	1	1	no	chr5	38527155	38530666	-	3	circRNA	ENST00000453190	LIFR	chr5:38523582-38527154|chr5:38530666-38556333	LIF receptor subunit alpha [Source:HGNC Symbol;Acc:HGNC:6597]	GO:0001959(regulation of cytokine-mediated signaling pathway);GO:0004896(cytokine receptor activity);GO:0004897(ciliary neurotrophic factor receptor activity);GO:0004923(leukemia inhibitory factor receptor activity);GO:0004924(oncostatin-M receptor activity);GO:0005127(ciliary neurotrophic factor receptor binding);GO:0005515(protein binding);GO:0005576(extracellular region);GO:0005886(plasma memb…	04060(Cytokine-cytokine receptor interaction);04550(Signaling pathways regulating pluripotency of stem cells);04630(Jak-STAT signaling pathway)	NA
hsa_circ_0002130	0	15.7845	0	1	-inf	down	1	1	no	chr19	6702127	6702579	-	2	circRNA	ENST00000245907	C3	chr19:6697794-6702126|chr19:6702579-6707075	complement C3 [Source:HGNC Symbol;Acc:HGNC:1318]	GO:0001798(positive regulation of type IIa hypersensitivity);GO:0001934(positive regulation of protein phosphorylation);GO:0001970(positive regulation of activation of membrane attack complex);GO:0002376(immune system process);GO:0004866(endopeptidase inhibitor activity);GO:0005102(signaling receptor binding);GO:0005515(protein binding);GO:0005576(extracellular region);GO:0005615(extracellular sp…	04080(Neuroactive ligand-receptor interaction);04145(Phagosome);04610(Complement and coagulation cascades);05133(Pertussis);05134(Legionellosis);05140(Leishmaniasis);05142(Chagas disease (American trypanosomiasis));05150(Staphylococcus aureus infection);05152(Tuberculosis);05167(Kaposi sarcoma-associated herpesvirus infection);05168(Herpes simplex virus 1 infection);05203(Viral carcinogenesis);05…	NA
hsa_circ_0103774	13.0129	0	1	0	inf	up	1	1	no	chr15	50609581	50609724	-	1	circRNA	ENST00000646667	TRPM7	chr15:50607328-50609580|chr15:50609724-50609805	transient receptor potential cation channel subfamily M member 7 [Source:HGNC Symbol;Acc:HGNC:17994]	GO:0000166(nucleotide binding);GO:0001726(ruffle);GO:0003779(actin binding);GO:0004674(protein serine/threonine kinase activity);GO:0005216(ion channel activity);GO:0005262(calcium channel activity);GO:0005524(ATP binding);GO:0005886(plasma membrane);GO:0006468(protein phosphorylation);GO:0006811(ion transport);GO:0006812(cation transport);GO:0006816(calcium ion transport);GO:0010961(cellular mag…	04217(Necroptosis);04218(Cellular senescence);04621(NOD-like receptor signaling pathway);04978(Mineral absorption)	EC:2.7.11.1
circRNA1198	0	15.7845	0	1	-inf	down	1	1	no	chr20	45418852	45424381	+	8	circRNA	ENST00000638383	PIGT	chr20:45416694-45418851|chr20:45424381-45424495	phosphatidylinositol glycan anchor biosynthesis class T [Source:HGNC Symbol;Acc:HGNC:14938]	GO:0003923(GPI-anchor transamidase activity);GO:0005515(protein binding);GO:0005737(cytoplasm);GO:0005783(endoplasmic reticulum);GO:0005789(endoplasmic reticulum membrane);GO:0006506(GPI anchor biosynthetic process);GO:0006508(proteolysis);GO:0016020(membrane);GO:0016021(integral component of membrane);GO:0016255(attachment of GPI anchor to protein);GO:0030176(integral component of endoplasmic re…	00563(Glycosylphosphatidylinositol (GPI)-anchor biosynthesis)	NA
circRNA5240	13.0129	0	1	0	inf	up	1	1	no	chr1	169124884	169130090	+	3	circRNA	ENST00000367816	ATP1B1	chr1:169111498-169124883|chr1:169130090-169131291	ATPase Na+/K+ transporting subunit beta 1 [Source:HGNC Symbol;Acc:HGNC:804]	GO:0001666(response to hypoxia);GO:0001671(ATPase activator activity);GO:0005391(sodium:potassium-exchanging ATPase activity);GO:0005515(protein binding);GO:0005524(ATP binding);GO:0005886(plasma membrane);GO:0005890(sodium:potassium-exchanging ATPase complex);GO:0005901(caveola);GO:0006811(ion transport);GO:0006813(potassium ion transport);GO:0006814(sodium ion transport);GO:0006874(cellular cal…	04022(cGMP-PKG signaling pathway);04024(cAMP signaling pathway);04260(Cardiac muscle contraction);04261(Adrenergic signaling in cardiomyocytes);04911(Insulin secretion);04918(Thyroid hormone synthesis);04919(Thyroid hormone signaling pathway);04925(Aldosterone synthesis and secretion);04960(Aldosterone-regulated sodium reabsorption);04961(Endocrine and other factor-regulated calcium reabsorption)…	NA
circRNA3788	13.0129	0	1	0	inf	up	1	1	no	chr16	48296015	48334358	+	4	circRNA	ENST00000285737	LONP2	chr16:48277479-48296014|chr16:48334358-48347506	lon peptidase 2, peroxisomal [Source:HGNC Symbol;Acc:HGNC:20598]	GO:0000166(nucleotide binding);GO:0002020(protease binding);GO:0004176(ATP-dependent peptidase activity);GO:0004252(serine-type endopeptidase activity);GO:0005515(protein binding);GO:0005524(ATP binding);GO:0005634(nucleus);GO:0005737(cytoplasm);GO:0005777(peroxisome);GO:0005782(peroxisomal matrix);GO:0005829(cytosol);GO:0006508(proteolysis);GO:0006515(protein quality control for misfolded or inc…	NA	EC:3.4.21.53
hsa_circ_0131900	13.0129	0	1	0	inf	up	1	1	no	chr6	52464895	52479787	+	4	circRNA	ENST00000637849	EFHC1	chr6:52454287-52464894|chr6:52479787-52481545	EF-hand domain containing 1 [Source:HGNC Symbol;Acc:HGNC:16406]	GO:0000281(mitotic cytokinesis);GO:0000922(spindle pole);GO:0005509(calcium ion binding);GO:0005515(protein binding);GO:0005737(cytoplasm);GO:0005813(centrosome);GO:0005815(microtubule organizing center);GO:0005819(spindle);GO:0005856(cytoskeleton);GO:0005930(axoneme);GO:0007052(mitotic spindle organization);GO:0008022(protein C-terminus binding);GO:0021795(cerebral cortex cell migration);GO:0043…	NA	NA
circRNA1580	0	15.7845	0	1	-inf	down	1	1	no	chr5	43122039	43174494	+	5	circRNA	ENST00000511736	ZNF131	None|chr5:43174494-43179828	zinc finger protein 131 [Source:HGNC Symbol;Acc:HGNC:12915]	GO:0000978(RNA polymerase II cis-regulatory region sequence-specific DNA binding);GO:0000981(DNA-binding transcription factor activity, RNA polymerase II-specific);GO:0001228(DNA-binding transcription activator activity, RNA polymerase II-specific);GO:0003676(nucleic acid binding);GO:0003677(DNA binding);GO:0005515(protein binding);GO:0005634(nucleus);GO:0005654(nucleoplasm);GO:0006357(regulation…	NA	NA
circRNA4783	13.0129	0	1	0	inf	up	1	1	no	chr3	100295087	100295348	+	2	circRNA	ENST00000394144	TBC1D23	chr3:100290701-100295086|chr3:100295348-100296171	TBC1 domain family member 23 [Source:HGNC Symbol;Acc:HGNC:25622]	GO:0005515(protein binding);GO:0005794(Golgi apparatus);GO:0005802(trans-Golgi network);GO:0005829(cytosol);GO:0007275(multicellular organism development);GO:0007420(brain development);GO:0016192(vesicle-mediated transport);GO:0031175(neuron projection development);GO:0031410(cytoplasmic vesicle);GO:0032680(regulation of tumor necrosis factor production);GO:0032755(positive regulation of interleu…	NA	NA
ciRNA415	13.0129	0	1	0	inf	up	1	1	no	chr19	58570549	58570993	-	1	ciRNA	ENST00000594234	MZF1	chr19:58570527-58570993	myeloid zinc finger 1 [Source:HGNC Symbol;Acc:HGNC:13108]	GO:0000122(negative regulation of transcription by RNA polymerase II);GO:0000976(transcription regulatory region sequence-specific DNA binding);GO:0000978(RNA polymerase II cis-regulatory region sequence-specific DNA binding);GO:0001227(DNA-binding transcription repressor activity, RNA polymerase II-specific);GO:0001228(DNA-binding transcription activator activity, RNA polymerase II-specific);GO:…	NA	NA
hsa_circ_0060263	26.0259	0	2	0	inf	up	1	1	no	chr20	37203885	37213865	+	5	circRNA	ENST00000373622	RPN2	chr20:37199225-37203884|chr20:37213865-37223877	ribophorin II [Source:HGNC Symbol;Acc:HGNC:10382]	GO:0000421(autophagosome membrane);GO:0004579(dolichyl-diphosphooligosaccharide-protein glycotransferase activity);GO:0005515(protein binding);GO:0005783(endoplasmic reticulum);GO:0005789(endoplasmic reticulum membrane);GO:0005791(rough endoplasmic reticulum);GO:0006464(cellular protein modification process);GO:0006486(protein glycosylation);GO:0006487(protein N-linked glycosylation);GO:0007568(a…	00510(N-Glycan biosynthesis);04141(Protein processing in endoplasmic reticulum)	NA
hsa_circ_0107924	13.0129	15.7845	1	1	-0.278564	down	1	1	no	chr18	12999421	13073185	+	29	circRNA	ENST00000506447	CEP192	chr18:12991437-12999420|chr18:13073185-13087016	centrosomal protein 192 [Source:HGNC Symbol;Acc:HGNC:25515]	GO:0000086(G2/M transition of mitotic cell cycle);GO:0000242(pericentriolar material);GO:0005515(protein binding);GO:0005737(cytoplasm);GO:0005813(centrosome);GO:0005814(centriole);GO:0005829(cytosol);GO:0005856(cytoskeleton);GO:0009617(response to bacterium);GO:0010389(regulation of G2/M transition of mitotic cell cycle);GO:0010923(negative regulation of phosphatase activity);GO:0019902(phosphat…	NA	NA
ciRNA374	13.0129	0	1	0	inf	up	1	1	no	chr17	44731016	44732156	+	1	ciRNA	ENST00000393547	DBF4B	chr17:44731015-44732177	DBF4 zinc finger B [Source:HGNC Symbol;Acc:HGNC:17883]	GO:0003676(nucleic acid binding);GO:0005515(protein binding);GO:0005634(nucleus);GO:0005654(nucleoplasm);GO:0005737(cytoplasm);GO:0007049(cell cycle);GO:0008270(zinc ion binding);GO:0008284(positive regulation of cell population proliferation);GO:0010571(positive regulation of nuclear cell cycle DNA replication);GO:0010971(positive regulation of G2/M transition of mitotic cell cycle);GO:0016235(a…	NA	NA
hsa_circ_0036997	13.0129	0	1	0	inf	up	1	1	no	chr15	92996957	93002317	+	5	circRNA	ENST00000626874	CHD2	chr15:92992998-92996956|chr15:93002317-93004616	chromodomain helicase DNA binding protein 2 [Source:HGNC Symbol;Acc:HGNC:1917]	GO:0000166(nucleotide binding);GO:0000978(RNA polymerase II cis-regulatory region sequence-specific DNA binding);GO:0003677(DNA binding);GO:0003678(DNA helicase activity);GO:0003723(RNA binding);GO:0004386(helicase activity);GO:0005515(protein binding);GO:0005524(ATP binding);GO:0005634(nucleus);GO:0005654(nucleoplasm);GO:0005730(nucleolus);GO:0006325(chromatin organization);GO:0006357(regulation…	NA	NA
hsa_circ_0108829	13.0129	0	1	0	inf	up	1	1	no	chr18	70047971	70065922	-	6	circRNA	ENST00000640769	RTTN	chr18:70030981-70047970|chr18:70065922-70073905	rotatin [Source:HGNC Symbol;Acc:HGNC:18654]	GO:0005737(cytoplasm);GO:0005813(centrosome);GO:0005814(centriole);GO:0005815(microtubule organizing center);GO:0005856(cytoskeleton);GO:0005929(cilium);GO:0007099(centriole replication);GO:0007275(multicellular organism development);GO:0007368(determination of left/right symmetry);GO:0010457(centriole-centriole cohesion);GO:0016020(membrane);GO:0016021(integral component of membrane);GO:0032053(…	NA	NA
hsa_circ_0008002	0	63.138	0	4	-inf	down	1	1	no	chr14	49663315	49674427	-	7	circRNA	ENST00000216367	POLE2	chr14:49655843-49663314|chr14:49674427-49679724	DNA polymerase epsilon 2, accessory subunit [Source:HGNC Symbol;Acc:HGNC:9178]	GO:0000082(G1/S transition of mitotic cell cycle);GO:0003677(DNA binding);GO:0003887(DNA-directed DNA polymerase activity);GO:0005515(protein binding);GO:0005634(nucleus);GO:0005654(nucleoplasm);GO:0006260(DNA replication);GO:0006261(DNA-dependent DNA replication);GO:0006270(DNA replication initiation);GO:0006281(DNA repair);GO:0008622(epsilon DNA polymerase complex);GO:0016604(nuclear body);GO:0…	03030(DNA replication);03410(Base excision repair);03420(Nucleotide excision repair)	EC:2.7.7.7
hsa_circ_0072758	0	15.7845	0	1	-inf	down	1	1	no	chr5	69171270	69174409	+	2	circRNA	ENST00000506572	CCNB1	chr5:69168343-69171269|chr5:69174409-69174876	cyclin B1 [Source:HGNC Symbol;Acc:HGNC:1579]	GO:0000079(regulation of cyclin-dependent protein serine/threonine kinase activity);GO:0000086(G2/M transition of mitotic cell cycle);GO:0000278(mitotic cell cycle);GO:0000307(cyclin-dependent protein kinase holoenzyme complex);GO:0000922(spindle pole);GO:0000942(condensed nuclear chromosome outer kinetochore);GO:0001556(oocyte maturation);GO:0001701(in utero embryonic development);GO:0001933(neg…	04068(FoxO signaling pathway);04110(Cell cycle);04114(Oocyte meiosis);04115(p53 signaling pathway);04218(Cellular senescence);04914(Progesterone-mediated oocyte maturation);05170(Human immunodeficiency virus 1 infection)	NA
circRNA3917	13.0129	0	1	0	inf	up	1	1	no	chr15	89871475	89889140	-	3	circRNA	ENST00000336418	AP3S2	chr15:89837722-89871474|chr15:89889140-89893880	adaptor related protein complex 3 subunit sigma 2 [Source:HGNC Symbol;Acc:HGNC:571]	GO:0005794(Golgi apparatus);GO:0006886(intracellular protein transport);GO:0008089(anterograde axonal transport);GO:0015031(protein transport);GO:0016020(membrane);GO:0016192(vesicle-mediated transport);GO:0030117(membrane coat);GO:0030123(AP-3 adaptor complex);GO:0030659(cytoplasmic vesicle membrane);GO:0031410(cytoplasmic vesicle);GO:0043231(intracellular membrane-bounded organelle);GO:0048490(…	04142(Lysosome)	NA
hsa_circ_0064788	13.0129	0	1	0	inf	up	1	1	no	chr3	33644757	33696933	-	7	circRNA	ENST00000468888	CLASP2	chr3:33632374-33644756|chr3:33696933-33717807	cytoplasmic linker associated protein 2 [Source:HGNC Symbol;Acc:HGNC:17078]	GO:0000226(microtubule cytoskeleton organization);GO:0000775(chromosome, centromeric region);GO:0000776(kinetochore);GO:0000777(condensed chromosome kinetochore);GO:0002162(dystroglycan binding);GO:0005515(protein binding);GO:0005694(chromosome);GO:0005737(cytoplasm);GO:0005794(Golgi apparatus);GO:0005802(trans-Golgi network);GO:0005815(microtubule organizing center);GO:0005819(spindle);GO:000582…	NA	NA
hsa_circ_0003060	39.0388	0	3	0	inf	up	1	1	no	chr3	67495798	67498295	-	2	circRNA	ENST00000493112	SUCLG2	chr3:67400851-67495797|chr3:67498295-67508806	succinate-CoA ligase GDP-forming subunit beta [Source:HGNC Symbol;Acc:HGNC:11450]	GO:0000166(nucleotide binding);GO:0000287(magnesium ion binding);GO:0003824(catalytic activity);GO:0004775(succinate-CoA ligase (ADP-forming) activity);GO:0004776(succinate-CoA ligase (GDP-forming) activity);GO:0005515(protein binding);GO:0005524(ATP binding);GO:0005525(GTP binding);GO:0005739(mitochondrion);GO:0005759(mitochondrial matrix);GO:0005886(plasma membrane);GO:0006099(tricarboxylic aci…	00020(Citrate cycle (TCA cycle));00640(Propanoate metabolism)	EC:6.2.1.4
ciRNA184	0	15.7845	0	1	-inf	down	1	1	no	chr9	83975744	83976994	-	1	ciRNA	ENST00000376263	HNRNPK	chr9:83975505-83976994	heterogeneous nuclear ribonucleoprotein K [Source:HGNC Symbol;Acc:HGNC:5044]	GO:0000398(mRNA splicing, via spliceosome);GO:0000790(nuclear chromatin);GO:0002102(podosome);GO:0003676(nucleic acid binding);GO:0003677(DNA binding);GO:0003723(RNA binding);GO:0003729(mRNA binding);GO:0005515(protein binding);GO:0005634(nucleus);GO:0005654(nucleoplasm);GO:0005681(spliceosomal complex);GO:0005737(cytoplasm);GO:0005925(focal adhesion);GO:0006357(regulation of transcription by RNA…	03040(Spliceosome);05203(Viral carcinogenesis);05206(MicroRNAs in cancer)	NA
circRNA2226	0	15.7845	0	1	-inf	down	1	1	no	chr2	159136194	159179163	+	10	circRNA	ENST00000263635	TANC1	chr2:159097834-159136193|chr2:159179163-159185790	tetratricopeptide repeat, ankyrin repeat and coiled-coil containing 1 [Source:HGNC Symbol;Acc:HGNC:29364]	GO:0005515(protein binding);GO:0007520(myoblast fusion);GO:0008542(visual learning);GO:0014069(postsynaptic density);GO:0030054(cell junction);GO:0030425(dendrite);GO:0043025(neuronal cell body);GO:0043679(axon terminus);GO:0045202(synapse);GO:0097062(dendritic spine maintenance)	NA	NA
hsa_circ_0107247	13.0129	0	1	0	inf	up	1	1	no	chr17	59084002	59088407	-	2	circRNA	ENST00000393066	TRIM37	chr17:59081219-59084001|chr17:59088407-59091299	tripartite motif containing 37 [Source:HGNC Symbol;Acc:HGNC:7523]	GO:0000122(negative regulation of transcription by RNA polymerase II);GO:0003682(chromatin binding);GO:0004842(ubiquitin-protein transferase activity);GO:0005164(tumor necrosis factor receptor binding);GO:0005515(protein binding);GO:0005737(cytoplasm);GO:0005777(peroxisome);GO:0005829(cytosol);GO:0008270(zinc ion binding);GO:0016235(aggresome);GO:0016567(protein ubiquitination);GO:0016740(transfe…	04120(Ubiquitin mediated proteolysis)	EC:2.3.2.27
circRNA5659	26.0259	0	2	0	inf	up	1	1	no	chr2	200920223	200937966	-	8	circRNA	ENST00000234296	ORC2	chr2:200913992-200920222|chr2:200937966-200941248	origin recognition complex subunit 2 [Source:HGNC Symbol;Acc:HGNC:8488]	GO:0000082(G1/S transition of mitotic cell cycle);GO:0000122(negative regulation of transcription by RNA polymerase II);GO:0000784(nuclear chromosome, telomeric region);GO:0000785(chromatin);GO:0000792(heterochromatin);GO:0000808(origin recognition complex);GO:0000939(condensed chromosome inner kinetochore);GO:0003688(DNA replication origin binding);GO:0005515(protein binding);GO:0005634(nucleus)…	04110(Cell cycle)	NA
circRNA1152	0	15.7845	0	1	-inf	down	1	1	no	chr20	5954608	5968025	+	7	circRNA	ENST00000378883	MCM8	chr20:5952528-5954607|chr20:5968025-5972006	minichromosome maintenance 8 homologous recombination repair factor [Source:HGNC Symbol;Acc:HGNC:16147]	GO:0000082(G1/S transition of mitotic cell cycle);GO:0000166(nucleotide binding);GO:0000724(double-strand break repair via homologous recombination);GO:0003677(DNA binding);GO:0003678(DNA helicase activity);GO:0003682(chromatin binding);GO:0003688(DNA replication origin binding);GO:0003697(single-stranded DNA binding);GO:0004386(helicase activity);GO:0005515(protein binding);GO:0005524(ATP bindin…	NA	EC:3.6.4.12
hsa_circ_0133576	13.0129	0	1	0	inf	up	1	1	no	chr7	140776912	140783157	-	4	circRNA	ENST00000496384	BRAF	chr7:140754233-140776911|chr7:140783157-140787547	B-Raf proto-oncogene, serine/threonine kinase [Source:HGNC Symbol;Acc:HGNC:1097]	GO:0000165(MAPK cascade);GO:0000166(nucleotide binding);GO:0000186(activation of MAPKK activity);GO:0002318(myeloid progenitor cell differentiation);GO:0003824(catalytic activity);GO:0004672(protein kinase activity);GO:0004674(protein serine/threonine kinase activity);GO:0004709(MAP kinase kinase kinase activity);GO:0004713(protein tyrosine kinase activity);GO:0005509(calcium ion binding);GO:0005…	01521(EGFR tyrosine kinase inhibitor resistance);01522(Endocrine resistance);04010(MAPK signaling pathway);04012(ErbB signaling pathway);04015(Rap1 signaling pathway);04024(cAMP signaling pathway);04062(Chemokine signaling pathway);04068(FoxO signaling pathway);04150(mTOR signaling pathway);04270(Vascular smooth muscle contraction);04510(Focal adhesion);04650(Natural killer cell mediated cytotoxi…	NA
hsa_circ_0007788	26.0259	15.7845	2	1	0.721436	up	1	1	no	chr16	4466153	4469465	-	2	circRNA	ENST00000283429	NMRAL1	chr16:4463850-4466152|chr16:4469465-4474092	NmrA like redox sensor 1 [Source:HGNC Symbol;Acc:HGNC:24987]	GO:0000050(urea cycle);GO:0005515(protein binding);GO:0005634(nucleus);GO:0005654(nucleoplasm);GO:0005737(cytoplasm);GO:0005829(cytosol);GO:0042802(identical protein binding);GO:0048471(perinuclear region of cytoplasm)	NA	NA
ciRNA207	0	31.569	0	2	-inf	down	1	1	no	chr5	34035647	34052110	-	1	ciRNA	ENST00000382079	C1QTNF3-AMACR	chr5:34035646-34052110	C1QTNF3-AMACR readthrough (NMD candidate) [Source:HGNC Symbol;Acc:HGNC:49198]	GO:0005576(extracellular region)	NA	NA
circRNA5228	26.0259	0	2	0	inf	up	1	1	no	chr1	155670320	155679512	-	5	circRNA	ENST00000368339	YY1AP1	chr1:155668777-155670319|chr1:155679512-155680415	YY1 associated protein 1 [Source:HGNC Symbol;Acc:HGNC:30935]	GO:0001650(fibrillar center);GO:0003712(transcription coregulator activity);GO:0003714(transcription corepressor activity);GO:0005515(protein binding);GO:0005634(nucleus);GO:0005654(nucleoplasm);GO:0005730(nucleolus);GO:0005737(cytoplasm);GO:0006355(regulation of transcription, DNA-templated);GO:0008283(cell population proliferation);GO:0030154(cell differentiation);GO:0030183(B cell differentiat…	NA	NA
circRNA1727	0	15.7845	0	1	-inf	down	1	1	no	chr5	151786572	151795575	+	5	circRNA	ENST00000522761	G3BP1	chr5:151772036-151786571|chr5:151795575-151797226	G3BP stress granule assembly factor 1 [Source:HGNC Symbol;Acc:HGNC:30292]	GO:0000166(nucleotide binding);GO:0002376(immune system process);GO:0003676(nucleic acid binding);GO:0003677(DNA binding);GO:0003678(DNA helicase activity);GO:0003723(RNA binding);GO:0003724(RNA helicase activity);GO:0003729(mRNA binding);GO:0004386(helicase activity);GO:0004518(nuclease activity);GO:0004519(endonuclease activity);GO:0005515(protein binding);GO:0005524(ATP binding);GO:0005634(nuc…	NA	EC:3.6.4.12
circRNA3020	0	63.138	0	4	-inf	down	1	1	no	chr16	21962461	21976243	+	8	circRNA	ENST00000561553	UQCRC2	chr16:21958599-21962460|chr16:21976243-21983088	ubiquinol-cytochrome c reductase core protein 2 [Source:HGNC Symbol;Acc:HGNC:12586]	GO:0003824(catalytic activity);GO:0004175(endopeptidase activity);GO:0004222(metalloendopeptidase activity);GO:0005515(protein binding);GO:0005654(nucleoplasm);GO:0005739(mitochondrion);GO:0005743(mitochondrial inner membrane);GO:0005750(mitochondrial respiratory chain complex III);GO:0005751(mitochondrial respiratory chain complex IV);GO:0006119(oxidative phosphorylation);GO:0006122(mitochondria…	00190(Oxidative phosphorylation);04260(Cardiac muscle contraction);04714(Thermogenesis);04932(Non-alcoholic fatty liver disease (NAFLD));05010(Alzheimer disease);05012(Parkinson disease);05016(Huntington disease)	NA
circRNA3180	0	47.3535	0	3	-inf	down	1	1	no	chr1	100049910	100069685	+	7	circRNA	ENST00000370152	MFSD14A	chr1:100038316-100049909|chr1:100069685-100077165	major facilitator superfamily domain containing 14A [Source:HGNC Symbol;Acc:HGNC:23363]	GO:0001675(acrosome assembly);GO:0007283(spermatogenesis);GO:0007286(spermatid development);GO:0007289(spermatid nucleus differentiation);GO:0016020(membrane);GO:0016021(integral component of membrane);GO:0022857(transmembrane transporter activity);GO:0030382(sperm mitochondrion organization);GO:0055085(transmembrane transport)	NA	NA
circRNA1330	0	15.7845	0	1	-inf	down	1	1	no	chr7	32996163	33000260	+	2	circRNA	ENST00000538336	FKBP9	chr7:32988652-32996162|chr7:33000260-33002675	FKBP prolyl isomerase 9 [Source:HGNC Symbol;Acc:HGNC:3725]	GO:0000413(protein peptidyl-prolyl isomerization);GO:0003755(peptidyl-prolyl cis-trans isomerase activity);GO:0005509(calcium ion binding);GO:0005783(endoplasmic reticulum);GO:0006457(protein folding);GO:0016853(isomerase activity);GO:0046872(metal ion binding)	NA	EC:5.2.1.8
ciRNA473	13.0129	0	1	0	inf	up	1	1	no	chr1	44776141	44776288	+	1	ciRNA	ENST00000497035	RPS8	chr1:44776140-44776674	ribosomal protein S8 [Source:HGNC Symbol;Acc:HGNC:10441]	GO:0000184(nuclear-transcribed mRNA catabolic process, nonsense-mediated decay);GO:0000462(maturation of SSU-rRNA from tricistronic rRNA transcript (SSU-rRNA, 5.8S rRNA, LSU-rRNA));GO:0003723(RNA binding);GO:0003735(structural constituent of ribosome);GO:0005515(protein binding);GO:0005634(nucleus);GO:0005654(nucleoplasm);GO:0005737(cytoplasm);GO:0005783(endoplasmic reticulum);GO:0005829(cytosol)…	03010(Ribosome)	NA
hsa_circ_0083335	13.0129	0	1	0	inf	up	1	1	no	chr8	11304841	11319838	+	6	circRNA	ENST00000221086	MTMR9	chr8:11300148-11304840|chr8:11319838-11322624	myotubularin related protein 9 [Source:HGNC Symbol;Acc:HGNC:14596]	GO:0004438(phosphatidylinositol-3-phosphatase activity);GO:0005515(protein binding);GO:0005737(cytoplasm);GO:0005783(endoplasmic reticulum);GO:0005829(cytosol);GO:0005886(plasma membrane);GO:0006661(phosphatidylinositol biosynthetic process);GO:0006897(endocytosis);GO:0010507(negative regulation of autophagy);GO:0010922(positive regulation of phosphatase activity);GO:0016020(membrane);GO:0019903(…	NA	NA
hsa_circ_0075561	52.0517	0	4	0	inf	up	1	1	no	chr6	7187434	7189322	+	2	circRNA	ENST00000379933	RREB1	chr6:7182082-7187433|chr6:7189322-7210803	ras responsive element binding protein 1 [Source:HGNC Symbol;Acc:HGNC:10449]	GO:0000122(negative regulation of transcription by RNA polymerase II);GO:0000977(RNA polymerase II regulatory region sequence-specific DNA binding);GO:0000978(RNA polymerase II cis-regulatory region sequence-specific DNA binding);GO:0001228(DNA-binding transcription activator activity, RNA polymerase II-specific);GO:0001650(fibrillar center);GO:0003676(nucleic acid binding);GO:0003677(DNA binding…	NA	NA
hsa_circ_0116459	0	31.569	0	2	-inf	down	1	1	no	chr22	31648101	31650778	-	2	circRNA	ENST00000460723	PISD	chr22:31621885-31648100|chr22:31650778-31662143	phosphatidylserine decarboxylase [Source:HGNC Symbol;Acc:HGNC:8999]	GO:0004609(phosphatidylserine decarboxylase activity);GO:0005634(nucleus);GO:0005739(mitochondrion);GO:0005743(mitochondrial inner membrane);GO:0006629(lipid metabolic process);GO:0006646(phosphatidylethanolamine biosynthetic process);GO:0008654(phospholipid biosynthetic process);GO:0016020(membrane);GO:0016021(integral component of membrane);GO:0016540(protein autoprocessing);GO:0016829(lyase ac…	00564(Glycerophospholipid metabolism)	EC:4.1.1.65
hsa_circ_0005224	13.0129	15.7845	1	1	-0.278564	down	1	1	no	chr3	30644747	30650460	+	2	circRNA	ENST00000295754	TGFBR2	chr3:30606977-30644746|chr3:30650460-30671637	transforming growth factor beta receptor 2 [Source:HGNC Symbol;Acc:HGNC:11773]	GO:0000166(nucleotide binding);GO:0001568(blood vessel development);GO:0001569(branching involved in blood vessel morphogenesis);GO:0001570(vasculogenesis);GO:0001666(response to hypoxia);GO:0001701(in utero embryonic development);GO:0001947(heart looping);GO:0002053(positive regulation of mesenchymal cell proliferation);GO:0002088(lens development in camera-type eye);GO:0002651(positive regulati…	04010(MAPK signaling pathway);04060(Cytokine-cytokine receptor interaction);04068(FoxO signaling pathway);04144(Endocytosis);04218(Cellular senescence);04350(TGF-beta signaling pathway);04380(Osteoclast differentiation);04390(Hippo signaling pathway);04520(Adherens junction);04659(Th17 cell differentiation);04926(Relaxin signaling pathway);04933(AGE-RAGE signaling pathway in diabetic complication…	EC:2.7.11.30
circRNA5023	13.0129	0	1	0	inf	up	1	1	no	chr2	197493324	197493492	-	1	circRNA	ENST00000388968	HSPD1	chr2:197490296-197493323|chr2:197493492-197494156	heat shock protein family D (Hsp60) member 1 [Source:HGNC Symbol;Acc:HGNC:5261]	GO:0000166(nucleotide binding);GO:0001530(lipopolysaccharide binding);GO:0001666(response to hypoxia);GO:0002020(protease binding);GO:0002039(p53 binding);GO:0002368(B cell cytokine production);GO:0002755(MyD88-dependent toll-like receptor signaling pathway);GO:0002842(positive regulation of T cell mediated immune response to tumor cell);GO:0002931(response to ischemia);GO:0003688(DNA replication…	03018(RNA degradation);04940(Type I diabetes mellitus);05134(Legionellosis);05152(Tuberculosis)	NA
hsa_circ_0055518	0	15.7845	0	1	-inf	down	1	1	no	chr2	86161976	86166644	-	2	circRNA	ENST00000254636	IMMT	chr2:86159671-86161975|chr2:86166644-86170748	inner membrane mitochondrial protein [Source:HGNC Symbol;Acc:HGNC:6047]	GO:0001401(SAM complex);GO:0003723(RNA binding);GO:0005515(protein binding);GO:0005739(mitochondrion);GO:0005743(mitochondrial inner membrane);GO:0005758(mitochondrial intermembrane space);GO:0007007(inner mitochondrial membrane organization);GO:0016020(membrane);GO:0016021(integral component of membrane);GO:0042407(cristae formation);GO:0051560(mitochondrial calcium ion homeostasis);GO:0061617(M…	NA	NA
hsa_circ_0007641	26.0259	0	2	0	inf	up	1	1	no	chr2	48328561	48346751	+	2	circRNA	ENST00000340553	FOXN2	chr2:48314814-48328560|chr2:48346751-48359046	forkhead box N2 [Source:HGNC Symbol;Acc:HGNC:5281]	GO:0000790(nuclear chromatin);GO:0000981(DNA-binding transcription factor activity, RNA polymerase II-specific);GO:0003677(DNA binding);GO:0003700(DNA-binding transcription factor activity);GO:0005515(protein binding);GO:0005634(nucleus);GO:0005654(nucleoplasm);GO:0006355(regulation of transcription, DNA-templated);GO:0006357(regulation of transcription by RNA polymerase II);GO:0035914(skeletal m…	NA	NA
hsa_circ_0019223	39.0388	31.569	3	2	0.306399	up	1	1	no	chr10	94030683	94032252	+	1	circRNA	ENST00000371380	PLCE1	chr10:93994258-94030682|chr10:94032252-94132173	phospholipase C epsilon 1 [Source:HGNC Symbol;Acc:HGNC:17175]	GO:0000139(Golgi membrane);GO:0000187(activation of MAPK activity);GO:0001558(regulation of cell growth);GO:0004435(phosphatidylinositol phospholipase C activity);GO:0004629(phospholipase C activity);GO:0005085(guanyl-nucleotide exchange factor activity);GO:0005515(protein binding);GO:0005737(cytoplasm);GO:0005794(Golgi apparatus);GO:0005829(cytosol);GO:0005886(plasma membrane);GO:0006629(lipid m…	00562(Inositol phosphate metabolism);04014(Ras signaling pathway);04015(Rap1 signaling pathway);04020(Calcium signaling pathway);04024(cAMP signaling pathway);04070(Phosphatidylinositol signaling system);04919(Thyroid hormone signaling pathway);04933(AGE-RAGE signaling pathway in diabetic complications);05205(Proteoglycans in cancer)	EC:3.1.4.11
hsa_circ_0003854	0	15.7845	0	1	-inf	down	1	1	no	chr2	238275743	238277955	-	3	circRNA	ENST00000254657	PER2	chr2:238273191-238275742|chr2:238277955-238288348	period circadian regulator 2 [Source:HGNC Symbol;Acc:HGNC:8846]	GO:0000122(negative regulation of transcription by RNA polymerase II);GO:0000976(transcription regulatory region sequence-specific DNA binding);GO:0001222(transcription corepressor binding);GO:0002931(response to ischemia);GO:0003713(transcription coactivator activity);GO:0005515(protein binding);GO:0005634(nucleus);GO:0005730(nucleolus);GO:0005737(cytoplasm);GO:0005978(glycogen biosynthetic proc…	04710(Circadian rhythm);04713(Circadian entrainment);05202(Transcriptional misregulation in cancer);05221(Acute myeloid leukemia)	NA
hsa_circ_0002444	13.0129	15.7845	1	1	-0.278564	down	1	1	no	chr19	47143494	47155213	+	4	circRNA	ENST00000594144	SAE1	chr19:47135605-47143493|chr19:47155213-47169817	SUMO1 activating enzyme subunit 1 [Source:HGNC Symbol;Acc:HGNC:30660]	GO:0004839(ubiquitin activating enzyme activity);GO:0005515(protein binding);GO:0005634(nucleus);GO:0005654(nucleoplasm);GO:0005737(cytoplasm);GO:0006464(cellular protein modification process);GO:0008022(protein C-terminus binding);GO:0008047(enzyme activator activity);GO:0008641(ubiquitin-like modifier activating enzyme activity);GO:0016567(protein ubiquitination);GO:0016874(ligase activity);GO:…	04120(Ubiquitin mediated proteolysis)	EC:6.2.1.45
hsa_circ_0109673	13.0129	0	1	0	inf	up	1	1	no	chr19	42236606	42240142	-	3	circRNA	ENST00000222330	GSK3A	chr19:42234678-42236605|chr19:42240142-42242182	glycogen synthase kinase 3 alpha [Source:HGNC Symbol;Acc:HGNC:4616]	GO:0000166(nucleotide binding);GO:0003073(regulation of systemic arterial blood pressure);GO:0003214(cardiac left ventricle morphogenesis);GO:0004672(protein kinase activity);GO:0004674(protein serine/threonine kinase activity);GO:0005102(signaling receptor binding);GO:0005515(protein binding);GO:0005524(ATP binding);GO:0005634(nucleus);GO:0005737(cytoplasm);GO:0005739(mitochondrion);GO:0005829(c…	04062(Chemokine signaling pathway);04728(Dopaminergic synapse);04932(Non-alcoholic fatty liver disease (NAFLD))	EC:2.7.11.26
circRNA229	78.0776	78.9225	6	5	-0.0155293	down	1	1	no	chr11	17988597	18008076	-	8	circRNA	ENST00000527494	SERGEF	chr11:17878244-17988596|chr11:18008076-18012850	secretion regulating guanine nucleotide exchange factor [Source:HGNC Symbol;Acc:HGNC:17499]	GO:0005085(guanyl-nucleotide exchange factor activity);GO:0005087(Ran guanyl-nucleotide exchange factor activity);GO:0005515(protein binding);GO:0005634(nucleus);GO:0005654(nucleoplasm);GO:0005737(cytoplasm);GO:0005829(cytosol);GO:0007165(signal transduction);GO:0050709(negative regulation of protein secretion)	NA	NA
hsa_circ_0004225	13.0129	31.569	1	2	-1.27856	down	1	1	no	chr3	119905755	119916174	-	3	circRNA	ENST00000264235	GSK3B	chr3:119876508-119905754|chr3:119916174-119923372	glycogen synthase kinase 3 beta [Source:HGNC Symbol;Acc:HGNC:4617]	GO:0000166(nucleotide binding);GO:0001085(RNA polymerase II transcription factor binding);GO:0001837(epithelial to mesenchymal transition);GO:0001954(positive regulation of cell-matrix adhesion);GO:0002020(protease binding);GO:0002039(p53 binding);GO:0004672(protein kinase activity);GO:0004674(protein serine/threonine kinase activity);GO:0005515(protein binding);GO:0005524(ATP binding);GO:0005634…	01521(EGFR tyrosine kinase inhibitor resistance);04012(ErbB signaling pathway);04062(Chemokine signaling pathway);04110(Cell cycle);04150(mTOR signaling pathway);04151(PI3K-Akt signaling pathway);04310(Wnt signaling pathway);04340(Hedgehog signaling pathway);04360(Axon guidance);04390(Hippo signaling pathway);04510(Focal adhesion);04550(Signaling pathways regulating pluripotency of stem cells);04…	EC:2.7.11.26
circRNA5631	39.0388	0	3	0	inf	up	1	1	no	chr5	179724762	179726759	+	1	intergenic	intergenic_circRNA	intergenic_circRNA	chr5:179724761-179726759	NA	NA	NA	NA
circRNA5606	52.0517	0	4	0	inf	up	1	1	no	chr1	1482545	1520306	+	1	intergenic	intergenic_circRNA	intergenic_circRNA	chr1:1482544-1520306	NA	NA	NA	NA
circRNA2829	0	47.3535	0	3	-inf	down	1	1	no	chr1	179120191	179121867	-	2	circRNA	ENST00000504324	ABL2	chr1:179118764-179120190|chr1:179121867-179126377	ABL proto-oncogene 2, non-receptor tyrosine kinase [Source:HGNC Symbol;Acc:HGNC:77]	GO:0000166(nucleotide binding);GO:0000287(magnesium ion binding);GO:0001784(phosphotyrosine residue binding);GO:0003785(actin monomer binding);GO:0004672(protein kinase activity);GO:0004713(protein tyrosine kinase activity);GO:0004715(non-membrane spanning protein tyrosine kinase activity);GO:0005515(protein binding);GO:0005524(ATP binding);GO:0005737(cytoplasm);GO:0005829(cytosol);GO:0005856(cyt…	04012(ErbB signaling pathway);04014(Ras signaling pathway);05416(Viral myocarditis)	NA
hsa_circ_0115924	13.0129	0	1	0	inf	up	1	1	no	chr21	36281483	36292233	+	5	circRNA	ENST00000399151	DOP1B	chr21:36280346-36281482|chr21:36292233-36293319	DOP1 leucine zipper like protein B [Source:HGNC Symbol;Acc:HGNC:1291]	GO:0000139(Golgi membrane);GO:0003674(molecular_function);GO:0005768(endosome);GO:0005794(Golgi apparatus);GO:0005802(trans-Golgi network);GO:0005829(cytosol);GO:0006895(Golgi to endosome transport);GO:0007029(endoplasmic reticulum organization);GO:0007275(multicellular organism development);GO:0015031(protein transport);GO:0016020(membrane);GO:0050890(cognition);GO:0070062(extracellular exosome)	NA	NA
ciRNA260	0	63.138	0	4	-inf	down	1	1	no	chr3	15680802	15684892	+	1	ciRNA	ENST00000427382	BTD	chr3:15680801-15684892	biotinidase [Source:HGNC Symbol;Acc:HGNC:1122]	GO:0005576(extracellular region);GO:0005615(extracellular space);GO:0005759(mitochondrial matrix);GO:0006768(biotin metabolic process);GO:0006807(nitrogen compound metabolic process);GO:0007417(central nervous system development);GO:0016787(hydrolase activity);GO:0016811(hydrolase activity, acting on carbon-nitrogen (but not peptide) bonds, in linear amides);GO:0047708(biotinidase activity);GO:00…	00780(Biotin metabolism);04977(Vitamin digestion and absorption)	NA
ciRNA150	0	15.7845	0	1	-inf	down	1	1	no	chr3	131016363	131016989	-	1	ciRNA	ENST00000507978	ASTE1	chr3:131016339-131016989	asteroid homolog 1 [Source:HGNC Symbol;Acc:HGNC:25021]	GO:0004518(nuclease activity);GO:0005515(protein binding);GO:0006281(DNA repair);GO:0090305(nucleic acid phosphodiester bond hydrolysis)	NA	NA
circRNA1964	0	47.3535	0	3	-inf	down	1	1	no	chr3	61748878	62132668	+	5	circRNA	ENST00000474889	PTPRG	chr3:61562372-61748877|chr3:62132668-62157066	protein tyrosine phosphatase receptor type G [Source:HGNC Symbol;Acc:HGNC:9671]	GO:0004721(phosphoprotein phosphatase activity);GO:0004725(protein tyrosine phosphatase activity);GO:0005001(transmembrane receptor protein tyrosine phosphatase activity);GO:0005515(protein binding);GO:0005615(extracellular space);GO:0005887(integral component of plasma membrane);GO:0006470(protein dephosphorylation);GO:0007169(transmembrane receptor protein tyrosine kinase signaling pathway);GO:…	NA	EC:3.1.3.48
circRNA338	13.0129	15.7845	1	1	-0.278564	down	1	1	no	chr10	179994	249088	+	13	circRNA	ENST00000397962	ZMYND11	chr10:134786-179993|chr10:249088-252347	zinc finger MYND-type containing 11 [Source:HGNC Symbol;Acc:HGNC:16966]	GO:0003677(DNA binding);GO:0003690(double-stranded DNA binding);GO:0003714(transcription corepressor activity);GO:0005515(protein binding);GO:0005634(nucleus);GO:0005654(nucleoplasm);GO:0005694(chromosome);GO:0006325(chromatin organization);GO:0007049(cell cycle);GO:0008270(zinc ion binding);GO:0016020(membrane);GO:0016021(integral component of membrane);GO:0016032(viral process);GO:0034243(regul…	NA	NA
circRNA3149	0	78.9225	0	5	-inf	down	1	1	no	chr22	27894556	27914347	-	6	circRNA	ENST00000436663	PITPNB	chr22:27873815-27894555|chr22:27914347-27919102	phosphatidylinositol transfer protein beta [Source:HGNC Symbol;Acc:HGNC:9002]	GO:0000139(Golgi membrane);GO:0005548(phospholipid transporter activity);GO:0005737(cytoplasm);GO:0005789(endoplasmic reticulum membrane);GO:0005794(Golgi apparatus);GO:0006629(lipid metabolic process);GO:0006890(retrograde vesicle-mediated transport, Golgi to endoplasmic reticulum);GO:0006997(nucleus organization);GO:0008289(lipid binding);GO:0008525(phosphatidylcholine transporter activity);GO:…	NA	NA
hsa_circ_0004198	13.0129	15.7845	1	1	-0.278564	down	1	1	no	chr2	134317529	134362408	+	8	circRNA	ENST00000409645	MGAT5	chr2:134270550-134317528|chr2:134362408-134402987	alpha-1,6-mannosylglycoprotein 6-beta-N-acetylglucosaminyltransferase [Source:HGNC Symbol;Acc:HGNC:7049]	GO:0000139(Golgi membrane);GO:0004864(protein phosphatase inhibitor activity);GO:0005576(extracellular region);GO:0005794(Golgi apparatus);GO:0006486(protein glycosylation);GO:0006487(protein N-linked glycosylation);GO:0008375(acetylglucosaminyltransferase activity);GO:0016020(membrane);GO:0016021(integral component of membrane);GO:0016740(transferase activity);GO:0016757(transferase activity, tr…	00510(N-Glycan biosynthesis)	EC:2.4.1.155
circRNA1809	0	15.7845	0	1	-inf	down	1	1	no	chr4	68018508	68019433	+	2	circRNA	ENST00000667140	UBA6-AS1	chr4:67802419-68018507|chr4:68019433-68077278	UBA6 antisense RNA 1 (head to head) [Source:HGNC Symbol;Acc:HGNC:49083]	NA	NA	NA
hsa_circ_0103583	13.0129	0	1	0	inf	up	1	1	no	chr15	43398041	43400221	+	2	circRNA	ENST00000564079	TUBGCP4	chr15:43397321-43398040|chr15:43400221-43401715	tubulin gamma complex associated protein 4 [Source:HGNC Symbol;Acc:HGNC:16691]	GO:0000226(microtubule cytoskeleton organization);GO:0000278(mitotic cell cycle);GO:0000922(spindle pole);GO:0000923(equatorial microtubule organizing center);GO:0000930(gamma-tubulin complex);GO:0005200(structural constituent of cytoskeleton);GO:0005515(protein binding);GO:0005737(cytoplasm);GO:0005813(centrosome);GO:0005815(microtubule organizing center);GO:0005829(cytosol);GO:0005856(cytoskele…	NA	NA
hsa_circ_0006373	39.0388	0	3	0	inf	up	1	1	no	chr1	40189055	40202614	+	4	circRNA	ENST00000372771	RLF	chr1:40161636-40189054|chr1:40202614-40222573	RLF zinc finger [Source:HGNC Symbol;Acc:HGNC:10025]	GO:0001228(DNA-binding transcription activator activity, RNA polymerase II-specific);GO:0003676(nucleic acid binding);GO:0003677(DNA binding);GO:0005515(protein binding);GO:0005634(nucleus);GO:0006355(regulation of transcription, DNA-templated);GO:0006357(regulation of transcription by RNA polymerase II);GO:0008270(zinc ion binding);GO:0015074(DNA integration);GO:0044030(regulation of DNA methyla…	NA	NA
circRNA4719	13.0129	0	1	0	inf	up	1	1	no	chr3	17508474	17586466	-	3	circRNA	ENST00000507877	TBC1D5	chr3:17428519-17508473|chr3:17586466-17699977	TBC1 domain family member 5 [Source:HGNC Symbol;Acc:HGNC:19166]	GO:0002092(positive regulation of receptor internalization);GO:0005096(GTPase activator activity);GO:0005515(protein binding);GO:0005768(endosome);GO:0005776(autophagosome);GO:0005794(Golgi apparatus);GO:0005829(cytosol);GO:0006886(intracellular protein transport);GO:0006914(autophagy);GO:0010008(endosome membrane);GO:0015031(protein transport);GO:0016020(membrane);GO:0016236(macroautophagy);GO:0…	NA	NA
hsa_circ_0023216	26.0259	31.569	2	2	-0.278564	down	1	1	no	chr11	68423489	68426187	+	3	circRNA	ENST00000294304	LRP5	chr11:68416527-68423488|chr11:68426187-68429574	LDL receptor related protein 5 [Source:HGNC Symbol;Acc:HGNC:6697]	GO:0001702(gastrulation with mouth forming second);GO:0001944(vasculature development);GO:0002053(positive regulation of mesenchymal cell proliferation);GO:0002076(osteoblast development);GO:0005515(protein binding);GO:0005783(endoplasmic reticulum);GO:0005886(plasma membrane);GO:0006007(glucose catabolic process);GO:0006897(endocytosis);GO:0007275(multicellular organism development);GO:0008203(c…	04150(mTOR signaling pathway);04310(Wnt signaling pathway);04928(Parathyroid hormone synthesis, secretion and action);05200(Pathways in cancer);05224(Breast cancer);05225(Hepatocellular carcinoma);05226(Gastric cancer)	NA
circRNA5746	26.0259	0	2	0	inf	up	1	1	no	chr9	83677728	83678599	-	2	circRNA	ENST00000257468	UBQLN1	chr9:83669327-83677727|chr9:83678599-83679775	ubiquilin 1 [Source:HGNC Symbol;Acc:HGNC:12508]	GO:0000045(autophagosome assembly);GO:0000502(proteasome complex);GO:0005515(protein binding);GO:0005634(nucleus);GO:0005654(nucleoplasm);GO:0005737(cytoplasm);GO:0005776(autophagosome);GO:0005783(endoplasmic reticulum);GO:0005829(cytosol);GO:0005886(plasma membrane);GO:0006511(ubiquitin-dependent protein catabolic process);GO:0006914(autophagy);GO:0016020(membrane);GO:0016235(aggresome);GO:00162…	04141(Protein processing in endoplasmic reticulum)	NA
circRNA3042	0	47.3535	0	3	-inf	down	1	1	no	chr12	11028401	11047188	-	1	intergenic	intergenic_circRNA	intergenic_circRNA	chr12:11028400-11047188	NA	NA	NA	NA
circRNA5196	13.0129	0	1	0	inf	up	1	1	no	chr1	97515726	97721671	-	9	circRNA	ENST00000370192	DPYD	chr1:97450223-97515725|chr1:97721671-97740391	dihydropyrimidine dehydrogenase [Source:HGNC Symbol;Acc:HGNC:3012]	GO:0000166(nucleotide binding);GO:0002058(uracil binding);GO:0003824(catalytic activity);GO:0005515(protein binding);GO:0005737(cytoplasm);GO:0005829(cytosol);GO:0006145(purine nucleobase catabolic process);GO:0006208(pyrimidine nucleobase catabolic process);GO:0006210(thymine catabolic process);GO:0006212(uracil catabolic process);GO:0006214(thymidine catabolic process);GO:0016491(oxidoreductase…	00240(Pyrimidine metabolism);00410(beta-Alanine metabolism);00770(Pantothenate and CoA biosynthesis);00983(Drug metabolism - other enzymes)	EC:1.3.1.2
hsa_circ_0097491	13.0129	0	1	0	inf	up	1	1	no	chr12	118024851	118025828	+	2	circRNA	ENST00000454402	RFC5	chr12:118022359-118024850|chr12:118025828-118026888	replication factor C subunit 5 [Source:HGNC Symbol;Acc:HGNC:9973]	GO:0000166(nucleotide binding);GO:0003677(DNA binding);GO:0003689(DNA clamp loader activity);GO:0005515(protein binding);GO:0005524(ATP binding);GO:0005634(nucleus);GO:0005654(nucleoplasm);GO:0005663(DNA replication factor C complex);GO:0006260(DNA replication);GO:0006261(DNA-dependent DNA replication);GO:0006281(DNA repair);GO:0006283(transcription-coupled nucleotide-excision repair);GO:0006296(…	03030(DNA replication);03420(Nucleotide excision repair);03430(Mismatch repair)	NA
circRNA1710	0	15.7845	0	1	-inf	down	1	1	no	chr5	140486958	140506977	+	6	circRNA	ENST00000297183	ANKHD1	chr5:140485732-140486957|chr5:140506977-140507784	ankyrin repeat and KH domain containing 1 [Source:HGNC Symbol;Acc:HGNC:24714]	GO:0003676(nucleic acid binding);GO:0003723(RNA binding);GO:0005515(protein binding);GO:0005737(cytoplasm);GO:0045087(innate immune response)	NA	NA
hsa_circ_0034970	26.0259	0	2	0	inf	up	1	1	no	chr15	43398038	43401850	+	3	circRNA	ENST00000260383	TUBGCP4	chr15:43397321-43398037|chr15:43401850-43403682	tubulin gamma complex associated protein 4 [Source:HGNC Symbol;Acc:HGNC:16691]	GO:0000226(microtubule cytoskeleton organization);GO:0000278(mitotic cell cycle);GO:0000922(spindle pole);GO:0000923(equatorial microtubule organizing center);GO:0000930(gamma-tubulin complex);GO:0005200(structural constituent of cytoskeleton);GO:0005515(protein binding);GO:0005737(cytoplasm);GO:0005813(centrosome);GO:0005815(microtubule organizing center);GO:0005829(cytosol);GO:0005856(cytoskele…	NA	NA
hsa_circ_0072700	13.0129	0	1	0	inf	up	1	1	no	chr5	65576879	65583219	+	3	circRNA	ENST00000535264	PPWD1	chr5:65572286-65576878|chr5:65583219-65585013	peptidylprolyl isomerase domain and WD repeat containing 1 [Source:HGNC Symbol;Acc:HGNC:28954]	GO:0000398(mRNA splicing, via spliceosome);GO:0000413(protein peptidyl-prolyl isomerization);GO:0003755(peptidyl-prolyl cis-trans isomerase activity);GO:0005515(protein binding);GO:0005634(nucleus);GO:0005654(nucleoplasm);GO:0005681(spliceosomal complex);GO:0006397(mRNA processing);GO:0008380(RNA splicing);GO:0016018(cyclosporin A binding);GO:0016604(nuclear body);GO:0016853(isomerase activity);G…	NA	EC:5.2.1.8
hsa_circ_0024193	13.0129	0	1	0	inf	up	1	1	no	chr11	108227595	108229323	+	3	circRNA	ENST00000278616	ATM	chr11:108223186-108227594|chr11:108229323-108235669	ATM serine/threonine kinase [Source:HGNC Symbol;Acc:HGNC:795]	GO:0000077(DNA damage checkpoint);GO:0000166(nucleotide binding);GO:0000723(telomere maintenance);GO:0000724(double-strand break repair via homologous recombination);GO:0000729(DNA double-strand break processing);GO:0000781(chromosome, telomeric region);GO:0000784(nuclear chromosome, telomeric region);GO:0001541(ovarian follicle development);GO:0001666(response to hypoxia);GO:0001756(somitogenesi…	01524(Platinum drug resistance);03440(Homologous recombination);04064(NF-kappa B signaling pathway);04068(FoxO signaling pathway);04110(Cell cycle);04115(p53 signaling pathway);04210(Apoptosis);04218(Cellular senescence);05165(Human papillomavirus infection);05166(Human T-cell leukemia virus 1 infection);05170(Human immunodeficiency virus 1 infection);05202(Transcriptional misregulation in cancer…	NA
ciRNA505	39.0388	0	3	0	inf	up	1	1	no	chr11	645596	646021	+	1	ciRNA	ENST00000527170	DEAF1	chr11:645595-646021	DEAF1 transcription factor [Source:HGNC Symbol;Acc:HGNC:14677]	GO:0000122(negative regulation of transcription by RNA polymerase II);GO:0000790(nuclear chromatin);GO:0000977(RNA polymerase II regulatory region sequence-specific DNA binding);GO:0000981(DNA-binding transcription factor activity, RNA polymerase II-specific);GO:0001227(DNA-binding transcription repressor activity, RNA polymerase II-specific);GO:0001650(fibrillar center);GO:0001662(behavioral fea…	NA	NA
ciRNA443	13.0129	0	1	0	inf	up	1	1	no	chr5	179771244	179773870	+	1	ciRNA	ENST00000292599	MAML1	chr5:179771243-179773894	mastermind like transcriptional coactivator 1 [Source:HGNC Symbol;Acc:HGNC:13632]	GO:0002193(MAML1-RBP-Jkappa- ICN1 complex);GO:0003162(atrioventricular node development);GO:0003713(transcription coactivator activity);GO:0005515(protein binding);GO:0005634(nucleus);GO:0005654(nucleoplasm);GO:0006367(transcription initiation from RNA polymerase II promoter);GO:0006468(protein phosphorylation);GO:0007219(Notch signaling pathway);GO:0007221(positive regulation of transcription of…	04330(Notch signaling pathway);04658(Th1 and Th2 cell differentiation);05165(Human papillomavirus infection)	NA
hsa_circ_0087084	0	15.7845	0	1	-inf	down	1	1	no	chr9	37819288	37842286	+	2	circRNA	ENST00000242323	DCAF10	chr9:37800647-37819287|chr9:37842286-37854779	DDB1 and CUL4 associated factor 10 [Source:HGNC Symbol;Acc:HGNC:23686]	GO:0005515(protein binding);GO:0005654(nucleoplasm);GO:0016567(protein ubiquitination);GO:0043687(post-translational protein modification);GO:0080008(Cul4-RING E3 ubiquitin ligase complex)	NA	NA
hsa_circ_0110601	26.0259	0	2	0	inf	up	1	1	no	chr1	117442231	117502970	+	7	circRNA	ENST00000356554	MAN1A2	chr1:117420649-117442230|chr1:117502970-117522824	mannosidase alpha class 1A member 2 [Source:HGNC Symbol;Acc:HGNC:6822]	GO:0000139(Golgi membrane);GO:0003824(catalytic activity);GO:0004571(mannosyl-oligosaccharide 1,2-alpha-mannosidase activity);GO:0005509(calcium ion binding);GO:0005783(endoplasmic reticulum);GO:0005794(Golgi apparatus);GO:0006486(protein glycosylation);GO:0006491(N-glycan processing);GO:0007585(respiratory gaseous exchange by respiratory system);GO:0008152(metabolic process);GO:0009100(glycoprot…	00510(N-Glycan biosynthesis);04141(Protein processing in endoplasmic reticulum)	EC:3.2.1.113
circRNA2961	0	94.7071	0	6	-inf	down	1	1	no	chr2	36441259	36442735	+	2	circRNA	ENST00000426856	CRIM1	chr2:36356623-36441258|chr2:36442735-36464534	cysteine rich transmembrane BMP regulator 1 [Source:HGNC Symbol;Acc:HGNC:2359]	GO:0001558(regulation of cell growth);GO:0004857(enzyme inhibitor activity);GO:0004867(serine-type endopeptidase inhibitor activity);GO:0005010(insulin-like growth factor-activated receptor activity);GO:0005515(protein binding);GO:0005520(insulin-like growth factor binding);GO:0005576(extracellular region);GO:0005886(plasma membrane);GO:0007399(nervous system development);GO:0010951(negative regu…	NA	NA
hsa_circ_0100656	13.0129	0	1	0	inf	up	1	1	no	chr13	49167244	49188633	+	9	circRNA	ENST00000492622	FNDC3A	chr13:49145935-49167243|chr13:49188633-49191014	fibronectin type III domain containing 3A [Source:HGNC Symbol;Acc:HGNC:20296]	GO:0000139(Golgi membrane);GO:0001669(acrosomal vesicle);GO:0003723(RNA binding);GO:0005515(protein binding);GO:0005794(Golgi apparatus);GO:0005829(cytosol);GO:0007286(spermatid development);GO:0009566(fertilization);GO:0012506(vesicle membrane);GO:0016020(membrane);GO:0016021(integral component of membrane);GO:0031410(cytoplasmic vesicle);GO:0060009(Sertoli cell development);GO:0098609(cell-cell…	NA	NA
hsa_circ_0000471	52.0517	63.138	4	4	-0.278564	down	1	1	no	chr13	32517857	32527532	-	4	circRNA	ENST00000357505	N4BP2L2	chr13:32444126-32517856|chr13:32527532-32538617	NEDD4 binding protein 2 like 2 [Source:HGNC Symbol;Acc:HGNC:26916]	GO:0000122(negative regulation of transcription by RNA polymerase II);GO:0003674(molecular_function);GO:0003714(transcription corepressor activity);GO:0005515(protein binding);GO:0005634(nucleus);GO:0017053(transcriptional repressor complex);GO:0019899(enzyme binding);GO:0070062(extracellular exosome);GO:1902035(positive regulation of hematopoietic stem cell proliferation);GO:1902037(negative reg…	NA	NA
ciRNA466	26.0259	0	2	0	inf	up	1	1	no	chr2	241346250	241348129	+	1	ciRNA	ENST00000391973	SEPTIN2	chr2:241346249-241348133	septin 2 [Source:HGNC Symbol;Acc:HGNC:7729]	GO:0000145(exocyst);GO:0000166(nucleotide binding);GO:0000775(chromosome, centromeric region);GO:0000776(kinetochore);GO:0000777(condensed chromosome kinetochore);GO:0003924(GTPase activity);GO:0005515(protein binding);GO:0005525(GTP binding);GO:0005634(nucleus);GO:0005654(nucleoplasm);GO:0005694(chromosome);GO:0005737(cytoplasm);GO:0005819(spindle);GO:0005856(cytoskeleton);GO:0005886(plasma memb…	05100(Bacterial invasion of epithelial cells)	NA
hsa_circ_0006235	13.0129	0	1	0	inf	up	1	1	no	chr18	2666157	2674145	+	4	circRNA	ENST00000320876	SMCHD1	chr18:2656261-2666156|chr18:2674145-2688393	structural maintenance of chromosomes flexible hinge domain containing 1 [Source:HGNC Symbol;Acc:HGNC:29090]	GO:0000784(nuclear chromosome, telomeric region);GO:0001740(Barr body);GO:0003677(DNA binding);GO:0005515(protein binding);GO:0005524(ATP binding);GO:0005694(chromosome);GO:0006281(DNA repair);GO:0006302(double-strand break repair);GO:0006325(chromatin organization);GO:0006974(cellular response to DNA damage stimulus);GO:0009048(dosage compensation by inactivation of X chromosome);GO:0016787(hydr…	NA	NA
circRNA4961	13.0129	0	1	0	inf	up	1	1	no	chr2	73424430	73520016	+	7	circRNA	ENST00000484298	ALMS1	chr2:73422974-73424429|chr2:73520016-73534823	ALMS1 centrosome and basal body associated protein [Source:HGNC Symbol;Acc:HGNC:428]	GO:0000086(G2/M transition of mitotic cell cycle);GO:0000922(spindle pole);GO:0003674(molecular_function);GO:0005515(protein binding);GO:0005737(cytoplasm);GO:0005813(centrosome);GO:0005814(centriole);GO:0005815(microtubule organizing center);GO:0005829(cytosol);GO:0005856(cytoskeleton);GO:0005929(cilium);GO:0008017(microtubule binding);GO:0010389(regulation of G2/M transition of mitotic cell cyc…	NA	NA
ciRNA157	0	31.569	0	2	-inf	down	1	1	no	chr2	38317385	38318534	-	1	ciRNA	ENST00000378954	ATL2	chr2:38315334-38318534	atlastin GTPase 2 [Source:HGNC Symbol;Acc:HGNC:24047]	GO:0000166(nucleotide binding);GO:0003924(GTPase activity);GO:0005515(protein binding);GO:0005525(GTP binding);GO:0005783(endoplasmic reticulum);GO:0005789(endoplasmic reticulum membrane);GO:0007029(endoplasmic reticulum organization);GO:0007030(Golgi organization);GO:0016020(membrane);GO:0016021(integral component of membrane);GO:0016787(hydrolase activity);GO:0042802(identical protein binding);…	NA	NA
hsa_circ_0075488	13.0129	0	1	0	inf	up	1	1	no	chr6	3006468	3015643	+	4	circRNA	ENST00000380455	NQO2	chr6:3000085-3006467|chr6:3015643-3016883	N-ribosyldihydronicotinamide:quinone reductase 2 [Source:HGNC Symbol;Acc:HGNC:7856]	GO:0001512(dihydronicotinamide riboside quinone reductase activity);GO:0003955(NAD(P)H dehydrogenase (quinone) activity);GO:0005515(protein binding);GO:0005654(nucleoplasm);GO:0005737(cytoplasm);GO:0005829(cytosol);GO:0006805(xenobiotic metabolic process);GO:0007613(memory);GO:0008270(zinc ion binding);GO:0009055(electron transfer activity);GO:0016491(oxidoreductase activity);GO:0016661(oxidoredu…	NA	EC:1.10.5.1
hsa_circ_0126037	0	15.7845	0	1	-inf	down	1	1	no	chr4	25383261	25391015	+	6	circRNA	ENST00000315368	ANAPC4	chr4:25380479-25383260|chr4:25391015-25392337	anaphase promoting complex subunit 4 [Source:HGNC Symbol;Acc:HGNC:19990]	GO:0004842(ubiquitin-protein transferase activity);GO:0005515(protein binding);GO:0005634(nucleus);GO:0005654(nucleoplasm);GO:0005680(anaphase-promoting complex);GO:0005829(cytosol);GO:0006511(ubiquitin-dependent protein catabolic process);GO:0007049(cell cycle);GO:0016567(protein ubiquitination);GO:0019903(protein phosphatase binding);GO:0030071(regulation of mitotic metaphase/anaphase transitio…	04110(Cell cycle);04114(Oocyte meiosis);04120(Ubiquitin mediated proteolysis);04914(Progesterone-mediated oocyte maturation);05166(Human T-cell leukemia virus 1 infection)	NA
hsa_circ_0131116	13.0129	0	1	0	inf	up	1	1	no	chr6	154773989	154803623	+	7	circRNA	ENST00000367186	SCAF8	chr6:154742018-154773988|chr6:154803623-154805368	SR-related CTD associated factor 8 [Source:HGNC Symbol;Acc:HGNC:20959]	GO:0000993(RNA polymerase II complex binding);GO:0003676(nucleic acid binding);GO:0003723(RNA binding);GO:0003729(mRNA binding);GO:0005515(protein binding);GO:0005634(nucleus);GO:0005654(nucleoplasm);GO:0005737(cytoplasm);GO:0005849(mRNA cleavage factor complex);GO:0006369(termination of RNA polymerase II transcription);GO:0006378(mRNA polyadenylation);GO:0016363(nuclear matrix);GO:0032786(positi…	NA	NA
hsa_circ_0008207	0	15.7845	0	1	-inf	down	1	1	no	chr9	83679775	83686155	-	3	circRNA	ENST00000376395	UBQLN1	chr9:83678599-83679774|chr9:83686155-83707499	ubiquilin 1 [Source:HGNC Symbol;Acc:HGNC:12508]	GO:0000045(autophagosome assembly);GO:0000502(proteasome complex);GO:0005515(protein binding);GO:0005634(nucleus);GO:0005654(nucleoplasm);GO:0005737(cytoplasm);GO:0005776(autophagosome);GO:0005783(endoplasmic reticulum);GO:0005829(cytosol);GO:0005886(plasma membrane);GO:0006511(ubiquitin-dependent protein catabolic process);GO:0006914(autophagy);GO:0016020(membrane);GO:0016235(aggresome);GO:00162…	04141(Protein processing in endoplasmic reticulum)	NA
circRNA5009	26.0259	0	2	0	inf	up	1	1	no	chr2	174875788	174878128	-	2	circRNA	ENST00000652674	CHN1	chr2:174846957-174875787|chr2:174878128-174893004	chimerin 1 [Source:HGNC Symbol;Acc:HGNC:1943]	GO:0005096(GTPase activator activity);GO:0005515(protein binding);GO:0005829(cytosol);GO:0007165(signal transduction);GO:0007399(nervous system development);GO:0008045(motor neuron axon guidance);GO:0035556(intracellular signal transduction);GO:0043087(regulation of GTPase activity);GO:0043547(positive regulation of GTPase activity);GO:0046872(metal ion binding);GO:0046875(ephrin receptor binding…	NA	NA
circRNA3116	0	31.569	0	2	-inf	down	1	1	no	chr2	168063501	168075231	-	4	circRNA	ENST00000355999	STK39	chr2:168017095-168063500|chr2:168075231-168129541	serine/threonine kinase 39 [Source:HGNC Symbol;Acc:HGNC:17717]	GO:0000166(nucleotide binding);GO:0000187(activation of MAPK activity);GO:0004672(protein kinase activity);GO:0004674(protein serine/threonine kinase activity);GO:0005515(protein binding);GO:0005524(ATP binding);GO:0005634(nucleus);GO:0005654(nucleoplasm);GO:0005737(cytoplasm);GO:0005829(cytosol);GO:0005856(cytoskeleton);GO:0006468(protein phosphorylation);GO:0008217(regulation of blood pressure)…	NA	EC:2.7.11.1
hsa_circ_0088569	26.0259	0	2	0	inf	up	1	1	no	chr9	125298890	125323923	+	8	circRNA	ENST00000497580	GAPVD1	chr9:125261959-125298889|chr9:125323923-125326415	GTPase activating protein and VPS9 domains 1 [Source:HGNC Symbol;Acc:HGNC:23375]	GO:0005085(guanyl-nucleotide exchange factor activity);GO:0005096(GTPase activator activity);GO:0005768(endosome);GO:0005829(cytosol);GO:0005886(plasma membrane);GO:0006897(endocytosis);GO:0007165(signal transduction);GO:0016020(membrane);GO:0032794(GTPase activating protein binding);GO:0043087(regulation of GTPase activity);GO:0043547(positive regulation of GTPase activity);GO:0045296(cadherin b…	NA	NA
hsa_circ_0018911	13.0129	0	1	0	inf	up	1	1	no	chr10	75219063	75220970	+	3	circRNA	ENST00000298468	VDAC2	chr10:75214070-75219062|chr10:75220970-75222251	voltage dependent anion channel 2 [Source:HGNC Symbol;Acc:HGNC:12672]	GO:0000166(nucleotide binding);GO:0001669(acrosomal vesicle);GO:0005515(protein binding);GO:0005634(nucleus);GO:0005739(mitochondrion);GO:0005741(mitochondrial outer membrane);GO:0006811(ion transport);GO:0006820(anion transport);GO:0007339(binding of sperm to zona pellucida);GO:0008021(synaptic vesicle);GO:0008308(voltage-gated anion channel activity);GO:0015288(porin activity);GO:0015698(inorga…	04020(Calcium signaling pathway);04022(cGMP-PKG signaling pathway);04216(Ferroptosis);04217(Necroptosis);04218(Cellular senescence);04621(NOD-like receptor signaling pathway);04979(Cholesterol metabolism);05012(Parkinson disease);05016(Huntington disease);05166(Human T-cell leukemia virus 1 infection)	NA
hsa_circ_0013093	13.0129	0	1	0	inf	up	1	1	no	chr1	88740988	88786213	+	7	circRNA	ENST00000316005	PKN2	chr1:88684628-88740987|chr1:88786213-88804390	protein kinase N2 [Source:HGNC Symbol;Acc:HGNC:9406]	GO:0000166(nucleotide binding);GO:0003723(RNA binding);GO:0004672(protein kinase activity);GO:0004674(protein serine/threonine kinase activity);GO:0004697(protein kinase C activity);GO:0004698(calcium-dependent protein kinase C activity);GO:0005515(protein binding);GO:0005524(ATP binding);GO:0005634(nucleus);GO:0005654(nucleoplasm);GO:0005737(cytoplasm);GO:0005813(centrosome);GO:0005829(cytosol);…	04151(PI3K-Akt signaling pathway);05132(Salmonella infection)	NA
hsa_circ_0096296	13.0129	0	1	0	inf	up	1	1	no	chr11	68519501	68576043	+	13	circRNA	ENST00000393800	PPP6R3	chr11:68460827-68519500|chr11:68576043-68583042	protein phosphatase 6 regulatory subunit 3 [Source:HGNC Symbol;Acc:HGNC:1173]	GO:0000139(Golgi membrane);GO:0005515(protein binding);GO:0005634(nucleus);GO:0005654(nucleoplasm);GO:0005737(cytoplasm);GO:0005829(cytosol);GO:0005886(plasma membrane);GO:0006516(glycoprotein catabolic process);GO:0019888(protein phosphatase regulator activity);GO:0019903(protein phosphatase binding);GO:0043666(regulation of phosphoprotein phosphatase activity);GO:0048208(COPII vesicle coating)	NA	NA
hsa_circ_0007693	26.0259	0	2	0	inf	up	1	1	no	chr1	44308310	44339322	-	4	circRNA	ENST00000372257	ERI3	chr1:44284907-44308309|chr1:44339322-44352849	ERI1 exoribonuclease family member 3 [Source:HGNC Symbol;Acc:HGNC:17276]	GO:0000175(3'-5'-exoribonuclease activity);GO:0000467(exonucleolytic trimming to generate mature 3'-end of 5.8S rRNA from tricistronic rRNA transcript (SSU-rRNA, 5.8S rRNA, LSU-rRNA));GO:0000738(DNA catabolic process, exonucleolytic);GO:0003676(nucleic acid binding);GO:0003723(RNA binding);GO:0004518(nuclease activity);GO:0004527(exonuclease activity);GO:0006259(DNA metabolic process);GO:0016787(…	NA	NA
ciRNA105	0	15.7845	0	1	-inf	down	1	1	no	chr21	44077785	44079542	+	1	ciRNA	ENST00000291574	TRAPPC10	chr21:44077784-44079563	trafficking protein particle complex 10 [Source:HGNC Symbol;Acc:HGNC:11868]	GO:0000139(Golgi membrane);GO:0005515(protein binding);GO:0005794(Golgi apparatus);GO:0005829(cytosol);GO:0006891(intra-Golgi vesicle-mediated transport);GO:0016192(vesicle-mediated transport);GO:0030008(TRAPP complex);GO:0034498(early endosome to Golgi transport);GO:0048208(COPII vesicle coating);GO:1990071(TRAPPII protein complex)	NA	NA
hsa_circ_0099777	0	15.7845	0	1	-inf	down	1	1	no	chr13	102618722	102623040	+	2	circRNA	ENST00000376052	TPP2	chr13:102616500-102618721|chr13:102623040-102627011	tripeptidyl peptidase 2 [Source:HGNC Symbol;Acc:HGNC:12016]	GO:0000209(protein polyubiquitination);GO:0004175(endopeptidase activity);GO:0004177(aminopeptidase activity);GO:0004252(serine-type endopeptidase activity);GO:0005515(protein binding);GO:0005634(nucleus);GO:0005654(nucleoplasm);GO:0005737(cytoplasm);GO:0005829(cytosol);GO:0006508(proteolysis);GO:0008233(peptidase activity);GO:0008236(serine-type peptidase activity);GO:0008240(tripeptidyl-peptida…	NA	EC:3.4.14.10
hsa_circ_0102102	0	15.7845	0	1	-inf	down	1	1	no	chr14	52455324	52470680	-	4	circRNA	ENST00000281741	TXNDC16	chr14:52440724-52455323|chr14:52470680-52482229	thioredoxin domain containing 16 [Source:HGNC Symbol;Acc:HGNC:19965]	GO:0005515(protein binding);GO:0005576(extracellular region);GO:0005783(endoplasmic reticulum);GO:0005788(endoplasmic reticulum lumen);GO:0008150(biological_process);GO:0045454(cell redox homeostasis);GO:0070062(extracellular exosome)	NA	NA
hsa_circ_0008702	39.0388	0	3	0	inf	up	1	1	no	chr1	1815756	1839238	-	4	circRNA	ENST00000378609	GNB1	chr1:1806538-1815755|chr1:1839238-1890819	G protein subunit beta 1 [Source:HGNC Symbol;Acc:HGNC:4396]	GO:0001750(photoreceptor outer segment);GO:0001917(photoreceptor inner segment);GO:0003924(GTPase activity);GO:0005515(protein binding);GO:0005737(cytoplasm);GO:0005765(lysosomal membrane);GO:0005829(cytosol);GO:0005834(heterotrimeric G-protein complex);GO:0005886(plasma membrane);GO:0006457(protein folding);GO:0007165(signal transduction);GO:0007186(G protein-coupled receptor signaling pathway);…	04014(Ras signaling pathway);04062(Chemokine signaling pathway);04151(PI3K-Akt signaling pathway);04371(Apelin signaling pathway);04713(Circadian entrainment);04723(Retrograde endocannabinoid signaling);04724(Glutamatergic synapse);04725(Cholinergic synapse);04726(Serotonergic synapse);04727(GABAergic synapse);04728(Dopaminergic synapse);04740(Olfactory transduction);04744(Phototransduction);0492…	NA
circRNA5008	13.0129	0	1	0	inf	up	1	1	no	chr2	173358712	173366432	+	6	circRNA	ENST00000347703	CDCA7	chr2:173354984-173358711|chr2:173366432-173367149	cell division cycle associated 7 [Source:HGNC Symbol;Acc:HGNC:14628]	GO:0005634(nucleus);GO:0005654(nucleoplasm);GO:0005737(cytoplasm);GO:0005829(cytosol);GO:0006355(regulation of transcription, DNA-templated);GO:0006915(apoptotic process);GO:0042127(regulation of cell population proliferation)	NA	NA
hsa_circ_0128844	0	15.7845	0	1	-inf	down	1	1	no	chr5	32379115	32390437	-	6	circRNA	ENST00000265069	ZFR	chr5:32364275-32379114|chr5:32390437-32395158	zinc finger RNA binding protein [Source:HGNC Symbol;Acc:HGNC:17277]	GO:0003676(nucleic acid binding);GO:0003677(DNA binding);GO:0003723(RNA binding);GO:0003725(double-stranded RNA binding);GO:0003727(single-stranded RNA binding);GO:0005515(protein binding);GO:0005634(nucleus);GO:0005694(chromosome);GO:0005737(cytoplasm);GO:0007275(multicellular organism development);GO:0008270(zinc ion binding)	NA	NA
circRNA3231	13.0129	0	1	0	inf	up	1	1	no	chr13	41226432	41234007	-	2	circRNA	ENST00000379480	MTRF1	chr13:41223354-41226431|chr13:41234007-41240260	mitochondrial translation release factor 1 [Source:HGNC Symbol;Acc:HGNC:7469]	GO:0003747(translation release factor activity);GO:0005739(mitochondrion);GO:0006412(translation);GO:0006415(translational termination);GO:0006449(regulation of translational termination);GO:0070126(mitochondrial translational termination)	NA	NA
hsa_circ_0137652	26.0259	0	2	0	inf	up	1	1	no	chr9	107300141	107318879	+	5	circRNA	ENST00000358015	RAD23B	chr9:107283695-107300140|chr9:107318879-107321982	RAD23 homolog B, nucleotide excision repair protein [Source:HGNC Symbol;Acc:HGNC:9813]	GO:0000502(proteasome complex);GO:0000715(nucleotide-excision repair, DNA damage recognition);GO:0000717(nucleotide-excision repair, DNA duplex unwinding);GO:0003684(damaged DNA binding);GO:0003697(single-stranded DNA binding);GO:0005515(protein binding);GO:0005634(nucleus);GO:0005654(nucleoplasm);GO:0005737(cytoplasm);GO:0005829(cytosol);GO:0006281(DNA repair);GO:0006289(nucleotide-excision repa…	03420(Nucleotide excision repair);04141(Protein processing in endoplasmic reticulum)	NA
circRNA1720	0	15.7845	0	1	-inf	down	1	1	no	chr5	146455056	146471576	+	7	circRNA	ENST00000507175	TCERG1	chr5:146447408-146455055|chr5:146471576-146478492	transcription elongation regulator 1 [Source:HGNC Symbol;Acc:HGNC:15630]	GO:0000122(negative regulation of transcription by RNA polymerase II);GO:0001103(RNA polymerase II repressing transcription factor binding);GO:0003711(transcription elongation regulator activity);GO:0003712(transcription coregulator activity);GO:0003713(transcription coactivator activity);GO:0003714(transcription corepressor activity);GO:0003723(RNA binding);GO:0005515(protein binding);GO:0005634…	03040(Spliceosome)	NA
hsa_circ_0060742	26.0259	0	2	0	inf	up	1	1	no	chr20	49068715	49070297	+	2	circRNA	ENST00000396192	CSE1L	chr20:49067280-49068714|chr20:49070297-49072567	chromosome segregation 1 like [Source:HGNC Symbol;Acc:HGNC:2431]	GO:0005049(nuclear export signal receptor activity);GO:0005515(protein binding);GO:0005634(nucleus);GO:0005635(nuclear envelope);GO:0005654(nucleoplasm);GO:0005737(cytoplasm);GO:0005829(cytosol);GO:0006606(protein import into nucleus);GO:0006611(protein export from nucleus);GO:0006886(intracellular protein transport);GO:0008536(Ran GTPase binding);GO:0015031(protein transport);GO:0016020(membrane…	NA	NA
circRNA5567	78.0776	0	6	0	inf	up	1	1	no	chr5	170892388	170896115	+	2	circRNA	ENST00000519130	RANBP17	chr5:170881896-170892387|chr5:170896115-170909661	RAN binding protein 17 [Source:HGNC Symbol;Acc:HGNC:14428]	GO:0005049(nuclear export signal receptor activity);GO:0005525(GTP binding);GO:0005634(nucleus);GO:0005643(nuclear pore);GO:0005737(cytoplasm);GO:0006606(protein import into nucleus);GO:0006611(protein export from nucleus);GO:0006886(intracellular protein transport);GO:0008536(Ran GTPase binding);GO:0015031(protein transport);GO:0051028(mRNA transport)	NA	NA
ciRNA170	0	15.7845	0	1	-inf	down	1	1	no	chr1	44776141	44776632	+	1	ciRNA	ENST00000497035	RPS8	chr1:44776140-44776674	ribosomal protein S8 [Source:HGNC Symbol;Acc:HGNC:10441]	GO:0000184(nuclear-transcribed mRNA catabolic process, nonsense-mediated decay);GO:0000462(maturation of SSU-rRNA from tricistronic rRNA transcript (SSU-rRNA, 5.8S rRNA, LSU-rRNA));GO:0003723(RNA binding);GO:0003735(structural constituent of ribosome);GO:0005515(protein binding);GO:0005634(nucleus);GO:0005654(nucleoplasm);GO:0005737(cytoplasm);GO:0005783(endoplasmic reticulum);GO:0005829(cytosol)…	03010(Ribosome)	NA
circRNA5818	39.0388	0	3	0	inf	up	1	1	no	chr1	26447560	26460144	+	3	circRNA	ENST00000416052	DHDDS	chr1:26446432-26447559|chr1:26460144-26467293	dehydrodolichyl diphosphate synthase subunit [Source:HGNC Symbol;Acc:HGNC:20603]	GO:0002094(polyprenyltransferase activity);GO:0005515(protein binding);GO:0005783(endoplasmic reticulum);GO:0005789(endoplasmic reticulum membrane);GO:0006486(protein glycosylation);GO:0006489(dolichyl diphosphate biosynthetic process);GO:0006629(lipid metabolic process);GO:0016020(membrane);GO:0016094(polyprenol biosynthetic process);GO:0016740(transferase activity);GO:0016765(transferase activi…	00900(Terpenoid backbone biosynthesis)	EC:2.5.1.87
hsa_circ_0008812	13.0129	0	1	0	inf	up	1	1	no	chr9	107300141	107311737	+	4	circRNA	ENST00000358015	RAD23B	chr9:107283695-107300140|chr9:107311737-107318751	RAD23 homolog B, nucleotide excision repair protein [Source:HGNC Symbol;Acc:HGNC:9813]	GO:0000502(proteasome complex);GO:0000715(nucleotide-excision repair, DNA damage recognition);GO:0000717(nucleotide-excision repair, DNA duplex unwinding);GO:0003684(damaged DNA binding);GO:0003697(single-stranded DNA binding);GO:0005515(protein binding);GO:0005634(nucleus);GO:0005654(nucleoplasm);GO:0005737(cytoplasm);GO:0005829(cytosol);GO:0006281(DNA repair);GO:0006289(nucleotide-excision repa…	03420(Nucleotide excision repair);04141(Protein processing in endoplasmic reticulum)	NA
circRNA862	0	15.7845	0	1	-inf	down	1	1	no	chr14	30597420	30602131	+	3	circRNA	ENST00000544007	G2E3	chr14:30593639-30597419|chr14:30602131-30607887	G2/M-phase specific E3 ubiquitin protein ligase [Source:HGNC Symbol;Acc:HGNC:20338]	GO:0004842(ubiquitin-protein transferase activity);GO:0005515(protein binding);GO:0005634(nucleus);GO:0005730(nucleolus);GO:0005737(cytoplasm);GO:0005794(Golgi apparatus);GO:0005829(cytosol);GO:0006915(apoptotic process);GO:0007275(multicellular organism development);GO:0016567(protein ubiquitination);GO:0016740(transferase activity);GO:0043231(intracellular membrane-bounded organelle);GO:0046872…	NA	EC:2.3.2.26
hsa_circ_0001712	13.0129	0	1	0	inf	up	1	1	no	chr7	65964323	65967907	-	2	circRNA	ENST00000304895	GUSB	chr7:65961063-65964322|chr7:65967907-65970281	glucuronidase beta [Source:HGNC Symbol;Acc:HGNC:4696]	GO:0004553(hydrolase activity, hydrolyzing O-glycosyl compounds);GO:0004566(beta-glucuronidase activity);GO:0005102(signaling receptor binding);GO:0005576(extracellular region);GO:0005615(extracellular space);GO:0005764(lysosome);GO:0005975(carbohydrate metabolic process);GO:0006027(glycosaminoglycan catabolic process);GO:0008152(metabolic process);GO:0016020(membrane);GO:0016787(hydrolase activi…	00040(Pentose and glucuronate interconversions);00531(Glycosaminoglycan degradation);00860(Porphyrin and chlorophyll metabolism);00983(Drug metabolism - other enzymes);04142(Lysosome)	NA
circRNA3535	26.0259	0	2	0	inf	up	1	1	no	chr10	34450317	34470263	-	2	circRNA	ENST00000545693	PARD3	chr10:34401917-34450316|chr10:34470263-34516978	par-3 family cell polarity regulator [Source:HGNC Symbol;Acc:HGNC:16051]	GO:0000226(microtubule cytoskeleton organization);GO:0005515(protein binding);GO:0005546(phosphatidylinositol-4,5-bisphosphate binding);GO:0005547(phosphatidylinositol-3,4,5-trisphosphate binding);GO:0005737(cytoplasm);GO:0005829(cytosol);GO:0005856(cytoskeleton);GO:0005886(plasma membrane);GO:0005911(cell-cell junction);GO:0005912(adherens junction);GO:0005923(bicellular tight junction);GO:00059…	04015(Rap1 signaling pathway);04062(Chemokine signaling pathway);04080(Neuroactive ligand-receptor interaction);04144(Endocytosis);04360(Axon guidance);04390(Hippo signaling pathway);04520(Adherens junction);04530(Tight junction);05165(Human papillomavirus infection)	NA
hsa_circ_0000279	39.0388	0	3	0	inf	up	1	1	no	chr11	18291442	18292019	-	1	circRNA	ENST00000396253	HPS5	chr11:18288013-18291441|chr11:18292019-18292898	HPS5 biogenesis of lysosomal organelles complex 2 subunit 2 [Source:HGNC Symbol;Acc:HGNC:17022]	GO:0005515(protein binding);GO:0005737(cytoplasm);GO:0005829(cytosol);GO:0006996(organelle organization);GO:0007596(blood coagulation);GO:0031084(BLOC-2 complex);GO:0043473(pigmentation)	NA	NA
circRNA178	0	15.7845	0	1	-inf	down	1	1	no	chr12	112279228	112319742	-	8	circRNA	ENST00000550722	HECTD4	chr12:112274960-112279227|chr12:112319742-112381951	HECT domain E3 ubiquitin protein ligase 4 [Source:HGNC Symbol;Acc:HGNC:26611]	GO:0004842(ubiquitin-protein transferase activity);GO:0016567(protein ubiquitination)	NA	EC:2.3.2.26
hsa_circ_0077292	26.0259	0	2	0	inf	up	1	1	no	chr6	88844357	88853764	-	3	circRNA	ENST00000369485	RNGTT	chr6:88801632-88844356|chr6:88853764-88890494	RNA guanylyltransferase and 5'-phosphatase [Source:HGNC Symbol;Acc:HGNC:10073]	GO:0000166(nucleotide binding);GO:0003824(catalytic activity);GO:0004484(mRNA guanylyltransferase activity);GO:0004651(polynucleotide 5'-phosphatase activity);GO:0004721(phosphoprotein phosphatase activity);GO:0004725(protein tyrosine phosphatase activity);GO:0005515(protein binding);GO:0005525(GTP binding);GO:0005634(nucleus);GO:0005654(nucleoplasm);GO:0006366(transcription by RNA polymerase II)…	03015(mRNA surveillance pathway)	EC:2.7.7.50
hsa_circ_0003970	13.0129	0	1	0	inf	up	1	1	no	chr10	126996748	127000307	+	4	circRNA	ENST00000280333	DOCK1	chr10:126990603-126996747|chr10:127000307-127008731	dedicator of cytokinesis 1 [Source:HGNC Symbol;Acc:HGNC:2987]	GO:0002244(hematopoietic progenitor cell differentiation);GO:0005085(guanyl-nucleotide exchange factor activity);GO:0005089(Rho guanyl-nucleotide exchange factor activity);GO:0005096(GTPase activator activity);GO:0005515(protein binding);GO:0005654(nucleoplasm);GO:0005737(cytoplasm);GO:0005829(cytosol);GO:0006909(phagocytosis);GO:0006911(phagocytosis, engulfment);GO:0006915(apoptotic process);GO:…	04510(Focal adhesion);04810(Regulation of actin cytoskeleton);05100(Bacterial invasion of epithelial cells);05131(Shigellosis)	NA
hsa_circ_0000711	39.0388	47.3535	3	3	-0.278564	down	1	1	no	chr16	68121987	68126610	+	2	circRNA	ENST00000553077	NFATC3	chr16:68085180-68121986|chr16:68126610-68157868	nuclear factor of activated T cells 3 [Source:HGNC Symbol;Acc:HGNC:7777]	GO:0000790(nuclear chromatin);GO:0000978(RNA polymerase II cis-regulatory region sequence-specific DNA binding);GO:0000981(DNA-binding transcription factor activity, RNA polymerase II-specific);GO:0001227(DNA-binding transcription repressor activity, RNA polymerase II-specific);GO:0001228(DNA-binding transcription activator activity, RNA polymerase II-specific);GO:0001816(cytokine production);GO:…	04010(MAPK signaling pathway);04022(cGMP-PKG signaling pathway);04218(Cellular senescence);04310(Wnt signaling pathway);04360(Axon guidance);04625(C-type lectin receptor signaling pathway);04658(Th1 and Th2 cell differentiation);04659(Th17 cell differentiation);04660(T cell receptor signaling pathway);04662(B cell receptor signaling pathway);04921(Oxytocin signaling pathway);05161(Hepatitis B);05…	NA
circRNA5696	26.0259	0	2	0	inf	up	1	1	no	chr11	73707421	73720899	-	4	circRNA	ENST00000400470	RAB6A	chr11:73704215-73707420|chr11:73720899-73730765	RAB6A, member RAS oncogene family [Source:HGNC Symbol;Acc:HGNC:9786]	GO:0000139(Golgi membrane);GO:0000166(nucleotide binding);GO:0003924(GTPase activity);GO:0005515(protein binding);GO:0005525(GTP binding);GO:0005789(endoplasmic reticulum membrane);GO:0005794(Golgi apparatus);GO:0005802(trans-Golgi network);GO:0005829(cytosol);GO:0005886(plasma membrane);GO:0006886(intracellular protein transport);GO:0006890(retrograde vesicle-mediated transport, Golgi to endopla…	NA	NA
hsa_circ_0003036	13.0129	15.7845	1	1	-0.278564	down	1	1	no	chr3	196806579	196807914	+	2	circRNA	ENST00000327134	PAK2	chr3:196805383-196806578|chr3:196807914-196810589	p21 (RAC1) activated kinase 2 [Source:HGNC Symbol;Acc:HGNC:8591]	GO:0000166(nucleotide binding);GO:0002223(stimulatory C-type lectin receptor signaling pathway);GO:0003824(catalytic activity);GO:0004672(protein kinase activity);GO:0004674(protein serine/threonine kinase activity);GO:0005515(protein binding);GO:0005524(ATP binding);GO:0005634(nucleus);GO:0005737(cytoplasm);GO:0005829(cytosol);GO:0005886(plasma membrane);GO:0005911(cell-cell junction);GO:0006468…	04010(MAPK signaling pathway);04012(ErbB signaling pathway);04014(Ras signaling pathway);04360(Axon guidance);04510(Focal adhesion);04660(T cell receptor signaling pathway);04810(Regulation of actin cytoskeleton);05170(Human immunodeficiency virus 1 infection);05211(Renal cell carcinoma)	NA
circRNA2058	0	15.7845	0	1	-inf	down	1	1	no	chr3	183717651	183777700	+	17	circRNA	ENST00000305135	YEATS2	chr3:183715262-183717650|chr3:183777700-183786124	YEATS domain containing 2 [Source:HGNC Symbol;Acc:HGNC:25489]	GO:0000122(negative regulation of transcription by RNA polymerase II);GO:0005515(protein binding);GO:0005634(nucleus);GO:0005671(Ada2/Gcn5/Ada3 transcription activator complex);GO:0006355(regulation of transcription, DNA-templated);GO:0017025(TBP-class protein binding);GO:0042393(histone binding);GO:0043966(histone H3 acetylation);GO:0045892(negative regulation of transcription, DNA-templated);GO…	NA	NA
ciRNA63	0	15.7845	0	1	-inf	down	1	1	no	chr16	89268702	89270816	-	1	ciRNA	ENST00000378330	ANKRD11	chr16:89268663-89270816	ankyrin repeat domain 11 [Source:HGNC Symbol;Acc:HGNC:21316]	GO:0001701(in utero embryonic development);GO:0001894(tissue homeostasis);GO:0005515(protein binding);GO:0005634(nucleus);GO:0005654(nucleoplasm);GO:0005829(cytosol);GO:0005886(plasma membrane);GO:0009653(anatomical structure morphogenesis);GO:0035264(multicellular organism growth);GO:0042475(odontogenesis of dentin-containing tooth);GO:0042802(identical protein binding);GO:0048705(skeletal syste…	NA	NA
ciRNA210	0	31.569	0	2	-inf	down	1	1	no	chr20	34399300	34406629	+	1	ciRNA	ENST00000486883	ITCH	chr20:34399299-34406629	itchy E3 ubiquitin protein ligase [Source:HGNC Symbol;Acc:HGNC:13890]	GO:0000209(protein polyubiquitination);GO:0001558(regulation of cell growth);GO:0002376(immune system process);GO:0002669(positive regulation of T cell anergy);GO:0004842(ubiquitin-protein transferase activity);GO:0005515(protein binding);GO:0005634(nucleus);GO:0005654(nucleoplasm);GO:0005737(cytoplasm);GO:0005768(endosome);GO:0005769(early endosome);GO:0005829(cytosol);GO:0005886(plasma membrane…	04120(Ubiquitin mediated proteolysis);04144(Endocytosis);04668(TNF signaling pathway);04932(Non-alcoholic fatty liver disease (NAFLD))	EC:2.3.2.26
hsa_circ_0113380	26.0259	0	2	0	inf	up	1	1	no	chr1	42265115	42323827	-	5	circRNA	ENST00000372572	FOXJ3	chr1:42227966-42265114|chr1:42323827-42334924	forkhead box J3 [Source:HGNC Symbol;Acc:HGNC:29178]	GO:0000790(nuclear chromatin);GO:0000978(RNA polymerase II cis-regulatory region sequence-specific DNA binding);GO:0000981(DNA-binding transcription factor activity, RNA polymerase II-specific);GO:0001228(DNA-binding transcription activator activity, RNA polymerase II-specific);GO:0003677(DNA binding);GO:0003700(DNA-binding transcription factor activity);GO:0005515(protein binding);GO:0005634(nuc…	NA	NA
hsa_circ_0002077	13.0129	15.7845	1	1	-0.278564	down	1	1	no	chr22	45178238	45178900	+	1	circRNA	ENST00000347635	NUP50	chr22:45176080-45178237|chr22:45178900-45181285	nucleoporin 50 [Source:HGNC Symbol;Acc:HGNC:8065]	GO:0005515(protein binding);GO:0005634(nucleus);GO:0005643(nuclear pore);GO:0005654(nucleoplasm);GO:0006110(regulation of glycolytic process);GO:0006406(mRNA export from nucleus);GO:0006409(tRNA export from nucleus);GO:0006606(protein import into nucleus);GO:0015031(protein transport);GO:0016020(membrane);GO:0016021(integral component of membrane);GO:0016032(viral process);GO:0016925(protein sumo…	03013(RNA transport)	NA
hsa_circ_0132391	0	15.7845	0	1	-inf	down	1	1	no	chr6	82214227	82214829	-	1	circRNA	ENST00000306270	IBTK	chr6:82212793-82214226|chr6:82214829-82216075	inhibitor of Bruton tyrosine kinase [Source:HGNC Symbol;Acc:HGNC:17853]	GO:0001933(negative regulation of protein phosphorylation);GO:0005515(protein binding);GO:0005634(nucleus);GO:0005654(nucleoplasm);GO:0005737(cytoplasm);GO:0016020(membrane);GO:0019901(protein kinase binding);GO:0030292(protein tyrosine kinase inhibitor activity);GO:0051209(release of sequestered calcium ion into cytosol);GO:0061099(negative regulation of protein tyrosine kinase activity)	NA	NA
circRNA1618	0	31.569	0	2	-inf	down	1	1	no	chr5	72193866	72200367	+	1	circRNA	ENST00000296755	MAP1B	chr5:72186754-72193865|chr5:72200367-72203562	microtubule associated protein 1B [Source:HGNC Symbol;Acc:HGNC:6836]	GO:0000226(microtubule cytoskeleton organization);GO:0001578(microtubule bundle formation);GO:0001750(photoreceptor outer segment);GO:0001764(neuron migration);GO:0003779(actin binding);GO:0005198(structural molecule activity);GO:0005515(protein binding);GO:0005543(phospholipid binding);GO:0005737(cytoplasm);GO:0005829(cytosol);GO:0005856(cytoskeleton);GO:0005874(microtubule);GO:0005875(microtubu…	NA	NA
circRNA972	0	15.7845	0	1	-inf	down	1	1	no	chr19	33113767	33125202	+	5	circRNA	ENST00000170564	GPATCH1	chr19:33112613-33113766|chr19:33125202-33126587	G-patch domain containing 1 [Source:HGNC Symbol;Acc:HGNC:24658]	GO:0000398(mRNA splicing, via spliceosome);GO:0003676(nucleic acid binding);GO:0003723(RNA binding);GO:0005634(nucleus);GO:0006397(mRNA processing);GO:0071013(catalytic step 2 spliceosome)	NA	NA
circRNA2892	0	31.569	0	2	-inf	down	1	1	no	chr2	147972740	147975975	-	3	circRNA	ENST00000495601	ORC4	chr2:147958866-147972739|chr2:147975975-148020633	origin recognition complex subunit 4 [Source:HGNC Symbol;Acc:HGNC:8490]	GO:0000082(G1/S transition of mitotic cell cycle);GO:0000166(nucleotide binding);GO:0000784(nuclear chromosome, telomeric region);GO:0000808(origin recognition complex);GO:0003677(DNA binding);GO:0003688(DNA replication origin binding);GO:0005515(protein binding);GO:0005524(ATP binding);GO:0005634(nucleus);GO:0005654(nucleoplasm);GO:0005664(nuclear origin of replication recognition complex);GO:00…	04110(Cell cycle)	NA
circRNA2271	0	31.569	0	2	-inf	down	1	1	no	chr2	207123774	207124404	-	1	circRNA	ENST00000412414	KLF7	chr2:207088581-207123773|chr2:207124404-207134066	Kruppel like factor 7 [Source:HGNC Symbol;Acc:HGNC:6350]	GO:0000122(negative regulation of transcription by RNA polymerase II);GO:0000790(nuclear chromatin);GO:0000976(transcription regulatory region sequence-specific DNA binding);GO:0000978(RNA polymerase II cis-regulatory region sequence-specific DNA binding);GO:0000981(DNA-binding transcription factor activity, RNA polymerase II-specific);GO:0001228(DNA-binding transcription activator activity, RNA …	NA	NA
circRNA3328	13.0129	0	1	0	inf	up	1	1	no	chr12	66306345	66338212	+	11	circRNA	ENST00000545134	HELB	chr12:66305150-66306344|chr12:66338212-66343455	DNA helicase B [Source:HGNC Symbol;Acc:HGNC:17196]	GO:0000166(nucleotide binding);GO:0000462(maturation of SSU-rRNA from tricistronic rRNA transcript (SSU-rRNA, 5.8S rRNA, LSU-rRNA));GO:0003678(DNA helicase activity);GO:0003723(RNA binding);GO:0004386(helicase activity);GO:0005524(ATP binding);GO:0005634(nucleus);GO:0005662(DNA replication factor A complex);GO:0005694(chromosome);GO:0005730(nucleolus);GO:0005737(cytoplasm);GO:0006260(DNA replicat…	NA	EC:3.6.4.12
circRNA3029	52.0517	63.138	4	4	-0.278564	down	1	1	no	chr1	58714832	58718748	+	1	intergenic	intergenic_circRNA	intergenic_circRNA	chr1:58714831-58718748	NA	NA	NA	NA
hsa_circ_0003018	0	15.7845	0	1	-inf	down	1	1	no	chr10	84417771	84438707	+	3	circRNA	ENST00000372088	CCSER2	chr10:84373815-84417770|chr10:84438707-84463932	coiled-coil serine rich protein 2 [Source:HGNC Symbol;Acc:HGNC:29197]	GO:0001578(microtubule bundle formation);GO:0005737(cytoplasm);GO:0005856(cytoskeleton);GO:0008017(microtubule binding);GO:0015630(microtubule cytoskeleton)	NA	NA
circRNA648	0	31.569	0	2	-inf	down	1	1	no	chr17	81596116	81613494	-	8	circRNA	ENST00000331134	NPLOC4	chr17:81589104-81596115|chr17:81613494-81622165	NPL4 homolog, ubiquitin recognition factor [Source:HGNC Symbol;Acc:HGNC:18261]	GO:0005515(protein binding);GO:0005634(nucleus);GO:0005654(nucleoplasm);GO:0005737(cytoplasm);GO:0005783(endoplasmic reticulum);GO:0005829(cytosol);GO:0006511(ubiquitin-dependent protein catabolic process);GO:0007030(Golgi organization);GO:0030433(ubiquitin-dependent ERAD pathway);GO:0030970(retrograde protein transport, ER to cytosol);GO:0031625(ubiquitin protein ligase binding);GO:0032480(negat…	04141(Protein processing in endoplasmic reticulum)	NA
ciRNA144	0	15.7845	0	1	-inf	down	1	1	no	chr4	144659839	144660068	+	1	ciRNA	ENST00000296575	HHIP	chr4:144659838-144706530	hedgehog interacting protein [Source:HGNC Symbol;Acc:HGNC:14866]	GO:0003824(catalytic activity);GO:0005515(protein binding);GO:0005576(extracellular region);GO:0005634(nucleus);GO:0005737(cytoplasm);GO:0005886(plasma membrane);GO:0005887(integral component of plasma membrane);GO:0007165(signal transduction);GO:0007405(neuroblast proliferation);GO:0008270(zinc ion binding);GO:0009887(animal organ morphogenesis);GO:0009953(dorsal/ventral pattern formation);GO:00…	04024(cAMP signaling pathway);04340(Hedgehog signaling pathway);05200(Pathways in cancer);05217(Basal cell carcinoma)	NA
hsa_circ_0002024	247.246	284.121	19	18	-0.200561	down	1	1	no	chr2	190659158	190673152	+	3	circRNA	ENST00000409581	NAB1	chr2:190649360-190659157|chr2:190673152-190683737	NGFI-A binding protein 1 [Source:HGNC Symbol;Acc:HGNC:7626]	GO:0001958(endochondral ossification);GO:0003712(transcription coregulator activity);GO:0005634(nucleus);GO:0006355(regulation of transcription, DNA-templated);GO:0008134(transcription factor binding);GO:0014037(Schwann cell differentiation);GO:0042552(myelination);GO:0045682(regulation of epidermis development);GO:0045892(negative regulation of transcription, DNA-templated)	NA	NA
hsa_circ_0002605	52.0517	0	4	0	inf	up	1	1	no	chr17	51041501	51056482	-	3	circRNA	ENST00000618113	SPAG9	chr17:51021365-51041500|chr17:51056482-51079583	sperm associated antigen 9 [Source:HGNC Symbol;Acc:HGNC:14524]	GO:0000187(activation of MAPK activity);GO:0001669(acrosomal vesicle);GO:0005078(MAP-kinase scaffold activity);GO:0005515(protein binding);GO:0005737(cytoplasm);GO:0005764(lysosome);GO:0005765(lysosomal membrane);GO:0005829(cytosol);GO:0007257(activation of JUN kinase activity);GO:0008432(JUN kinase binding);GO:0016020(membrane);GO:0016021(integral component of membrane);GO:0016192(vesicle-mediat…	NA	NA
hsa_circ_0051606	13.0129	0	1	0	inf	up	1	1	no	chr19	46697157	46697850	-	2	circRNA	ENST00000601806	PRKD2	chr19:46694133-46697156|chr19:46697850-46700798	protein kinase D2 [Source:HGNC Symbol;Acc:HGNC:17293]	GO:0000166(nucleotide binding);GO:0001525(angiogenesis);GO:0001938(positive regulation of endothelial cell proliferation);GO:0002250(adaptive immune response);GO:0002376(immune system process);GO:0004672(protein kinase activity);GO:0004674(protein serine/threonine kinase activity);GO:0004697(protein kinase C activity);GO:0004698(calcium-dependent protein kinase C activity);GO:0005080(protein kina…	04015(Rap1 signaling pathway);04925(Aldosterone synthesis and secretion)	EC:2.7.11.13
circRNA4272	26.0259	0	2	0	inf	up	1	1	no	X	101101058	101127665	+	9	circRNA	ENST00000372926	CENPI	X:101100700-101101057|X:101127665-101128715	centromere protein I [Source:HGNC Symbol;Acc:HGNC:3968]	GO:0000775(chromosome, centromeric region);GO:0000776(kinetochore);GO:0005515(protein binding);GO:0005634(nucleus);GO:0005654(nucleoplasm);GO:0005694(chromosome);GO:0005829(cytosol);GO:0007548(sex differentiation);GO:0016604(nuclear body);GO:0034080(CENP-A containing nucleosome assembly);GO:0034508(centromere complex assembly)	NA	NA
circRNA2372	0	15.7845	0	1	-inf	down	1	1	no	chr1	39459086	39480009	+	8	circRNA	ENST00000567887	MACF1	chr1:39458490-39459085|chr1:39480009-39480919	microtubule actin crosslinking factor 1 [Source:HGNC Symbol;Acc:HGNC:13664]	GO:0003723(RNA binding);GO:0003779(actin binding);GO:0005198(structural molecule activity);GO:0005509(calcium ion binding);GO:0005515(protein binding);GO:0005737(cytoplasm);GO:0005794(Golgi apparatus);GO:0005856(cytoskeleton);GO:0005874(microtubule);GO:0005882(intermediate filament);GO:0005886(plasma membrane);GO:0007010(cytoskeleton organization);GO:0008017(microtubule binding);GO:0008092(cytosk…	NA	NA
hsa_circ_0007981	0	31.569	0	2	-inf	down	1	1	no	chr6	154787861	154795139	+	3	circRNA	ENST00000367186	SCAF8	chr6:154778045-154787860|chr6:154795139-154801970	SR-related CTD associated factor 8 [Source:HGNC Symbol;Acc:HGNC:20959]	GO:0000993(RNA polymerase II complex binding);GO:0003676(nucleic acid binding);GO:0003723(RNA binding);GO:0003729(mRNA binding);GO:0005515(protein binding);GO:0005634(nucleus);GO:0005654(nucleoplasm);GO:0005737(cytoplasm);GO:0005849(mRNA cleavage factor complex);GO:0006369(termination of RNA polymerase II transcription);GO:0006378(mRNA polyadenylation);GO:0016363(nuclear matrix);GO:0032786(positi…	NA	NA
hsa_circ_0056360	0	15.7845	0	1	-inf	down	1	1	no	chr2	127765174	127771004	-	4	circRNA	ENST00000322313	WDR33	chr2:127764979-127765173|chr2:127771004-127811011	WD repeat domain 33 [Source:HGNC Symbol;Acc:HGNC:25651]	GO:0000398(mRNA splicing, via spliceosome);GO:0001650(fibrillar center);GO:0003723(RNA binding);GO:0005515(protein binding);GO:0005581(collagen trimer);GO:0005634(nucleus);GO:0005654(nucleoplasm);GO:0005847(mRNA cleavage and polyadenylation specificity factor complex);GO:0006301(postreplication repair);GO:0006369(termination of RNA polymerase II transcription);GO:0006378(mRNA polyadenylation);GO:…	03015(mRNA surveillance pathway)	NA
ciRNA454	13.0129	0	1	0	inf	up	1	1	no	chr3	196242122	196242561	-	1	ciRNA	ENST00000419333	PCYT1A	chr3:196242090-196242561	phosphate cytidylyltransferase 1, choline, alpha [Source:HGNC Symbol;Acc:HGNC:8754]	GO:0003824(catalytic activity);GO:0004105(choline-phosphate cytidylyltransferase activity);GO:0005515(protein binding);GO:0005516(calmodulin binding);GO:0005635(nuclear envelope);GO:0005737(cytoplasm);GO:0005783(endoplasmic reticulum);GO:0005789(endoplasmic reticulum membrane);GO:0005829(cytosol);GO:0005886(plasma membrane);GO:0006629(lipid metabolic process);GO:0006656(phosphatidylcholine biosyn…	00440(Phosphonate and phosphinate metabolism);00564(Glycerophospholipid metabolism);05231(Choline metabolism in cancer)	NA
hsa_circ_0132359	0	15.7845	0	1	-inf	down	1	1	no	chr6	79025519	79026164	-	2	circRNA	ENST00000275034	PHIP	chr6:79019159-79025518|chr6:79026164-79042842	pleckstrin homology domain interacting protein [Source:HGNC Symbol;Acc:HGNC:15673]	GO:0001932(regulation of protein phosphorylation);GO:0005158(insulin receptor binding);GO:0005515(protein binding);GO:0005634(nucleus);GO:0006357(regulation of transcription by RNA polymerase II);GO:0007010(cytoskeleton organization);GO:0008284(positive regulation of cell population proliferation);GO:0008286(insulin receptor signaling pathway);GO:0008360(regulation of cell shape);GO:0022604(regul…	NA	NA
circRNA267	0	15.7845	0	1	-inf	down	1	1	no	chr11	68065786	68066516	-	2	circRNA	ENST00000265689	CHKA	chr11:68064631-68065785|chr11:68066516-68068878	choline kinase alpha [Source:HGNC Symbol;Acc:HGNC:1937]	GO:0000166(nucleotide binding);GO:0004103(choline kinase activity);GO:0004104(cholinesterase activity);GO:0004305(ethanolamine kinase activity);GO:0005524(ATP binding);GO:0005737(cytoplasm);GO:0005829(cytosol);GO:0006580(ethanolamine metabolic process);GO:0006629(lipid metabolic process);GO:0006646(phosphatidylethanolamine biosynthetic process);GO:0006656(phosphatidylcholine biosynthetic process)…	00564(Glycerophospholipid metabolism);05231(Choline metabolism in cancer)	NA
hsa_circ_0081891	0	15.7845	0	1	-inf	down	1	1	no	chr7	107281300	107283732	-	2	circRNA	ENST00000347053	COG5	chr7:107258383-107281299|chr7:107283732-107298141	component of oligomeric golgi complex 5 [Source:HGNC Symbol;Acc:HGNC:14857]	GO:0000139(Golgi membrane);GO:0003674(molecular_function);GO:0005515(protein binding);GO:0005654(nucleoplasm);GO:0005737(cytoplasm);GO:0005794(Golgi apparatus);GO:0005829(cytosol);GO:0006888(endoplasmic reticulum to Golgi vesicle-mediated transport);GO:0006891(intra-Golgi vesicle-mediated transport);GO:0015031(protein transport);GO:0016020(membrane);GO:0017119(Golgi transport complex);GO:0032588(…	NA	NA
circRNA5739	39.0388	0	3	0	inf	up	1	1	no	chr8	22474955	22498112	+	3	circRNA	ENST00000397775	PPP3CC	chr8:22441458-22474954|chr8:22498112-22511086	protein phosphatase 3 catalytic subunit gamma [Source:HGNC Symbol;Acc:HGNC:9316]	GO:0004721(phosphoprotein phosphatase activity);GO:0005515(protein binding);GO:0005516(calmodulin binding);GO:0005737(cytoplasm);GO:0005739(mitochondrion);GO:0005829(cytosol);GO:0005955(calcineurin complex);GO:0006470(protein dephosphorylation);GO:0007420(brain development);GO:0016787(hydrolase activity);GO:0033173(calcineurin-NFAT signaling cascade);GO:0033192(calmodulin-dependent protein phosph…	04010(MAPK signaling pathway);04020(Calcium signaling pathway);04022(cGMP-PKG signaling pathway);04114(Oocyte meiosis);04218(Cellular senescence);04310(Wnt signaling pathway);04360(Axon guidance);04370(VEGF signaling pathway);04380(Osteoclast differentiation);04625(C-type lectin receptor signaling pathway);04650(Natural killer cell mediated cytotoxicity);04658(Th1 and Th2 cell differentiation);04…	NA
ciRNA8	0	15.7845	0	1	-inf	down	1	1	no	chr12	56248893	56252014	-	1	ciRNA	ENST00000267116	ANKRD52	chr12:56248870-56252014	ankyrin repeat domain 52 [Source:HGNC Symbol;Acc:HGNC:26614]	GO:0005515(protein binding)	NA	NA
hsa_circ_0003476	0	31.569	0	2	-inf	down	1	1	no	chr21	44079564	44080127	+	2	circRNA	ENST00000291574	TRAPPC10	chr21:44077784-44079563|chr21:44080127-44082787	trafficking protein particle complex 10 [Source:HGNC Symbol;Acc:HGNC:11868]	GO:0000139(Golgi membrane);GO:0005515(protein binding);GO:0005794(Golgi apparatus);GO:0005829(cytosol);GO:0006891(intra-Golgi vesicle-mediated transport);GO:0016192(vesicle-mediated transport);GO:0030008(TRAPP complex);GO:0034498(early endosome to Golgi transport);GO:0048208(COPII vesicle coating);GO:1990071(TRAPPII protein complex)	NA	NA
hsa_circ_0032965	13.0129	31.569	1	2	-1.27856	down	1	1	no	chr14	91481576	91490802	-	3	circRNA	ENST00000554684	PPP4R3A	chr14:91476986-91481575|chr14:91490802-91509505	protein phosphatase 4 regulatory subunit 3A [Source:HGNC Symbol;Acc:HGNC:20219]	GO:0005634(nucleus);GO:0005654(nucleoplasm);GO:0005737(cytoplasm);GO:0005815(microtubule organizing center);GO:0005829(cytosol);GO:0005856(cytoskeleton);GO:0016607(nuclear speck)	04922(Glucagon signaling pathway)	NA
circRNA3393	13.0129	0	1	0	inf	up	1	1	no	chr12	123345258	123350441	-	3	circRNA	ENST00000267176	SBNO1	chr12:123341088-123345257|chr12:123350441-123364700	strawberry notch homolog 1 [Source:HGNC Symbol;Acc:HGNC:22973]	GO:0003674(molecular_function);GO:0005575(cellular_component);GO:0005634(nucleus);GO:0006355(regulation of transcription, DNA-templated);GO:0008150(biological_process);GO:0031490(chromatin DNA binding);GO:0042393(histone binding)	NA	NA
hsa_circ_0087385	13.0129	0	1	0	inf	up	1	1	no	chr9	85585463	85596449	-	6	circRNA	ENST00000376083	AGTPBP1	chr9:85579096-85585462|chr9:85596449-85618982	ATP/GTP binding protein 1 [Source:HGNC Symbol;Acc:HGNC:17258]	GO:0001754(eye photoreceptor cell differentiation);GO:0004180(carboxypeptidase activity);GO:0004181(metallocarboxypeptidase activity);GO:0005634(nucleus);GO:0005730(nucleolus);GO:0005737(cytoplasm);GO:0005739(mitochondrion);GO:0005829(cytosol);GO:0006508(proteolysis);GO:0007005(mitochondrion organization);GO:0007628(adult walking behavior);GO:0008233(peptidase activity);GO:0008237(metallopeptidas…	NA	NA
hsa_circ_0004988	13.0129	0	1	0	inf	up	1	1	no	chr11	59639048	59643035	-	3	circRNA	ENST00000300146	PATL1	chr11:59638411-59639047|chr11:59643035-59647753	PAT1 homolog 1, processing body mRNA decay factor [Source:HGNC Symbol;Acc:HGNC:26721]	GO:0000290(deadenylation-dependent decapping of nuclear-transcribed mRNA);GO:0000932(P-body);GO:0003723(RNA binding);GO:0005515(protein binding);GO:0005634(nucleus);GO:0005737(cytoplasm);GO:0005829(cytosol);GO:0008266(poly(U) RNA binding);GO:0016605(PML body);GO:0016607(nuclear speck);GO:0030014(CCR4-NOT complex);GO:0033962(cytoplasmic mRNA processing body assembly);GO:0034046(poly(G) binding);GO…	03018(RNA degradation)	NA
circRNA5545	26.0259	0	2	0	inf	up	1	1	no	chr1	77717868	77718641	-	2	circRNA	ENST00000527390	USP33	chr1:77715868-77717867|chr1:77718641-77721172	ubiquitin specific peptidase 33 [Source:HGNC Symbol;Acc:HGNC:20059]	GO:0001664(G protein-coupled receptor binding);GO:0004197(cysteine-type endopeptidase activity);GO:0004843(thiol-dependent ubiquitin-specific protease activity);GO:0005515(protein binding);GO:0005654(nucleoplasm);GO:0005737(cytoplasm);GO:0005794(Golgi apparatus);GO:0005813(centrosome);GO:0005815(microtubule organizing center);GO:0005829(cytosol);GO:0005856(cytoskeleton);GO:0005925(focal adhesion)…	NA	EC:3.4.19.12
[truncated: 5,841 more rows]
