# Supplementary material for: o8G-modified circKIAA1797 promotes lung cancer development by inhibiting cuproptosis
Source: J Exp Clin Cancer Res. 2025 Apr 2;44:110. doi: 10.1186/s13046-025-03365-z (PMC11963662; doi:10.1186/s13046-025-03365-z)
Supplement: Supplementary file 2 — Supplementary Material 2 [file 13046_2025_3365_MOESM2_ESM.xlsx]

## Sheet: Protein
#	AC	DE	SQ Length	PSM Count	Coverage	Score	Ratio	Group	Flag
1	sp|Q15149|PLEC_HUMAN	Plectin OS=Homo sapiens OX=9606 GN=PLEC PE=1 SV=3	4684	2402	0.75	10.5	0
2	tr|H0YDN1|H0YDN1_HUMAN	Plectin OS=Homo sapiens OX=9606 GN=PLEC PE=1 SV=9	3447	1653	0.74	10.367	0
3	sp|P09211|GSTP1_HUMAN	Glutathione S-transferase P OS=Homo sapiens OX=9606 GN=GSTP1 PE=1 SV=2	210	843	0.824	9.696	0
4	sp|P05783|K1C18_HUMAN	Keratin, type I cytoskeletal 18 OS=Homo sapiens OX=9606 GN=KRT18 PE=1 SV=2	430	807	0.914	14.285	0
5	tr|F8VZY9|F8VZY9_HUMAN	Keratin, type I cytoskeletal 18 OS=Homo sapiens OX=9606 GN=KRT18 PE=1 SV=1	391	749	0.905	0	0	sp|P05783|K1C18_HUMAN/	SubSet/
6	sp|P60709|ACTB_HUMAN	Actin, cytoplasmic 1 OS=Homo sapiens OX=9606 GN=ACTB PE=1 SV=1	375	748	0.872	10.279	0
7	sp|P63261|ACTG_HUMAN	Actin, cytoplasmic 2 OS=Homo sapiens OX=9606 GN=ACTG1 PE=1 SV=1	375	743	0.872	10.279	0
8	tr|A8MX94|A8MX94_HUMAN	GST class-pi OS=Homo sapiens OX=9606 GN=GSTP1 PE=1 SV=1	174	682	0.695	0	0	sp|P09211|GSTP1_HUMAN/	SubSet/
9	tr|E7EVS6|E7EVS6_HUMAN	Actin, cytoplasmic 1 OS=Homo sapiens OX=9606 GN=ACTB PE=1 SV=9	334	669	0.874	0	0	sp|P60709|ACTB_HUMAN/	SubSet/
10	tr|A0A2R8Y793|A0A2R8Y793_HUMAN	Actin, cytoplasmic 1 (Fragment) OS=Homo sapiens OX=9606 GN=ACTB PE=1 SV=1	309	642	0.935	0	0	sp|P60709|ACTB_HUMAN/	SubSet/
11	sp|P05787|K2C8_HUMAN	Keratin, type II cytoskeletal 8 OS=Homo sapiens OX=9606 GN=KRT8 PE=1 SV=7	483	624	0.909	10.199	0
12	tr|A0A6Q8PFE4|A0A6Q8PFE4_HUMAN	Actin, cytoplasmic 1 OS=Homo sapiens OX=9606 GN=ACTB PE=4 SV=1	332	573	0.855	0	0	sp|P63261|ACTG_HUMAN/sp|P60709|ACTB_HUMAN/	SubSet/SubSet/
13	sp|Q13813|SPTN1_HUMAN	Spectrin alpha chain, non-erythrocytic 1 OS=Homo sapiens OX=9606 GN=SPTAN1 PE=1 SV=3	2472	461	0.679	9.276	0
14	tr|A0A0D9SGF6|A0A0D9SGF6_HUMAN	Spectrin alpha chain, non-erythrocytic 1 OS=Homo sapiens OX=9606 GN=SPTAN1 PE=1 SV=1	2498	456	0.663	0	0	sp|Q13813|SPTN1_HUMAN/	SubSet/
15	tr|A0A0D9SF54|A0A0D9SF54_HUMAN	Spectrin alpha chain, non-erythrocytic 1 OS=Homo sapiens OX=9606 GN=SPTAN1 PE=1 SV=1	2457	455	0.67	9.494	0
16	sp|Q01082|SPTB2_HUMAN	Spectrin beta chain, non-erythrocytic 1 OS=Homo sapiens OX=9606 GN=SPTBN1 PE=1 SV=2	2364	427	0.679	9.608	0
17	tr|A0A087WUZ3|A0A087WUZ3_HUMAN	Spectrin beta chain OS=Homo sapiens OX=9606 GN=SPTBN1 PE=1 SV=1	2366	414	0.664	0	0	sp|Q01082|SPTB2_HUMAN/	SubSet/
18	tr|I3L3I0|I3L3I0_HUMAN	Actin, cytoplasmic 2 (Fragment) OS=Homo sapiens OX=9606 GN=ACTG1 PE=1 SV=1	214	400	0.85	0	0	sp|P63261|ACTG_HUMAN/	SubSet/
19	tr|I3L1U9|I3L1U9_HUMAN	Actin, cytoplasmic 2 (Fragment) OS=Homo sapiens OX=9606 GN=ACTG1 PE=1 SV=1	214	400	0.85	0	0	sp|P63261|ACTG_HUMAN/	SubSet/
20	tr|A0A087X2E9|A0A087X2E9_HUMAN	Glutathione S-transferase P (Fragment) OS=Homo sapiens OX=9606 GN=GSTP1 PE=1 SV=1	79	390	0.772	0	0	sp|P09211|GSTP1_HUMAN/	SubSet/
21	sp|P35579|MYH9_HUMAN	Myosin-9 OS=Homo sapiens OX=9606 GN=MYH9 PE=1 SV=4	1960	385	0.628	10.574	0
22	sp|P68032|ACTC_HUMAN	Actin, alpha cardiac muscle 1 OS=Homo sapiens OX=9606 GN=ACTC1 PE=1 SV=1	377	376	0.642	6.575	0
23	sp|P68133|ACTS_HUMAN	Actin, alpha skeletal muscle OS=Homo sapiens OX=9606 GN=ACTA1 PE=1 SV=1	377	373	0.589	6.285	0
24	tr|I3L4N8|I3L4N8_HUMAN	Actin, cytoplasmic 2 (Fragment) OS=Homo sapiens OX=9606 GN=ACTG1 PE=1 SV=8	241	356	0.805	0	0	sp|P63261|ACTG_HUMAN/	SubSet/
25	sp|P62736|ACTA_HUMAN	Actin, aortic smooth muscle OS=Homo sapiens OX=9606 GN=ACTA2 PE=1 SV=1	377	354	0.613	0	0	sp|P68032|ACTC_HUMAN/	SubSet/
26	sp|P63267|ACTH_HUMAN	Actin, gamma-enteric smooth muscle OS=Homo sapiens OX=9606 GN=ACTG2 PE=1 SV=1	376	354	0.614	0	0	sp|P68032|ACTC_HUMAN/	SubSet/
27	sp|P02545|LMNA_HUMAN	Prelamin-A/C OS=Homo sapiens OX=9606 GN=LMNA PE=1 SV=1	664	352	0.718	0	0	tr|A0A6Q8PFJ0|A0A6Q8PFJ0_HUMAN/	SameSet/
28	tr|A0A6Q8PFJ0|A0A6Q8PFJ0_HUMAN	Prelamin-A/C OS=Homo sapiens OX=9606 GN=LMNA PE=4 SV=1	729	352	0.654	8.456	0
29	sp|P08729|K2C7_HUMAN	Keratin, type II cytoskeletal 7 OS=Homo sapiens OX=9606 GN=KRT7 PE=1 SV=5	469	351	0.759	9.561	0
30	tr|A0A2R8YGF8|A0A2R8YGF8_HUMAN	Actin, cytoplasmic 1 (Fragment) OS=Homo sapiens OX=9606 GN=ACTB PE=1 SV=1	165	325	0.83	0	0	sp|P60709|ACTB_HUMAN/	SubSet/
31	tr|I3L3R2|I3L3R2_HUMAN	Actin, cytoplasmic 2 (Fragment) OS=Homo sapiens OX=9606 GN=ACTG1 PE=1 SV=1	164	320	0.835	0	0	sp|P63261|ACTG_HUMAN/	SubSet/
32	tr|A0A6Q8PH58|A0A6Q8PH58_HUMAN	Actin, cytoplasmic 1 OS=Homo sapiens OX=9606 GN=ACTB PE=4 SV=1	151	316	0.748	0	0	sp|P60709|ACTB_HUMAN/	SubSet/
33	tr|G5E9R0|G5E9R0_HUMAN	Actin, cytoplasmic 1 OS=Homo sapiens OX=9606 GN=ACTB PE=1 SV=1	125	316	0.904	0	0	sp|P60709|ACTB_HUMAN/	SubSet/
34	tr|Q3BDU5|Q3BDU5_HUMAN	Prelamin-A/C OS=Homo sapiens OX=9606 GN=LMNA PE=1 SV=1	487	315	0.766	9.907	0
35	tr|K7EM38|K7EM38_HUMAN	Actin, cytoplasmic 2 (Fragment) OS=Homo sapiens OX=9606 GN=ACTG1 PE=1 SV=1	133	312	0.925	0	0	sp|P63261|ACTG_HUMAN/	SubSet/
36	tr|J3KT65|J3KT65_HUMAN	Actin, cytoplasmic 2 OS=Homo sapiens OX=9606 GN=ACTG1 PE=1 SV=1	198	311	0.571	0	0	sp|P63261|ACTG_HUMAN/	SubSet/
37	tr|A0A6Q8PHQ9|A0A6Q8PHQ9_HUMAN	Prelamin-A/C OS=Homo sapiens OX=9606 GN=LMNA PE=4 SV=1	516	304	0.667	0	0	tr|A0A6Q8PFJ0|A0A6Q8PFJ0_HUMAN/	SubSet/
38	tr|F8VUG2|F8VUG2_HUMAN	Keratin, type II cytoskeletal 8 (Fragment) OS=Homo sapiens OX=9606 GN=KRT8 PE=1 SV=1	273	293	0.934	0	0	sp|P05787|K2C8_HUMAN/	SubSet/
39	tr|Q5TCI8|Q5TCI8_HUMAN	Prelamin-A/C OS=Homo sapiens OX=9606 GN=LMNA PE=1 SV=1	491	290	0.719	9.649	0
40	tr|A6NL76|A6NL76_HUMAN	Actin, alpha skeletal muscle OS=Homo sapiens OX=9606 GN=ACTA1 PE=1 SV=3	254	289	0.594	0	0	sp|P68133|ACTS_HUMAN/	SubSet/
41	sp|Q6S8J3|POTEE_HUMAN	POTE ankyrin domain family member E OS=Homo sapiens OX=9606 GN=POTEE PE=2 SV=3	1075	277	0.16	5.953	0
42	tr|E9PMV1|E9PMV1_HUMAN	Plectin (Fragment) OS=Homo sapiens OX=9606 GN=PLEC PE=1 SV=1	703	274	0.602	0	0	tr|H0YDN1|H0YDN1_HUMAN/	SubSet/
43	sp|P15924|DESP_HUMAN	Desmoplakin OS=Homo sapiens OX=9606 GN=DSP PE=1 SV=3	2871	266	0.52	9.137	0
44	tr|C9JZR7|C9JZR7_HUMAN	Actin, cytoplasmic 1 (Fragment) OS=Homo sapiens OX=9606 GN=ACTB PE=1 SV=8	102	255	0.931	0	0	sp|P60709|ACTB_HUMAN/	SubSet/
45	tr|C9JUM1|C9JUM1_HUMAN	Actin, cytoplasmic 1 (Fragment) OS=Homo sapiens OX=9606 GN=ACTB PE=1 SV=2	96	255	0.99	0	0	sp|P60709|ACTB_HUMAN/	SubSet/
46	sp|Q562R1|ACTBL_HUMAN	Beta-actin-like protein 2 OS=Homo sapiens OX=9606 GN=ACTBL2 PE=1 SV=2	376	251	0.537	6.136	0
47	tr|A0A6Q8PF80|A0A6Q8PF80_HUMAN	Prelamin-A/C OS=Homo sapiens OX=9606 GN=LMNA PE=4 SV=1	342	251	0.687	0	0	tr|Q3BDU5|Q3BDU5_HUMAN/tr|A0A6Q8PFJ0|A0A6Q8PFJ0_HUMAN/	SubSet/SubSet/
48	sp|O75369|FLNB_HUMAN	Filamin-B OS=Homo sapiens OX=9606 GN=FLNB PE=1 SV=2	2602	237	0.546	8.17	0
49	tr|F8W1U3|F8W1U3_HUMAN	Keratin, type II cytoskeletal 8 (Fragment) OS=Homo sapiens OX=9606 GN=KRT8 PE=1 SV=1	289	229	0.744	0	0	sp|P05787|K2C8_HUMAN/	SubSet/
50	tr|E7EN95|E7EN95_HUMAN	Filamin-B OS=Homo sapiens OX=9606 GN=FLNB PE=1 SV=1	2409	226	0.566	0	0	sp|O75369|FLNB_HUMAN/	SubSet/
51	sp|P35580|MYH10_HUMAN	Myosin-10 OS=Homo sapiens OX=9606 GN=MYH10 PE=1 SV=3	1976	223	0.536	10.149	0
52	tr|F6QUT6|F6QUT6_HUMAN	Actin, aortic smooth muscle (Fragment) OS=Homo sapiens OX=9606 GN=ACTA2 PE=1 SV=1	151	219	0.629	0	0	sp|P68032|ACTC_HUMAN/sp|P68133|ACTS_HUMAN/	SubSet/SubSet/
53	tr|F6UVQ4|F6UVQ4_HUMAN	Actin, aortic smooth muscle (Fragment) OS=Homo sapiens OX=9606 GN=ACTA2 PE=1 SV=1	151	219	0.629	0	0	sp|P68032|ACTC_HUMAN/sp|P68133|ACTS_HUMAN/	SubSet/SubSet/
54	tr|C9JFL5|C9JFL5_HUMAN	Actin, gamma-enteric smooth muscle (Fragment) OS=Homo sapiens OX=9606 GN=ACTG2 PE=1 SV=8	144	218	0.59	0	0	sp|P68032|ACTC_HUMAN/sp|P68133|ACTS_HUMAN/	SubSet/SubSet/
55	tr|B8ZZJ2|B8ZZJ2_HUMAN	Actin, gamma-enteric smooth muscle OS=Homo sapiens OX=9606 GN=ACTG2 PE=1 SV=1	119	214	0.563	0	0	sp|P68032|ACTC_HUMAN/sp|P68133|ACTS_HUMAN/	SubSet/SubSet/
56	tr|F8WB63|F8WB63_HUMAN	Actin, gamma-enteric smooth muscle OS=Homo sapiens OX=9606 GN=ACTG2 PE=1 SV=1	105	214	0.638	0	0	sp|P68032|ACTC_HUMAN/sp|P68133|ACTS_HUMAN/	SubSet/SubSet/
57	tr|C9JTX5|C9JTX5_HUMAN	Actin, cytoplasmic 1 (Fragment) OS=Homo sapiens OX=9606 GN=ACTB PE=1 SV=1	80	211	0.85	0	0	sp|P60709|ACTB_HUMAN/	SubSet/
58	tr|A0A2R8YEA7|A0A2R8YEA7_HUMAN	Actin, cytoplasmic 1 (Fragment) OS=Homo sapiens OX=9606 GN=ACTB PE=1 SV=1	157	211	0.841	0	0	sp|P63261|ACTG_HUMAN/sp|P60709|ACTB_HUMAN/	SubSet/SubSet/
59	sp|A5A3E0|POTEF_HUMAN	POTE ankyrin domain family member F OS=Homo sapiens OX=9606 GN=POTEF PE=1 SV=2	1075	208	0.128	0	0	sp|Q6S8J3|POTEE_HUMAN/	SubSet/
60	sp|P21333|FLNA_HUMAN	Filamin-A OS=Homo sapiens OX=9606 GN=FLNA PE=1 SV=4	2647	204	0.484	0	0	tr|Q60FE5|Q60FE5_HUMAN/	SameSet/
61	tr|Q60FE5|Q60FE5_HUMAN	Filamin-A OS=Homo sapiens OX=9606 GN=FLNA PE=1 SV=1	2620	204	0.489	6.126	0
62	sp|Q99880|H2B1L_HUMAN	Histone H2B type 1-L OS=Homo sapiens OX=9606 GN=H2BC13 PE=1 SV=3	126	201	0.651	7.116	0
63	sp|Q93079|H2B1H_HUMAN	Histone H2B type 1-H OS=Homo sapiens OX=9606 GN=H2BC9 PE=1 SV=3	126	200	0.651	0	0	tr|U3KQK0|U3KQK0_HUMAN/	SameSet/
64	sp|Q99879|H2B1M_HUMAN	Histone H2B type 1-M OS=Homo sapiens OX=9606 GN=H2BC14 PE=1 SV=3	126	200	0.651	0	0	tr|U3KQK0|U3KQK0_HUMAN/	SameSet/
65	sp|O60814|H2B1K_HUMAN	Histone H2B type 1-K OS=Homo sapiens OX=9606 GN=H2BC12 PE=1 SV=3	126	200	0.651	0	0	tr|U3KQK0|U3KQK0_HUMAN/	SameSet/
66	sp|Q99877|H2B1N_HUMAN	Histone H2B type 1-N OS=Homo sapiens OX=9606 GN=H2BC15 PE=1 SV=3	126	200	0.651	0	0	tr|U3KQK0|U3KQK0_HUMAN/	SameSet/
67	sp|Q5QNW6|H2B2F_HUMAN	Histone H2B type 2-F OS=Homo sapiens OX=9606 GN=H2BC18 PE=1 SV=3	126	200	0.651	0	0	tr|U3KQK0|U3KQK0_HUMAN/	SameSet/
68	sp|P62807|H2B1C_HUMAN	Histone H2B type 1-C/E/F/G/I OS=Homo sapiens OX=9606 GN=H2BC4 PE=1 SV=4	126	200	0.651	0	0	tr|U3KQK0|U3KQK0_HUMAN/	SameSet/
69	sp|P58876|H2B1D_HUMAN	Histone H2B type 1-D OS=Homo sapiens OX=9606 GN=H2BC5 PE=1 SV=2	126	200	0.651	0	0	tr|U3KQK0|U3KQK0_HUMAN/	SameSet/
70	tr|U3KQK0|U3KQK0_HUMAN	Histone H2B OS=Homo sapiens OX=9606 GN=H2BC15 PE=1 SV=1	166	200	0.494	6.256	0
71	sp|P06899|H2B1J_HUMAN	Histone H2B type 1-J OS=Homo sapiens OX=9606 GN=H2BC11 PE=1 SV=3	126	199	0.651	0	0	sp|P23527|H2B1O_HUMAN/	SameSet/
72	sp|P33778|H2B1B_HUMAN	Histone H2B type 1-B OS=Homo sapiens OX=9606 GN=H2BC3 PE=1 SV=2	126	199	0.651	0	0	sp|P23527|H2B1O_HUMAN/	SameSet/
73	sp|Q16778|H2B2E_HUMAN	Histone H2B type 2-E OS=Homo sapiens OX=9606 GN=H2BC21 PE=1 SV=3	126	199	0.651	0	0	sp|P23527|H2B1O_HUMAN/	SameSet/
74	sp|P23527|H2B1O_HUMAN	Histone H2B type 1-O OS=Homo sapiens OX=9606 GN=H2BC17 PE=1 SV=3	126	199	0.651	7.116	0
75	sp|P16152|CBR1_HUMAN	Carbonyl reductase [NADPH] 1 OS=Homo sapiens OX=9606 GN=CBR1 PE=1 SV=3	277	193	0.859	12.239	0
76	sp|Q8N257|H2B3B_HUMAN	Histone H2B type 3-B OS=Homo sapiens OX=9606 GN=H2BU1 PE=1 SV=3	126	192	0.651	7.115	0
77	sp|P02538|K2C6A_HUMAN	Keratin, type II cytoskeletal 6A OS=Homo sapiens OX=9606 GN=KRT6A PE=1 SV=3	564	191	0.598	6.524	0
78	sp|P04259|K2C6B_HUMAN	Keratin, type II cytoskeletal 6B OS=Homo sapiens OX=9606 GN=KRT6B PE=1 SV=5	564	188	0.507	5.885	0
79	sp|P57053|H2BFS_HUMAN	Histone H2B type F-S OS=Homo sapiens OX=9606 GN=H2BS1 PE=1 SV=2	126	185	0.603	0	0	tr|U3KQK0|U3KQK0_HUMAN/	SubSet/
80	tr|A0A6Q8PGH0|A0A6Q8PGH0_HUMAN	Prelamin-A/C OS=Homo sapiens OX=9606 GN=LMNA PE=4 SV=1	214	185	0.79	0	0	tr|Q3BDU5|Q3BDU5_HUMAN/tr|A0A6Q8PFJ0|A0A6Q8PFJ0_HUMAN/	SubSet/SubSet/
81	sp|P48668|K2C6C_HUMAN	Keratin, type II cytoskeletal 6C OS=Homo sapiens OX=9606 GN=KRT6C PE=1 SV=3	564	180	0.498	0	0	sp|P02538|K2C6A_HUMAN/	SubSet/
82	sp|Q08211|DHX9_HUMAN	ATP-dependent RNA helicase A OS=Homo sapiens OX=9606 GN=DHX9 PE=1 SV=4	1270	176	0.565	11.375	0
83	tr|A0A087WWY3|A0A087WWY3_HUMAN	Filamin-A OS=Homo sapiens OX=9606 GN=FLNA PE=1 SV=1	2315	173	0.455	0	0	tr|Q60FE5|Q60FE5_HUMAN/	SubSet/
84	sp|P0CG38|POTEI_HUMAN	POTE ankyrin domain family member I OS=Homo sapiens OX=9606 GN=POTEI PE=3 SV=1	1075	167	0.138	3.808	0
85	sp|P06748|NPM_HUMAN	Nucleophosmin OS=Homo sapiens OX=9606 GN=NPM1 PE=1 SV=2	294	164	0.684	9.773	0
86	sp|Q9BYX7|ACTBM_HUMAN	Putative beta-actin-like protein 3 OS=Homo sapiens OX=9606 GN=POTEKP PE=5 SV=1	375	160	0.256	4.478	0
87	sp|P0CG39|POTEJ_HUMAN	POTE ankyrin domain family member J OS=Homo sapiens OX=9606 GN=POTEJ PE=3 SV=1	1038	151	0.145	3.867	0
88	sp|P22626|ROA2_HUMAN	Heterogeneous nuclear ribonucleoproteins A2/B1 OS=Homo sapiens OX=9606 GN=HNRNPA2B1 PE=1 SV=2	353	147	0.737	10.847	0
89	sp|P12270|TPR_HUMAN	Nucleoprotein TPR OS=Homo sapiens OX=9606 GN=TPR PE=1 SV=3	2363	141	0.383	8.2	0
90	sp|O43707|ACTN4_HUMAN	Alpha-actinin-4 OS=Homo sapiens OX=9606 GN=ACTN4 PE=1 SV=2	911	137	0.689	11.072	0
91	tr|A0A1W2PRP1|A0A1W2PRP1_HUMAN	Keratin, type II cytoskeletal 7 OS=Homo sapiens OX=9606 GN=KRT7 PE=1 SV=1	132	137	0.773	0	0	sp|P08729|K2C7_HUMAN/	SubSet/
92	tr|F8VP67|F8VP67_HUMAN	Keratin, type II cytoskeletal 8 (Fragment) OS=Homo sapiens OX=9606 GN=KRT8 PE=1 SV=1	113	137	0.947	0	0	sp|P05787|K2C8_HUMAN/	SubSet/
93	sp|Q9P2E9|RRBP1_HUMAN	Ribosome-binding protein 1 OS=Homo sapiens OX=9606 GN=RRBP1 PE=1 SV=5	1410	136	0.506	6.807	0
94	sp|P08670|VIME_HUMAN	Vimentin OS=Homo sapiens OX=9606 GN=VIM PE=1 SV=4	466	134	0.691	7.926	0
95	tr|A0A494BZV2|A0A494BZV2_HUMAN	Myosin phosphatase Rho-interacting protein OS=Homo sapiens OX=9606 GN=MPRIP PE=1 SV=1	2425	134	0.423	5.698	0
96	sp|O95678|K2C75_HUMAN	Keratin, type II cytoskeletal 75 OS=Homo sapiens OX=9606 GN=KRT75 PE=1 SV=2	551	131	0.249	3.29	0
97	sp|P13647|K2C5_HUMAN	Keratin, type II cytoskeletal 5 OS=Homo sapiens OX=9606 GN=KRT5 PE=1 SV=3	590	130	0.244	3.2	0
98	sp|Q9UQ35|SRRM2_HUMAN	Serine/arginine repetitive matrix protein 2 OS=Homo sapiens OX=9606 GN=SRRM2 PE=1 SV=2	2752	125	0.306	7.075	0
99	tr|B0YJC4|B0YJC4_HUMAN	Vimentin OS=Homo sapiens OX=9606 GN=VIM PE=1 SV=1	431	123	0.675	0	0	sp|P08670|VIME_HUMAN/	SubSet/
100	sp|P38159|RBMX_HUMAN	RNA-binding motif protein, X chromosome OS=Homo sapiens OX=9606 GN=RBMX PE=1 SV=3	391	118	0.604	5.267	0
101	tr|A0A087WVV2|A0A087WVV2_HUMAN	Ribosome-binding protein 1 OS=Homo sapiens OX=9606 GN=RRBP1 PE=1 SV=1	934	118	0.647	0	0	sp|Q9P2E9|RRBP1_HUMAN/	SubSet/
102	sp|Q00839|HNRPU_HUMAN	Heterogeneous nuclear ribonucleoprotein U OS=Homo sapiens OX=9606 GN=HNRNPU PE=1 SV=6	825	114	0.438	6.732	0
103	sp|P20700|LMNB1_HUMAN	Lamin-B1 OS=Homo sapiens OX=9606 GN=LMNB1 PE=1 SV=2	586	112	0.638	12.392	0
104	tr|A0A2R8YFE2|A0A2R8YFE2_HUMAN	Actin, cytoplasmic 1 (Fragment) OS=Homo sapiens OX=9606 GN=ACTB PE=1 SV=1	79	111	0.81	0	0	sp|P63261|ACTG_HUMAN/sp|P60709|ACTB_HUMAN/	SubSet/SubSet/
105	sp|Q01546|K22O_HUMAN	Keratin, type II cytoskeletal 2 oral OS=Homo sapiens OX=9606 GN=KRT76 PE=1 SV=2	638	110	0.116	2.547	0
106	tr|H0Y2S9|H0Y2S9_HUMAN	Myosin phosphatase Rho-interacting protein (Fragment) OS=Homo sapiens OX=9606 GN=MPRIP PE=1 SV=3	1794	109	0.451	0	0	tr|A0A494BZV2|A0A494BZV2_HUMAN/	SubSet/
107	tr|A0A1W2PPS1|A0A1W2PPS1_HUMAN	Heterogeneous nuclear ribonucleoprotein U OS=Homo sapiens OX=9606 GN=HNRNPU PE=1 SV=1	804	107	0.402	0	0	sp|Q00839|HNRPU_HUMAN/	SubSet/
108	sp|P04264|K2C1_HUMAN	Keratin, type II cytoskeletal 1 OS=Homo sapiens OX=9606 GN=KRT1 PE=1 SV=6	644	106	0.495	8	0
109	sp|Q96E39|RMXL1_HUMAN	RNA binding motif protein, X-linked-like-1 OS=Homo sapiens OX=9606 GN=RBMXL1 PE=1 SV=1	390	105	0.503	4.717	0
110	tr|A0A087X243|A0A087X243_HUMAN	Glutathione S-transferase P (Fragment) OS=Homo sapiens OX=9606 GN=GSTP1 PE=1 SV=1	69	105	0.42	0	0	sp|P09211|GSTP1_HUMAN/	SubSet/
111	tr|A0A1X7SBS1|A0A1X7SBS1_HUMAN	Heterogeneous nuclear ribonucleoprotein U OS=Homo sapiens OX=9606 GN=HNRNPU PE=1 SV=1	744	104	0.445	0	0	sp|Q00839|HNRPU_HUMAN/	SubSet/
112	sp|O75643|U520_HUMAN	U5 small nuclear ribonucleoprotein 200 kDa helicase OS=Homo sapiens OX=9606 GN=SNRNP200 PE=1 SV=2	2136	103	0.398	7.898	0
113	sp|P52272|HNRPM_HUMAN	Heterogeneous nuclear ribonucleoprotein M OS=Homo sapiens OX=9606 GN=HNRNPM PE=1 SV=3	730	103	0.66	6.383	0
114	sp|Q9BTM1|H2AJ_HUMAN	Histone H2A.J OS=Homo sapiens OX=9606 GN=H2AJ PE=1 SV=1	129	102	0.543	0	0	sp|Q6FI13|H2A2A_HUMAN/	SameSet/
115	sp|Q96KK5|H2A1H_HUMAN	Histone H2A type 1-H OS=Homo sapiens OX=9606 GN=H2AC12 PE=1 SV=3	128	102	0.547	0	0	sp|Q6FI13|H2A2A_HUMAN/	SameSet/
116	sp|Q93077|H2A1C_HUMAN	Histone H2A type 1-C OS=Homo sapiens OX=9606 GN=H2AC6 PE=1 SV=3	130	102	0.538	0	0	sp|Q6FI13|H2A2A_HUMAN/	SameSet/
117	sp|P12035|K2C3_HUMAN	Keratin, type II cytoskeletal 3 OS=Homo sapiens OX=9606 GN=KRT3 PE=1 SV=3	628	102	0.14	2.667	0
118	sp|P0C0S8|H2A1_HUMAN	Histone H2A type 1 OS=Homo sapiens OX=9606 GN=H2AC11 PE=1 SV=2	130	102	0.538	0	0	sp|Q6FI13|H2A2A_HUMAN/	SameSet/
119	sp|Q16777|H2A2C_HUMAN	Histone H2A type 2-C OS=Homo sapiens OX=9606 GN=H2AC20 PE=1 SV=4	129	102	0.543	0	0	sp|Q6FI13|H2A2A_HUMAN/	SameSet/
120	sp|Q99878|H2A1J_HUMAN	Histone H2A type 1-J OS=Homo sapiens OX=9606 GN=H2AC14 PE=1 SV=3	128	102	0.547	0	0	sp|Q6FI13|H2A2A_HUMAN/	SameSet/
121	sp|Q96QV6|H2A1A_HUMAN	Histone H2A type 1-A OS=Homo sapiens OX=9606 GN=H2AC1 PE=1 SV=3	131	102	0.412	4.818	0
122	sp|Q6FI13|H2A2A_HUMAN	Histone H2A type 2-A OS=Homo sapiens OX=9606 GN=H2AC18 PE=1 SV=3	130	102	0.538	5.503	0
123	tr|A0A087X0X3|A0A087X0X3_HUMAN	Heterogeneous nuclear ribonucleoprotein M OS=Homo sapiens OX=9606 GN=HNRNPM PE=1 SV=1	730	102	0.649	0	0	sp|P52272|HNRPM_HUMAN/	SubSet/
124	sp|P98160|PGBM_HUMAN	Basement membrane-specific heparan sulfate proteoglycan core protein OS=Homo sapiens OX=9606 GN=HSPG2 PE=1 SV=4	4391	100	0.225	6.927	0
125	sp|P07355|ANXA2_HUMAN	Annexin A2 OS=Homo sapiens OX=9606 GN=ANXA2 PE=1 SV=2	339	100	0.767	9.401	0
126	sp|Q96A08|H2B1A_HUMAN	Histone H2B type 1-A OS=Homo sapiens OX=9606 GN=H2BC1 PE=1 SV=3	127	99	0.362	0	0	sp|Q99880|H2B1L_HUMAN/	SubSet/
127	sp|Q16891|MIC60_HUMAN	MICOS complex subunit MIC60 OS=Homo sapiens OX=9606 GN=IMMT PE=1 SV=1	758	99	0.566	8.059	0
128	tr|E9PQ63|E9PQ63_HUMAN	Carbonyl reductase [NADPH] 1 OS=Homo sapiens OX=9606 GN=CBR1 PE=1 SV=1	178	99	0.64	0	0	sp|P16152|CBR1_HUMAN/	SubSet/
129	tr|A8MTM1|A8MTM1_HUMAN	Carbonyl reductase [NADPH] 1 OS=Homo sapiens OX=9606 GN=CBR1 PE=1 SV=1	222	99	0.514	0	0	sp|P16152|CBR1_HUMAN/	SubSet/
130	sp|P43243|MATR3_HUMAN	Matrin-3 OS=Homo sapiens OX=9606 GN=MATR3 PE=1 SV=2	847	98	0.482	0	0	tr|A0A0R4J2E8|A0A0R4J2E8_HUMAN/	SameSet/
131	tr|A8MXP9|A8MXP9_HUMAN	Matrin-3 OS=Homo sapiens OX=9606 GN=MATR3 PE=1 SV=1	895	98	0.456	0	0	tr|A0A0R4J2E8|A0A0R4J2E8_HUMAN/	SameSet/
132	tr|A0A0R4J2E8|A0A0R4J2E8_HUMAN	Matrin-3 OS=Homo sapiens OX=9606 GN=MATR3 PE=1 SV=1	847	98	0.482	6.055	0
133	sp|Q6P2Q9|PRP8_HUMAN	Pre-mRNA-processing-splicing factor 8 OS=Homo sapiens OX=9606 GN=PRPF8 PE=1 SV=2	2335	97	0.287	5.412	0
134	sp|Q00610|CLH1_HUMAN	Clathrin heavy chain 1 OS=Homo sapiens OX=9606 GN=CLTC PE=1 SV=5	1675	97	0.387	0	0	tr|A0A087WVQ6|A0A087WVQ6_HUMAN/	SameSet/
135	sp|Q9NR30|DDX21_HUMAN	Nucleolar RNA helicase 2 OS=Homo sapiens OX=9606 GN=DDX21 PE=1 SV=5	783	97	0.511	7.966	0
136	tr|A0A087WVQ6|A0A087WVQ6_HUMAN	Clathrin heavy chain OS=Homo sapiens OX=9606 GN=CLTC PE=1 SV=1	1679	97	0.387	6.326	0
137	tr|A0A087WUI2|A0A087WUI2_HUMAN	Heterogeneous nuclear ribonucleoproteins A2/B1 OS=Homo sapiens OX=9606 GN=HNRNPA2B1 PE=1 SV=1	261	96	0.548	0	0	sp|P22626|ROA2_HUMAN/	SubSet/
138	sp|Q8IVT2|MISP_HUMAN	Mitotic interactor and substrate of PLK1 OS=Homo sapiens OX=9606 GN=MISP PE=1 SV=1	679	95	0.649	10.821	0
139	sp|P16104|H2AX_HUMAN	Histone H2AX OS=Homo sapiens OX=9606 GN=H2AX PE=1 SV=2	143	95	0.629	6.165	0
140	tr|B9A067|B9A067_HUMAN	MICOS complex subunit MIC60 OS=Homo sapiens OX=9606 GN=IMMT PE=1 SV=2	711	95	0.568	0	0	sp|Q16891|MIC60_HUMAN/	SubSet/
141	tr|F8W6C1|F8W6C1_HUMAN	Spectrin beta chain, non-erythrocytic 1 (Fragment) OS=Homo sapiens OX=9606 GN=SPTBN1 PE=1 SV=1	690	94	0.578	0	0	sp|Q01082|SPTB2_HUMAN/	SubSet/
142	tr|E7EQT4|E7EQT4_HUMAN	Apoptotic chromatin condensation inducer in the nucleus OS=Homo sapiens OX=9606 GN=ACIN1 PE=1 SV=2	1301	94	0.394	5.433	0
143	sp|O15230|LAMA5_HUMAN	Laminin subunit alpha-5 OS=Homo sapiens OX=9606 GN=LAMA5 PE=1 SV=8	3695	93	0.229	7.439	0
144	sp|P09651|ROA1_HUMAN	Heterogeneous nuclear ribonucleoprotein A1 OS=Homo sapiens OX=9606 GN=HNRNPA1 PE=1 SV=5	372	93	0.516	0	0	tr|F8W6I7|F8W6I7_HUMAN/	SameSet/
145	tr|D6REM6|D6REM6_HUMAN	Matrin-3 OS=Homo sapiens OX=9606 GN=MATR3 PE=1 SV=1	794	93	0.452	0	0	tr|A0A0R4J2E8|A0A0R4J2E8_HUMAN/	SubSet/
146	tr|F8W6I7|F8W6I7_HUMAN	Helix-destabilizing protein OS=Homo sapiens OX=9606 GN=HNRNPA1 PE=1 SV=2	307	93	0.625	6.964	0
147	tr|C9J406|C9J406_HUMAN	MICOS complex subunit MIC60 OS=Homo sapiens OX=9606 GN=IMMT PE=1 SV=1	659	92	0.674	8.183	0
148	sp|Q9UKV3|ACINU_HUMAN	Apoptotic chromatin condensation inducer in the nucleus OS=Homo sapiens OX=9606 GN=ACIN1 PE=1 SV=2	1341	91	0.376	0	0	tr|E7EQT4|E7EQT4_HUMAN/	SubSet/
149	sp|O00159|MYO1C_HUMAN	Unconventional myosin-Ic OS=Homo sapiens OX=9606 GN=MYO1C PE=1 SV=4	1063	91	0.473	0	0	tr|F5H6E2|F5H6E2_HUMAN/	SameSet/
150	sp|Q8IUE6|H2A2B_HUMAN	Histone H2A type 2-B OS=Homo sapiens OX=9606 GN=H2AC21 PE=1 SV=3	130	91	0.569	5.779	0
151	tr|S4R3H4|S4R3H4_HUMAN	Apoptotic chromatin condensation inducer in the nucleus OS=Homo sapiens OX=9606 GN=ACIN1 PE=1 SV=1	1283	91	0.393	0	0	tr|E7EQT4|E7EQT4_HUMAN/	SubSet/
152	tr|F5H6E2|F5H6E2_HUMAN	Unconventional myosin-Ic OS=Homo sapiens OX=9606 GN=MYO1C PE=1 SV=1	1039	91	0.484	5.579	0
153	tr|A0A1W2PP35|A0A1W2PP35_HUMAN	Heterogeneous nuclear ribonucleoprotein U (Fragment) OS=Homo sapiens OX=9606 GN=HNRNPU PE=1 SV=1	728	91	0.383	0	0	sp|Q00839|HNRPU_HUMAN/	SubSet/
154	tr|H0YN42|H0YN42_HUMAN	Annexin (Fragment) OS=Homo sapiens OX=9606 GN=ANXA2 PE=1 SV=1	256	91	0.816	0	0	sp|P07355|ANXA2_HUMAN/	SubSet/
155	sp|P62805|H4_HUMAN	Histone H4 OS=Homo sapiens OX=9606 GN=H4C1 PE=1 SV=2	103	90	0.553	7.618	0
156	tr|E9PBF6|E9PBF6_HUMAN	Lamin-B1 OS=Homo sapiens OX=9606 GN=LMNB1 PE=1 SV=1	387	88	0.744	0	0	sp|P20700|LMNB1_HUMAN/	SubSet/
157	tr|Q5RI18|Q5RI18_HUMAN	Heterogeneous nuclear ribonucleoprotein U OS=Homo sapiens OX=9606 GN=HNRNPU PE=1 SV=9	602	87	0.444	0	0	sp|Q00839|HNRPU_HUMAN/	SubSet/
158	tr|F8VZ49|F8VZ49_HUMAN	Helix-destabilizing protein (Fragment) OS=Homo sapiens OX=9606 GN=HNRNPA1 PE=1 SV=1	231	87	0.636	0	0	tr|F8W6I7|F8W6I7_HUMAN/	SubSet/
159	tr|H0YMD0|H0YMD0_HUMAN	Annexin (Fragment) OS=Homo sapiens OX=9606 GN=ANXA2 PE=1 SV=1	227	86	0.868	0	0	sp|P07355|ANXA2_HUMAN/	SubSet/
160	tr|H3BUY5|H3BUY5_HUMAN	RNA-binding motif protein, X chromosome OS=Homo sapiens OX=9606 GN=RBMX PE=1 SV=1	263	86	0.548	0	0	sp|P38159|RBMX_HUMAN/	SubSet/
161	tr|H0YMU9|H0YMU9_HUMAN	Annexin OS=Homo sapiens OX=9606 GN=ANXA2 PE=1 SV=1	230	86	0.857	0	0	sp|P07355|ANXA2_HUMAN/	SubSet/
162	sp|P11142|HSP7C_HUMAN	Heat shock cognate 71 kDa protein OS=Homo sapiens OX=9606 GN=HSPA8 PE=1 SV=1	646	85	0.565	6.949	0
163	sp|P58107|EPIPL_HUMAN	Epiplakin OS=Homo sapiens OX=9606 GN=EPPK1 PE=1 SV=3	5088	85	0.026	0	0	tr|A0A075B730|A0A075B730_HUMAN/	SameSet/
164	tr|H3BT71|H3BT71_HUMAN	RNA-binding motif protein, X chromosome OS=Homo sapiens OX=9606 GN=RBMX PE=1 SV=1	296	85	0.625	0	0	sp|P38159|RBMX_HUMAN/	SubSet/
165	tr|A0A075B730|A0A075B730_HUMAN	Epiplakin OS=Homo sapiens OX=9606 GN=EPPK1 PE=1 SV=2	5063	85	0.026	4.897	0
166	tr|H0Y6E7|H0Y6E7_HUMAN	RNA-binding motif protein, X chromosome (Fragment) OS=Homo sapiens OX=9606 GN=RBMX PE=1 SV=2	292	85	0.634	0	0	sp|P38159|RBMX_HUMAN/	SubSet/
167	sp|Q03252|LMNB2_HUMAN	Lamin-B2 OS=Homo sapiens OX=9606 GN=LMNB2 PE=1 SV=4	620	84	0.547	8.404	0
168	tr|F8W7S5|F8W7S5_HUMAN	Ribosome-binding protein 1 OS=Homo sapiens OX=9606 GN=RRBP1 PE=1 SV=1	751	84	0.648	0	0	sp|Q9P2E9|RRBP1_HUMAN/	SubSet/
169	sp|P04908|H2A1B_HUMAN	Histone H2A type 1-B/E OS=Homo sapiens OX=9606 GN=H2AC4 PE=1 SV=2	130	83	0.538	0	0	tr|A0A0U1RRH7|A0A0U1RRH7_HUMAN/	SameSet/
170	sp|Q7L7L0|H2A3_HUMAN	Histone H2A type 3 OS=Homo sapiens OX=9606 GN=H2AW PE=1 SV=3	130	83	0.538	0	0	tr|A0A0U1RRH7|A0A0U1RRH7_HUMAN/	SameSet/
171	sp|P20671|H2A1D_HUMAN	Histone H2A type 1-D OS=Homo sapiens OX=9606 GN=H2AC7 PE=1 SV=2	130	83	0.538	0	0	tr|A0A0U1RRH7|A0A0U1RRH7_HUMAN/	SameSet/
172	tr|A0A1W2PPH7|A0A1W2PPH7_HUMAN	Heterogeneous nuclear ribonucleoprotein U OS=Homo sapiens OX=9606 GN=HNRNPU PE=1 SV=1	549	83	0.468	0	0	sp|Q00839|HNRPU_HUMAN/	SubSet/
173	tr|H7C463|H7C463_HUMAN	MICOS complex subunit MIC60 (Fragment) OS=Homo sapiens OX=9606 GN=IMMT PE=1 SV=1	613	83	0.656	0	0	tr|C9J406|C9J406_HUMAN/	SubSet/
174	tr|A0A1W2PPL4|A0A1W2PPL4_HUMAN	Heterogeneous nuclear ribonucleoprotein U OS=Homo sapiens OX=9606 GN=HNRNPU PE=1 SV=1	547	83	0.47	0	0	sp|Q00839|HNRPU_HUMAN/	SubSet/
175	tr|A0A0U1RR32|A0A0U1RR32_HUMAN	Histone H2A OS=Homo sapiens OX=9606 GN=hCG_2039566 PE=3 SV=1	169	83	0.414	0	0	tr|A0A0U1RRH7|A0A0U1RRH7_HUMAN/	SameSet/
176	tr|A0A0U1RRH7|A0A0U1RRH7_HUMAN	Histone H2A OS=Homo sapiens OX=9606 PE=3 SV=1	170	83	0.412	4.811	0
177	sp|P23284|PPIB_HUMAN	Peptidyl-prolyl cis-trans isomerase B OS=Homo sapiens OX=9606 GN=PPIB PE=1 SV=2	216	82	0.616	7.843	0
178	sp|Q6WCQ1|MPRIP_HUMAN	Myosin phosphatase Rho-interacting protein OS=Homo sapiens OX=9606 GN=MPRIP PE=1 SV=3	1025	82	0.538	6.225	0
179	tr|A0A1W2PP34|A0A1W2PP34_HUMAN	Heterogeneous nuclear ribonucleoprotein U OS=Homo sapiens OX=9606 GN=HNRNPU PE=1 SV=1	546	82	0.438	0	0	sp|Q00839|HNRPU_HUMAN/	SubSet/
180	tr|A0A1W2PQL0|A0A1W2PQL0_HUMAN	Heterogeneous nuclear ribonucleoprotein U (Fragment) OS=Homo sapiens OX=9606 GN=HNRNPU PE=1 SV=1	527	82	0.454	0	0	sp|Q00839|HNRPU_HUMAN/	SubSet/
181	tr|H0YI76|H0YI76_HUMAN	Keratin, type II cytoskeletal 5 (Fragment) OS=Homo sapiens OX=9606 GN=KRT5 PE=1 SV=1	201	82	0.274	0	0	sp|P13647|K2C5_HUMAN/	SubSet/
182	sp|A6NMY6|AXA2L_HUMAN	Putative annexin A2-like protein OS=Homo sapiens OX=9606 GN=ANXA2P2 PE=5 SV=2	339	81	0.614	8.56	0
183	sp|O43795|MYO1B_HUMAN	Unconventional myosin-Ib OS=Homo sapiens OX=9606 GN=MYO1B PE=1 SV=3	1136	80	0.391	0	0	tr|E9PDF6|E9PDF6_HUMAN/	SameSet/
184	tr|E9PKE3|E9PKE3_HUMAN	Heat shock cognate 71 kDa protein OS=Homo sapiens OX=9606 GN=HSPA8 PE=1 SV=1	627	80	0.553	0	0	sp|P11142|HSP7C_HUMAN/	SubSet/
185	tr|E9PDF6|E9PDF6_HUMAN	Unconventional myosin-Ib OS=Homo sapiens OX=9606 GN=MYO1B PE=1 SV=1	1107	80	0.401	5.481	0
186	sp|Q07955|SRSF1_HUMAN	Serine/arginine-rich splicing factor 1 OS=Homo sapiens OX=9606 GN=SRSF1 PE=1 SV=2	248	79	0.585	0	0	tr|J3KTL2|J3KTL2_HUMAN/	SameSet/
187	tr|A0A1W2PQ74|A0A1W2PQ74_HUMAN	Heterogeneous nuclear ribonucleoprotein U OS=Homo sapiens OX=9606 GN=HNRNPU PE=1 SV=1	372	79	0.562	0	0	sp|Q00839|HNRPU_HUMAN/	SubSet/
188	tr|H0YIN9|H0YIN9_HUMAN	Keratin, type II cytoskeletal 5 (Fragment) OS=Homo sapiens OX=9606 GN=KRT5 PE=1 SV=1	196	79	0.23	0	0	sp|P13647|K2C5_HUMAN/	SubSet/
189	tr|J3KTL2|J3KTL2_HUMAN	Serine/arginine-rich splicing factor 1 OS=Homo sapiens OX=9606 GN=SRSF1 PE=1 SV=1	253	79	0.573	5.461	0
190	tr|J3KN67|J3KN67_HUMAN	Tropomyosin alpha-3 chain OS=Homo sapiens OX=9606 GN=TPM3 PE=1 SV=1	285	79	0.642	6.883	0
191	tr|H0YM50|H0YM50_HUMAN	Annexin (Fragment) OS=Homo sapiens OX=9606 GN=ANXA2 PE=1 SV=1	248	79	0.694	0	0	sp|P07355|ANXA2_HUMAN/	SubSet/
192	sp|P22087|FBRL_HUMAN	rRNA 2'-O-methyltransferase fibrillarin OS=Homo sapiens OX=9606 GN=FBL PE=1 SV=2	321	78	0.52	8.22	0
193	tr|B0YJC5|B0YJC5_HUMAN	Vimentin OS=Homo sapiens OX=9606 GN=VIM PE=1 SV=1	228	78	0.711	0	0	sp|P08670|VIME_HUMAN/	SubSet/
194	sp|P35908|K22E_HUMAN	Keratin, type II cytoskeletal 2 epidermal OS=Homo sapiens OX=9606 GN=KRT2 PE=1 SV=2	639	77	0.518	8.374	0
195	sp|P68104|EF1A1_HUMAN	Elongation factor 1-alpha 1 OS=Homo sapiens OX=9606 GN=EEF1A1 PE=1 SV=1	462	77	0.639	8.242	0
196	tr|B2R5W2|B2R5W2_HUMAN	Heterogeneous nuclear ribonucleoproteins C1/C2 OS=Homo sapiens OX=9606 GN=HNRNPC PE=1 SV=1	290	77	0.59	0	0	tr|G3V4C1|G3V4C1_HUMAN/	SameSet/
197	tr|A0A1W2PRZ7|A0A1W2PRZ7_HUMAN	Heterogeneous nuclear ribonucleoprotein U (Fragment) OS=Homo sapiens OX=9606 GN=HNRNPU PE=1 SV=1	302	77	0.649	0	0	sp|Q00839|HNRPU_HUMAN/	SubSet/
198	tr|G3V4C1|G3V4C1_HUMAN	Heterogeneous nuclear ribonucleoproteins C1/C2 OS=Homo sapiens OX=9606 GN=HNRNPC PE=1 SV=1	292	77	0.586	6.83	0
199	sp|P07910|HNRPC_HUMAN	Heterogeneous nuclear ribonucleoproteins C1/C2 OS=Homo sapiens OX=9606 GN=HNRNPC PE=1 SV=4	306	76	0.542	0	0	tr|G3V2Q1|G3V2Q1_HUMAN/	SameSet/
200	tr|G3V2Q1|G3V2Q1_HUMAN	Heterogeneous nuclear ribonucleoproteins C1/C2 OS=Homo sapiens OX=9606 GN=HNRNPC PE=1 SV=1	305	76	0.544	4.911	0
201	sp|Q9NWH9|SLTM_HUMAN	SAFB-like transcription modulator OS=Homo sapiens OX=9606 GN=SLTM PE=1 SV=2	1034	74	0.386	5.916	0
202	sp|Q9H583|HEAT1_HUMAN	HEAT repeat-containing protein 1 OS=Homo sapiens OX=9606 GN=HEATR1 PE=1 SV=3	2144	74	0.309	5.526	0
203	tr|J3KSW8|J3KSW8_HUMAN	Myosin phosphatase Rho-interacting protein (Fragment) OS=Homo sapiens OX=9606 GN=MPRIP PE=1 SV=1	844	74	0.581	0	0	sp|Q6WCQ1|MPRIP_HUMAN/	SubSet/
204	tr|A0A494C1A5|A0A494C1A5_HUMAN	U5 small nuclear ribonucleoprotein 200 kDa helicase (Fragment) OS=Homo sapiens OX=9606 GN=SNRNP200 PE=1 SV=1	1375	74	0.448	0	0	sp|O75643|U520_HUMAN/	SubSet/
205	tr|A0A0D9SFE5|A0A0D9SFE5_HUMAN	Lamin B1, isoform CRA_a OS=Homo sapiens OX=9606 GN=LMNB1 PE=1 SV=1	329	74	0.733	0	0	sp|P20700|LMNB1_HUMAN/	SubSet/
206	tr|A0A3B3IS11|A0A3B3IS11_HUMAN	Histone H2A OS=Homo sapiens OX=9606 PE=3 SV=1	140	73	0.357	0	0	tr|A0A0U1RRH7|A0A0U1RRH7_HUMAN/	SubSet/
207	tr|H0YFX9|H0YFX9_HUMAN	Histone H2A (Fragment) OS=Homo sapiens OX=9606 GN=H2AJ PE=1 SV=1	92	73	0.652	0	0	sp|Q6FI13|H2A2A_HUMAN/	SubSet/
208	tr|A0A0A0MRM9|A0A0A0MRM9_HUMAN	Nucleolar and coiled-body phosphoprotein 1 (Fragment) OS=Homo sapiens OX=9606 GN=NOLC1 PE=1 SV=1	708	73	0.287	3.386	0
209	tr|A0A0C4DGC5|A0A0C4DGC5_HUMAN	Prelamin-A/C (Fragment) OS=Homo sapiens OX=9606 GN=LMNA PE=1 SV=1	260	73	0.692	0	0	tr|A0A6Q8PFJ0|A0A6Q8PFJ0_HUMAN/	SubSet/
210	sp|P68371|TBB4B_HUMAN	Tubulin beta-4B chain OS=Homo sapiens OX=9606 GN=TUBB4B PE=1 SV=1	445	72	0.555	8.249	0
211	sp|Q14978|NOLC1_HUMAN	Nucleolar and coiled-body phosphoprotein 1 OS=Homo sapiens OX=9606 GN=NOLC1 PE=1 SV=2	699	72	0.279	0	0	tr|A0A0A0MRM9|A0A0A0MRM9_HUMAN/	SubSet/
212	tr|Q5T3Q7|Q5T3Q7_HUMAN	HEAT repeat-containing protein 1 OS=Homo sapiens OX=9606 GN=HEATR1 PE=1 SV=1	2063	72	0.312	0	0	sp|Q9H583|HEAT1_HUMAN/	SubSet/
213	sp|Q7Z406|MYH14_HUMAN	Myosin-14 OS=Homo sapiens OX=9606 GN=MYH14 PE=1 SV=2	1995	71	0.244	5.142	0
214	sp|P17844|DDX5_HUMAN	Probable ATP-dependent RNA helicase DDX5 OS=Homo sapiens OX=9606 GN=DDX5 PE=1 SV=1	614	71	0.415	0	0	tr|J3KTA4|J3KTA4_HUMAN/	SameSet/
215	sp|Q92841|DDX17_HUMAN	Probable ATP-dependent RNA helicase DDX17 OS=Homo sapiens OX=9606 GN=DDX17 PE=1 SV=2	729	71	0.42	0	0	tr|A0A5H1ZRQ2|A0A5H1ZRQ2_HUMAN/	SameSet/
216	sp|O75828|CBR3_HUMAN	Carbonyl reductase [NADPH] 3 OS=Homo sapiens OX=9606 GN=CBR3 PE=1 SV=3	277	71	0.235	5.037	0
217	tr|J3KTA4|J3KTA4_HUMAN	DEAD box protein 5 OS=Homo sapiens OX=9606 GN=DDX5 PE=1 SV=1	614	71	0.415	5.005	0
218	tr|A0A1X7SBZ2|A0A1X7SBZ2_HUMAN	RNA helicase OS=Homo sapiens OX=9606 GN=DDX17 PE=1 SV=1	729	71	0.42	0	0	tr|A0A5H1ZRQ2|A0A5H1ZRQ2_HUMAN/	SameSet/
219	tr|A0A5H1ZRQ2|A0A5H1ZRQ2_HUMAN	RNA helicase OS=Homo sapiens OX=9606 GN=DDX17 PE=1 SV=1	731	71	0.419	4.621	0
220	sp|P67936|TPM4_HUMAN	Tropomyosin alpha-4 chain OS=Homo sapiens OX=9606 GN=TPM4 PE=1 SV=3	248	70	0.714	7.575	0
221	sp|P10412|H14_HUMAN	Histone H1.4 OS=Homo sapiens OX=9606 GN=H1-4 PE=1 SV=2	219	70	0.342	6.952	0
222	tr|F5GXS2|F5GXS2_HUMAN	Alpha-actinin-4 OS=Homo sapiens OX=9606 GN=ACTN4 PE=1 SV=2	521	70	0.664	0	0	sp|O43707|ACTN4_HUMAN/	SubSet/
223	tr|A0A087WVQ9|A0A087WVQ9_HUMAN	Elongation factor 1-alpha 1 OS=Homo sapiens OX=9606 GN=EEF1A1 PE=1 SV=1	441	70	0.596	0	0	sp|P68104|EF1A1_HUMAN/	SubSet/
224	sp|Q9BQG0|MBB1A_HUMAN	Myb-binding protein 1A OS=Homo sapiens OX=9606 GN=MYBBP1A PE=1 SV=2	1328	69	0.353	6.388	0
225	sp|O43143|DHX15_HUMAN	Pre-mRNA-splicing factor ATP-dependent RNA helicase DHX15 OS=Homo sapiens OX=9606 GN=DHX15 PE=1 SV=2	795	69	0.444	7.155	0
226	sp|Q5VTE0|EF1A3_HUMAN	Putative elongation factor 1-alpha-like 3 OS=Homo sapiens OX=9606 GN=EEF1A1P5 PE=5 SV=1	462	69	0.582	0	0	sp|P68104|EF1A1_HUMAN/	SubSet/
227	sp|P07437|TBB5_HUMAN	Tubulin beta chain OS=Homo sapiens OX=9606 GN=TUBB PE=1 SV=2	444	68	0.59	6.85	0
228	sp|Q32P51|RA1L2_HUMAN	Heterogeneous nuclear ribonucleoprotein A1-like 2 OS=Homo sapiens OX=9606 GN=HNRNPA1L2 PE=2 SV=2	320	68	0.359	0	0	tr|F8W6I7|F8W6I7_HUMAN/	SubSet/
229	tr|D6R991|D6R991_HUMAN	Matrin-3 (Fragment) OS=Homo sapiens OX=9606 GN=MATR3 PE=1 SV=1	433	68	0.587	0	0	tr|A0A0R4J2E8|A0A0R4J2E8_HUMAN/	SubSet/
230	sp|Q14683|SMC1A_HUMAN	Structural maintenance of chromosomes protein 1A OS=Homo sapiens OX=9606 GN=SMC1A PE=1 SV=2	1233	67	0.366	4.692	0
231	sp|P48736|PK3CG_HUMAN	Phosphatidylinositol 4,5-bisphosphate 3-kinase catalytic subunit gamma isoform OS=Homo sapiens OX=9606 GN=PIK3CG PE=1 SV=3	1102	67	0.011	0	0	tr|E9PDN7|E9PDN7_HUMAN/	SameSet/
232	sp|P52948|NUP98_HUMAN	Nuclear pore complex protein Nup98-Nup96 OS=Homo sapiens OX=9606 GN=NUP98 PE=1 SV=4	1817	67	0.235	4.43	0
233	sp|Q9ULV4|COR1C_HUMAN	Coronin-1C OS=Homo sapiens OX=9606 GN=CORO1C PE=1 SV=1	474	67	0.342	4.312	0
234	tr|A0A087WWU8|A0A087WWU8_HUMAN	Tropomyosin alpha-3 chain OS=Homo sapiens OX=9606 GN=TPM3 PE=1 SV=1	227	67	0.753	6.866	0
235	tr|H0YNP5|H0YNP5_HUMAN	Annexin (Fragment) OS=Homo sapiens OX=9606 GN=ANXA2 PE=1 SV=1	175	67	0.777	0	0	sp|P07355|ANXA2_HUMAN/	SubSet/
236	tr|G3V4W0|G3V4W0_HUMAN	Heterogeneous nuclear ribonucleoproteins C1/C2 (Fragment) OS=Homo sapiens OX=9606 GN=HNRNPC PE=1 SV=1	262	67	0.569	0	0	tr|G3V4C1|G3V4C1_HUMAN/	SubSet/
237	tr|A0A2R8Y5V9|A0A2R8Y5V9_HUMAN	Tropomyosin alpha-4 chain OS=Homo sapiens OX=9606 GN=TPM4 PE=1 SV=1	248	67	0.601	0	0	sp|P67936|TPM4_HUMAN/	SubSet/
238	tr|E9PDN7|E9PDN7_HUMAN	Phosphatidylinositol 4,5-bisphosphate 3-kinase catalytic subunit gamma isoform (Fragment) OS=Homo sapiens OX=9606 GN=PIK3CG PE=1 SV=1	182	67	0.066	1.332	0
239	tr|B4DY08|B4DY08_HUMAN	Heterogeneous nuclear ribonucleoproteins C1/C2 OS=Homo sapiens OX=9606 GN=HNRNPC PE=1 SV=1	288	67	0.517	0	0	tr|G3V4C1|G3V4C1_HUMAN/	SubSet/
240	tr|A0A2R2Y2Q3|A0A2R2Y2Q3_HUMAN	Tropomyosin 3 nu OS=Homo sapiens OX=9606 GN=TPM3 PE=1 SV=1	285	67	0.537	0	0	tr|J3KN67|J3KN67_HUMAN/	SubSet/
241	tr|F8VQY3|F8VQY3_HUMAN	Keratin, type II cytoskeletal 8 (Fragment) OS=Homo sapiens OX=9606 GN=KRT8 PE=1 SV=1	180	67	0.444	0	0	sp|P05787|K2C8_HUMAN/	SubSet/
242	sp|Q8NEB9|PK3C3_HUMAN	Phosphatidylinositol 3-kinase catalytic subunit type 3 OS=Homo sapiens OX=9606 GN=PIK3C3 PE=1 SV=1	887	66	0.007	0	0	sp|P05787|K2C8_HUMAN/sp|P08729|K2C7_HUMAN/sp|P02538|K2C6A_HUMAN/sp|P04259|K2C6B_HUMAN/sp|O95678|K2C75_HUMAN/sp|P13647|K2C5_HUMAN/sp|P12035|K2C3_HUMAN/sp|Q01546|K22O_HUMAN/tr|E9PDN7|E9PDN7_HUMAN/	SubSet/SubSet/SubSet/SubSet/SubSet/SubSet/SubSet/SubSet/SubSet/
243	sp|Q16643|DREB_HUMAN	Drebrin OS=Homo sapiens OX=9606 GN=DBN1 PE=1 SV=4	649	66	0.371	6.086	0
244	sp|Q12906|ILF3_HUMAN	Interleukin enhancer-binding factor 3 OS=Homo sapiens OX=9606 GN=ILF3 PE=1 SV=3	894	66	0.421	7.415	0
245	sp|O00567|NOP56_HUMAN	Nucleolar protein 56 OS=Homo sapiens OX=9606 GN=NOP56 PE=1 SV=4	594	66	0.569	7.213	0
246	sp|P68431|H31_HUMAN	Histone H3.1 OS=Homo sapiens OX=9606 GN=H3C1 PE=1 SV=2	136	66	0.581	7.738	0
247	REV_sp|Q9BY11|PACN1_HUMAN	REV_Protein kinase C and casein kinase substrate in neurons protein 1 OS=Homo sapiens OX=9606 GN=PACSIN1 PE=1 SV=1	444	66	0.014	0	0	sp|P05787|K2C8_HUMAN/sp|P08729|K2C7_HUMAN/sp|P02538|K2C6A_HUMAN/sp|P04259|K2C6B_HUMAN/sp|O95678|K2C75_HUMAN/sp|P13647|K2C5_HUMAN/sp|P12035|K2C3_HUMAN/sp|Q01546|K22O_HUMAN/tr|E9PDN7|E9PDN7_HUMAN/	SubSet/SubSet/SubSet/SubSet/SubSet/SubSet/SubSet/SubSet/SubSet/
248	REV_sp|Q9UNF0|PACN2_HUMAN	REV_Protein kinase C and casein kinase substrate in neurons protein 2 OS=Homo sapiens OX=9606 GN=PACSIN2 PE=1 SV=2	486	66	0.012	0	0	sp|P05787|K2C8_HUMAN/sp|P08729|K2C7_HUMAN/sp|P02538|K2C6A_HUMAN/sp|P04259|K2C6B_HUMAN/sp|O95678|K2C75_HUMAN/sp|P13647|K2C5_HUMAN/sp|P12035|K2C3_HUMAN/sp|Q01546|K22O_HUMAN/tr|E9PDN7|E9PDN7_HUMAN/	SubSet/SubSet/SubSet/SubSet/SubSet/SubSet/SubSet/SubSet/SubSet/
249	sp|P53355|DAPK1_HUMAN	Death-associated protein kinase 1 OS=Homo sapiens OX=9606 GN=DAPK1 PE=1 SV=6	1430	66	0.327	6.996	0
250	tr|H0Y7E2|H0Y7E2_HUMAN	Myosin phosphatase Rho-interacting protein (Fragment) OS=Homo sapiens OX=9606 GN=MPRIP PE=1 SV=3	1091	66	0.445	0	0	tr|A0A494BZV2|A0A494BZV2_HUMAN/	SubSet/
251	tr|M0R308|M0R308_HUMAN	Phosphatidylinositol 3-kinase catalytic subunit type 3 (Fragment) OS=Homo sapiens OX=9606 GN=PIK3C3 PE=1 SV=1	183	66	0.033	0	0	sp|P05787|K2C8_HUMAN/sp|P08729|K2C7_HUMAN/sp|P02538|K2C6A_HUMAN/sp|P04259|K2C6B_HUMAN/sp|O95678|K2C75_HUMAN/sp|P13647|K2C5_HUMAN/sp|P12035|K2C3_HUMAN/sp|Q01546|K22O_HUMAN/tr|E9PDN7|E9PDN7_HUMAN/	SubSet/SubSet/SubSet/SubSet/SubSet/SubSet/SubSet/SubSet/SubSet/
252	REV_tr|B0QYG8|B0QYG8_HUMAN	REV_Protein kinase C and casein kinase substrate in neurons protein 2 (Fragment) OS=Homo sapiens OX=9606 GN=PACSIN2 PE=1 SV=1	155	66	0.039	0	0	sp|P05787|K2C8_HUMAN/sp|P08729|K2C7_HUMAN/sp|P02538|K2C6A_HUMAN/sp|P04259|K2C6B_HUMAN/sp|O95678|K2C75_HUMAN/sp|P13647|K2C5_HUMAN/sp|P12035|K2C3_HUMAN/sp|Q01546|K22O_HUMAN/tr|E9PDN7|E9PDN7_HUMAN/	SubSet/SubSet/SubSet/SubSet/SubSet/SubSet/SubSet/SubSet/SubSet/
253	REV_tr|A0A0U1RR22|A0A0U1RR22_HUMAN	REV_Protein kinase C and casein kinase substrate in neurons protein 2 (Fragment) OS=Homo sapiens OX=9606 GN=PACSIN2 PE=1 SV=1	451	66	0.013	0	0	sp|P05787|K2C8_HUMAN/sp|P08729|K2C7_HUMAN/sp|P02538|K2C6A_HUMAN/sp|P04259|K2C6B_HUMAN/sp|O95678|K2C75_HUMAN/sp|P13647|K2C5_HUMAN/sp|P12035|K2C3_HUMAN/sp|Q01546|K22O_HUMAN/tr|E9PDN7|E9PDN7_HUMAN/	SubSet/SubSet/SubSet/SubSet/SubSet/SubSet/SubSet/SubSet/SubSet/
254	tr|A0A1W2PS05|A0A1W2PS05_HUMAN	Phosphatidylinositol 3-kinase catalytic subunit type 3 OS=Homo sapiens OX=9606 GN=PIK3C3 PE=1 SV=1	888	66	0.007	0	0	sp|P05787|K2C8_HUMAN/sp|P08729|K2C7_HUMAN/sp|P02538|K2C6A_HUMAN/sp|P04259|K2C6B_HUMAN/sp|O95678|K2C75_HUMAN/sp|P13647|K2C5_HUMAN/sp|P12035|K2C3_HUMAN/sp|Q01546|K22O_HUMAN/tr|E9PDN7|E9PDN7_HUMAN/	SubSet/SubSet/SubSet/SubSet/SubSet/SubSet/SubSet/SubSet/SubSet/
255	REV_tr|B0QYG7|B0QYG7_HUMAN	REV_Protein kinase C and casein kinase substrate in neurons protein 2 (Fragment) OS=Homo sapiens OX=9606 GN=PACSIN2 PE=1 SV=1	152	66	0.039	0	0	sp|P05787|K2C8_HUMAN/sp|P08729|K2C7_HUMAN/sp|P02538|K2C6A_HUMAN/sp|P04259|K2C6B_HUMAN/sp|O95678|K2C75_HUMAN/sp|P13647|K2C5_HUMAN/sp|P12035|K2C3_HUMAN/sp|Q01546|K22O_HUMAN/tr|E9PDN7|E9PDN7_HUMAN/	SubSet/SubSet/SubSet/SubSet/SubSet/SubSet/SubSet/SubSet/SubSet/
256	tr|A8MYT4|A8MYT4_HUMAN	Phosphatidylinositol 3-kinase catalytic subunit type 3 OS=Homo sapiens OX=9606 GN=PIK3C3 PE=1 SV=2	824	66	0.007	0	0	sp|P05787|K2C8_HUMAN/sp|P08729|K2C7_HUMAN/sp|P02538|K2C6A_HUMAN/sp|P04259|K2C6B_HUMAN/sp|O95678|K2C75_HUMAN/sp|P13647|K2C5_HUMAN/sp|P12035|K2C3_HUMAN/sp|Q01546|K22O_HUMAN/tr|E9PDN7|E9PDN7_HUMAN/	SubSet/SubSet/SubSet/SubSet/SubSet/SubSet/SubSet/SubSet/SubSet/
257	sp|P55265|DSRAD_HUMAN	Double-stranded RNA-specific adenosine deaminase OS=Homo sapiens OX=9606 GN=ADAR PE=1 SV=4	1226	65	0.35	5.047	0
258	sp|Q92764|KRT35_HUMAN	Keratin, type I cuticular Ha5 OS=Homo sapiens OX=9606 GN=KRT35 PE=1 SV=5	455	65	0.035	0	0	sp|P05783|K1C18_HUMAN/	SubSet/
259	tr|F8VTQ5|F8VTQ5_HUMAN	Heterogeneous nuclear ribonucleoprotein A1 (Fragment) OS=Homo sapiens OX=9606 GN=HNRNPA1 PE=1 SV=1	145	65	0.676	0	0	tr|F8W6I7|F8W6I7_HUMAN/	SubSet/
260	tr|A0A1W2PQD4|A0A1W2PQD4_HUMAN	Heterogeneous nuclear ribonucleoprotein U (Fragment) OS=Homo sapiens OX=9606 GN=HNRNPU PE=1 SV=1	327	65	0.428	0	0	sp|Q00839|HNRPU_HUMAN/	SubSet/
261	tr|C4AM86|C4AM86_HUMAN	Keratin, type I cuticular Ha5 OS=Homo sapiens OX=9606 GN=KRT35 PE=1 SV=1	425	65	0.038	0	0	sp|P05783|K1C18_HUMAN/	SubSet/
262	tr|A0A2R8Y4L2|A0A2R8Y4L2_HUMAN	Heterogeneous nuclear ribonucleoprotein A1 pseudogene 48 OS=Homo sapiens OX=9606 GN=HNRNPA1P48 PE=1 SV=1	275	65	0.495	0	0	tr|F8W6I7|F8W6I7_HUMAN/	SubSet/
263	tr|E9PNE6|E9PNE6_HUMAN	Heat shock cognate 71 kDa protein OS=Homo sapiens OX=9606 GN=HSPA8 PE=1 SV=1	500	65	0.528	0	0	sp|P11142|HSP7C_HUMAN/	SubSet/
264	tr|I3L1L3|I3L1L3_HUMAN	Myb-binding protein 1A (Fragment) OS=Homo sapiens OX=9606 GN=MYBBP1A PE=1 SV=1	1252	65	0.349	0	0	sp|Q9BQG0|MBB1A_HUMAN/	SubSet/
265	sp|Q9UQE7|SMC3_HUMAN	Structural maintenance of chromosomes protein 3 OS=Homo sapiens OX=9606 GN=SMC3 PE=1 SV=2	1217	64	0.386	7.157	0
266	sp|Q15029|U5S1_HUMAN	116 kDa U5 small nuclear ribonucleoprotein component OS=Homo sapiens OX=9606 GN=EFTUD2 PE=1 SV=1	972	64	0.424	8.589	0
267	sp|Q92621|NU205_HUMAN	Nuclear pore complex protein Nup205 OS=Homo sapiens OX=9606 GN=NUP205 PE=1 SV=3	2012	64	0.232	6.278	0
268	sp|P61158|ARP3_HUMAN	Actin-related protein 3 OS=Homo sapiens OX=9606 GN=ACTR3 PE=1 SV=3	418	64	0.586	7.605	0
269	tr|G8JLG1|G8JLG1_HUMAN	Structural maintenance of chromosomes protein OS=Homo sapiens OX=9606 GN=SMC1A PE=1 SV=2	1211	64	0.359	0	0	sp|Q14683|SMC1A_HUMAN/	SubSet/
270	sp|Q14980|NUMA1_HUMAN	Nuclear mitotic apparatus protein 1 OS=Homo sapiens OX=9606 GN=NUMA1 PE=1 SV=2	2115	63	0.278	4.546	0
271	sp|P12814|ACTN1_HUMAN	Alpha-actinin-1 OS=Homo sapiens OX=9606 GN=ACTN1 PE=1 SV=2	892	63	0.504	5.247	0
272	sp|Q71DI3|H32_HUMAN	Histone H3.2 OS=Homo sapiens OX=9606 GN=H3C15 PE=1 SV=3	136	63	0.581	5.675	0
273	tr|D6R9W4|D6R9W4_HUMAN	Drebrin (Fragment) OS=Homo sapiens OX=9606 GN=DBN1 PE=1 SV=1	317	63	0.64	0	0	sp|Q16643|DREB_HUMAN/	SubSet/
274	tr|Q5JP53|Q5JP53_HUMAN	Tubulin beta chain OS=Homo sapiens OX=9606 GN=TUBB PE=1 SV=1	426	63	0.575	0	0	sp|P07437|TBB5_HUMAN/	SubSet/
275	tr|A0A6Q8PFM1|A0A6Q8PFM1_HUMAN	Prelamin-A/C OS=Homo sapiens OX=9606 GN=LMNA PE=4 SV=1	123	63	0.756	0	0	tr|Q3BDU5|Q3BDU5_HUMAN/tr|A0A6Q8PFJ0|A0A6Q8PFJ0_HUMAN/	SubSet/SubSet/
276	tr|A0A6Q8PF59|A0A6Q8PF59_HUMAN	Prelamin-A/C OS=Homo sapiens OX=9606 GN=LMNA PE=4 SV=1	126	63	0.738	0	0	tr|Q3BDU5|Q3BDU5_HUMAN/tr|A0A6Q8PFJ0|A0A6Q8PFJ0_HUMAN/	SubSet/SubSet/
277	tr|G3V3B0|G3V3B0_HUMAN	Apoptotic chromatin condensation inducer in the nucleus OS=Homo sapiens OX=9606 GN=ACIN1 PE=1 SV=1	582	63	0.433	0	0	tr|E7EQT4|E7EQT4_HUMAN/	SubSet/
278	sp|P04350|TBB4A_HUMAN	Tubulin beta-4A chain OS=Homo sapiens OX=9606 GN=TUBB4A PE=1 SV=2	444	62	0.444	0	0	sp|P68371|TBB4B_HUMAN/	SubSet/
279	sp|Q92614|MY18A_HUMAN	Unconventional myosin-XVIIIa OS=Homo sapiens OX=9606 GN=MYO18A PE=1 SV=3	2054	62	0.251	0	0	tr|A0A0D9SFK2|A0A0D9SFK2_HUMAN/	SameSet/
280	tr|A0A0D9SFK2|A0A0D9SFK2_HUMAN	Unconventional myosin-XVIIIa OS=Homo sapiens OX=9606 GN=MYO18A PE=1 SV=1	2038	62	0.253	5.319	0
281	tr|A0A3B3IRQ9|A0A3B3IRQ9_HUMAN	Double-stranded RNA-specific adenosine deaminase (Fragment) OS=Homo sapiens OX=9606 GN=ADAR PE=1 SV=1	1158	62	0.351	0	0	sp|P55265|DSRAD_HUMAN/	SubSet/
282	tr|H0YL33|H0YL33_HUMAN	Annexin (Fragment) OS=Homo sapiens OX=9606 GN=ANXA2 PE=1 SV=1	142	62	0.739	0	0	sp|P07355|ANXA2_HUMAN/	SubSet/
283	tr|H0YN28|H0YN28_HUMAN	Annexin (Fragment) OS=Homo sapiens OX=9606 GN=ANXA2 PE=1 SV=1	139	62	0.755	0	0	sp|P07355|ANXA2_HUMAN/	SubSet/
284	tr|A0A494C0P6|A0A494C0P6_HUMAN	Tropomyosin alpha-3 chain OS=Homo sapiens OX=9606 GN=TPM3 PE=1 SV=1	214	62	0.645	0	0	tr|J3KN67|J3KN67_HUMAN/	SubSet/
285	sp|Q14247|SRC8_HUMAN	Src substrate cortactin OS=Homo sapiens OX=9606 GN=CTTN PE=1 SV=2	550	61	0.487	8.613	0
286	sp|P06753|TPM3_HUMAN	Tropomyosin alpha-3 chain OS=Homo sapiens OX=9606 GN=TPM3 PE=1 SV=2	285	61	0.46	5.882	0
287	sp|Q9Y2X3|NOP58_HUMAN	Nucleolar protein 58 OS=Homo sapiens OX=9606 GN=NOP58 PE=1 SV=1	529	61	0.484	8.403	0
288	sp|P62979|RS27A_HUMAN	Ubiquitin-40S ribosomal protein S27a OS=Homo sapiens OX=9606 GN=RPS27A PE=1 SV=2	156	61	0.526	5.781	0
289	tr|A0A087WY61|A0A087WY61_HUMAN	Nuclear mitotic apparatus protein 1 OS=Homo sapiens OX=9606 GN=NUMA1 PE=1 SV=1	2099	61	0.271	0	0	sp|Q14980|NUMA1_HUMAN/	SubSet/
290	tr|A7XZE4|A7XZE4_HUMAN	Beta tropomyosin isoform OS=Homo sapiens OX=9606 GN=TPM2 PE=1 SV=1	284	61	0.542	5.869	0
291	sp|O76021|RL1D1_HUMAN	Ribosomal L1 domain-containing protein 1 OS=Homo sapiens OX=9606 GN=RSL1D1 PE=1 SV=3	490	60	0.494	5.724	0
292	sp|Q14126|DSG2_HUMAN	Desmoglein-2 OS=Homo sapiens OX=9606 GN=DSG2 PE=1 SV=2	1118	60	0.432	8.266	0
293	sp|Q9BVA1|TBB2B_HUMAN	Tubulin beta-2B chain OS=Homo sapiens OX=9606 GN=TUBB2B PE=1 SV=1	445	60	0.42	0	0	sp|P07437|TBB5_HUMAN/	SubSet/
294	sp|Q9H0A0|NAT10_HUMAN	RNA cytidine acetyltransferase OS=Homo sapiens OX=9606 GN=NAT10 PE=1 SV=2	1025	60	0.381	4.971	0
295	sp|Q13885|TBB2A_HUMAN	Tubulin beta-2A chain OS=Homo sapiens OX=9606 GN=TUBB2A PE=1 SV=1	445	60	0.42	0	0	sp|P07437|TBB5_HUMAN/	SubSet/
296	sp|P16402|H13_HUMAN	Histone H1.3 OS=Homo sapiens OX=9606 GN=H1-3 PE=1 SV=2	221	60	0.344	6.214	0
297	tr|E9PKG0|E9PKG0_HUMAN	Plectin (Fragment) OS=Homo sapiens OX=9606 GN=PLEC PE=1 SV=1	190	60	0.495	0	0	sp|Q15149|PLEC_HUMAN/tr|H0YDN1|H0YDN1_HUMAN/	SubSet/SubSet/
298	tr|H7BYY1|H7BYY1_HUMAN	Tropomyosin 1 (Alpha), isoform CRA_m OS=Homo sapiens OX=9606 GN=TPM1 PE=1 SV=1	248	60	0.605	5.222	0
299	sp|P09493|TPM1_HUMAN	Tropomyosin alpha-1 chain OS=Homo sapiens OX=9606 GN=TPM1 PE=1 SV=2	284	59	0.454	0	0	tr|A0A0S2Z4G6|A0A0S2Z4G6_HUMAN/	SameSet/
300	sp|Q9H307|PININ_HUMAN	Pinin OS=Homo sapiens OX=9606 GN=PNN PE=1 SV=5	717	59	0.391	7.24	0
301	sp|Q5XKE5|K2C79_HUMAN	Keratin, type II cytoskeletal 79 OS=Homo sapiens OX=9606 GN=KRT79 PE=1 SV=2	535	59	0.174	2.843	0
302	sp|Q16695|H31T_HUMAN	Histone H3.1t OS=Homo sapiens OX=9606 GN=H3-4 PE=1 SV=3	136	59	0.397	0	0	sp|P68431|H31_HUMAN/sp|Q71DI3|H32_HUMAN/	SubSet/SubSet/
303	sp|P38919|IF4A3_HUMAN	Eukaryotic initiation factor 4A-III OS=Homo sapiens OX=9606 GN=EIF4A3 PE=1 SV=4	411	59	0.543	6.078	0
304	sp|O00571|DDX3X_HUMAN	ATP-dependent RNA helicase DDX3X OS=Homo sapiens OX=9606 GN=DDX3X PE=1 SV=3	662	59	0.509	0	0	tr|A0A2R8Y5G6|A0A2R8Y5G6_HUMAN/	SameSet/
305	tr|A0A2U3TZJ9|A0A2U3TZJ9_HUMAN	RNA helicase OS=Homo sapiens OX=9606 GN=DDX3X PE=1 SV=1	661	59	0.51	0	0	tr|A0A2R8Y5G6|A0A2R8Y5G6_HUMAN/	SameSet/
306	tr|A0A2R8YFS5|A0A2R8YFS5_HUMAN	RNA helicase OS=Homo sapiens OX=9606 GN=DDX3X PE=1 SV=1	661	59	0.51	0	0	tr|A0A2R8Y5G6|A0A2R8Y5G6_HUMAN/	SameSet/
307	tr|A0A2R8YCW1|A0A2R8YCW1_HUMAN	RNA helicase OS=Homo sapiens OX=9606 GN=DDX3X PE=1 SV=1	647	59	0.521	0	0	tr|A0A2R8Y5G6|A0A2R8Y5G6_HUMAN/	SameSet/
308	tr|A0A0D9SF53|A0A0D9SF53_HUMAN	RNA helicase OS=Homo sapiens OX=9606 GN=DDX3X PE=1 SV=1	733	59	0.46	0	0	tr|A0A2R8Y5G6|A0A2R8Y5G6_HUMAN/	SameSet/
309	tr|A0A2R8YFR4|A0A2R8YFR4_HUMAN	RNA helicase OS=Homo sapiens OX=9606 GN=DDX3X PE=1 SV=1	660	59	0.511	0	0	tr|A0A2R8Y5G6|A0A2R8Y5G6_HUMAN/	SameSet/
310	tr|A0A2R8YF78|A0A2R8YF78_HUMAN	RNA helicase OS=Homo sapiens OX=9606 GN=DDX3X PE=1 SV=1	641	59	0.526	0	0	tr|A0A2R8Y5G6|A0A2R8Y5G6_HUMAN/	SameSet/
311	tr|A0A0D9SFB3|A0A0D9SFB3_HUMAN	RNA helicase OS=Homo sapiens OX=9606 GN=DDX3X PE=1 SV=1	640	59	0.527	0	0	tr|A0A2R8Y5G6|A0A2R8Y5G6_HUMAN/	SameSet/
312	tr|A0A2R8Y645|A0A2R8Y645_HUMAN	RNA helicase OS=Homo sapiens OX=9606 GN=DDX3X PE=1 SV=1	716	59	0.471	0	0	tr|A0A2R8Y5G6|A0A2R8Y5G6_HUMAN/	SameSet/
313	tr|A0A087WV01|A0A087WV01_HUMAN	Elongation factor 1-alpha OS=Homo sapiens OX=9606 GN=EEF1A1 PE=1 SV=1	426	59	0.582	0	0	sp|P68104|EF1A1_HUMAN/	SubSet/
314	tr|G3V576|G3V576_HUMAN	Heterogeneous nuclear ribonucleoproteins C1/C2 OS=Homo sapiens OX=9606 GN=HNRNPC PE=1 SV=1	231	59	0.563	0	0	tr|G3V2Q1|G3V2Q1_HUMAN/	SubSet/
315	tr|A0A0D9SG12|A0A0D9SG12_HUMAN	RNA helicase OS=Homo sapiens OX=9606 GN=DDX3X PE=1 SV=1	647	59	0.521	0	0	tr|A0A2R8Y5G6|A0A2R8Y5G6_HUMAN/	SameSet/
316	tr|A0A2R8Y4A4|A0A2R8Y4A4_HUMAN	RNA helicase OS=Homo sapiens OX=9606 GN=DDX3X PE=1 SV=1	662	59	0.509	0	0	tr|A0A2R8Y5G6|A0A2R8Y5G6_HUMAN/	SameSet/
317	tr|A0A2R8YGX3|A0A2R8YGX3_HUMAN	Tropomyosin alpha-4 chain OS=Homo sapiens OX=9606 GN=TPM4 PE=1 SV=1	183	59	0.71	0	0	sp|P67936|TPM4_HUMAN/	SubSet/
318	tr|A0A0S2Z4G6|A0A0S2Z4G6_HUMAN	Tropomyosin 1 (Alpha), isoform CRA_o (Fragment) OS=Homo sapiens OX=9606 GN=TPM1 PE=1 SV=1	284	59	0.454	5.853	0
319	tr|A0A2R8Y5G6|A0A2R8Y5G6_HUMAN	RNA helicase OS=Homo sapiens OX=9606 GN=DDX3X PE=1 SV=1	622	59	0.542	6.075	0
320	tr|Q6ZN40|Q6ZN40_HUMAN	Tropomyosin 1 (Alpha), isoform CRA_f OS=Homo sapiens OX=9606 GN=TPM1 PE=1 SV=1	326	59	0.387	5.482	0
321	sp|P68363|TBA1B_HUMAN	Tubulin alpha-1B chain OS=Homo sapiens OX=9606 GN=TUBA1B PE=1 SV=1	451	58	0.632	7.018	0
322	sp|P51991|ROA3_HUMAN	Heterogeneous nuclear ribonucleoprotein A3 OS=Homo sapiens OX=9606 GN=HNRNPA3 PE=1 SV=2	378	58	0.463	8.137	0
323	sp|P16403|H12_HUMAN	Histone H1.2 OS=Homo sapiens OX=9606 GN=H1-2 PE=1 SV=2	213	58	0.357	4.592	0
324	sp|P19013|K2C4_HUMAN	Keratin, type II cytoskeletal 4 OS=Homo sapiens OX=9606 GN=KRT4 PE=1 SV=5	520	58	0.373	6.615	0
325	tr|M0QZM1|M0QZM1_HUMAN	Heterogeneous nuclear ribonucleoprotein M (Fragment) OS=Homo sapiens OX=9606 GN=HNRNPM PE=1 SV=1	383	58	0.621	0	0	sp|P52272|HNRPM_HUMAN/	SubSet/
326	tr|F5H7S3|F5H7S3_HUMAN	Tropomyosin alpha-1 chain OS=Homo sapiens OX=9606 GN=TPM1 PE=1 SV=2	245	58	0.58	0	0	tr|H7BYY1|H7BYY1_HUMAN/	SubSet/
327	tr|H0Y8T4|H0Y8T4_HUMAN	Matrin-3 (Fragment) OS=Homo sapiens OX=9606 GN=MATR3 PE=1 SV=1	334	58	0.512	0	0	tr|A0A0R4J2E8|A0A0R4J2E8_HUMAN/	SubSet/
328	tr|Q5ST81|Q5ST81_HUMAN	Tubulin beta chain OS=Homo sapiens OX=9606 GN=TUBB PE=1 SV=1	372	58	0.513	0	0	sp|P07437|TBB5_HUMAN/	SubSet/
329	tr|M0QXL5|M0QXL5_HUMAN	rRNA 2'-O-methyltransferase fibrillarin (Fragment) OS=Homo sapiens OX=9606 GN=FBL PE=1 SV=1	244	58	0.627	0	0	sp|P22087|FBRL_HUMAN/	SubSet/
330	tr|B4DXW1|B4DXW1_HUMAN	Actin-related protein 3 OS=Homo sapiens OX=9606 GN=ACTR3 PE=1 SV=1	367	58	0.61	0	0	sp|P61158|ARP3_HUMAN/	SubSet/
331	tr|B7Z596|B7Z596_HUMAN	Tropomyosin alpha-1 chain OS=Homo sapiens OX=9606 GN=TPM1 PE=1 SV=1	275	58	0.516	0	0	tr|H7BYY1|H7BYY1_HUMAN/	SubSet/
332	sp|P06396|GELS_HUMAN	Gelsolin OS=Homo sapiens OX=9606 GN=GSN PE=1 SV=1	782	57	0.386	0	0	tr|A0A0A0MT01|A0A0A0MT01_HUMAN/	SameSet/
333	sp|P11047|LAMC1_HUMAN	Laminin subunit gamma-1 OS=Homo sapiens OX=9606 GN=LAMC1 PE=1 SV=3	1609	57	0.306	7.734	0
334	tr|E5RGW4|E5RGW4_HUMAN	Nucleophosmin (Fragment) OS=Homo sapiens OX=9606 GN=NPM1 PE=1 SV=1	59	57	0.661	0	0	sp|P06748|NPM_HUMAN/	SubSet/
335	tr|A0A2R8YH90|A0A2R8YH90_HUMAN	Tropomyosin alpha-4 chain (Fragment) OS=Homo sapiens OX=9606 GN=TPM4 PE=1 SV=1	220	57	0.564	0	0	sp|P67936|TPM4_HUMAN/	SubSet/
336	tr|F6S8Q4|F6S8Q4_HUMAN	RNA helicase OS=Homo sapiens OX=9606 GN=DDX3X PE=1 SV=1	629	57	0.499	0	0	tr|A0A2R8Y5G6|A0A2R8Y5G6_HUMAN/	SubSet/
337	tr|A0A0A0MS51|A0A0A0MS51_HUMAN	Actin-depolymerizing factor OS=Homo sapiens OX=9606 GN=GSN PE=1 SV=1	748	57	0.404	0	0	tr|A0A0A0MT01|A0A0A0MT01_HUMAN/	SameSet/
338	tr|A0A0A0MT01|A0A0A0MT01_HUMAN	Actin-depolymerizing factor OS=Homo sapiens OX=9606 GN=GSN PE=1 SV=1	767	57	0.394	7.047	0
339	sp|P17480|UBF1_HUMAN	Nucleolar transcription factor 1 OS=Homo sapiens OX=9606 GN=UBTF PE=1 SV=1	764	56	0.369	5.166	0
340	sp|Q71U36|TBA1A_HUMAN	Tubulin alpha-1A chain OS=Homo sapiens OX=9606 GN=TUBA1A PE=1 SV=1	451	56	0.601	6.848	0
341	sp|P68366|TBA4A_HUMAN	Tubulin alpha-4A chain OS=Homo sapiens OX=9606 GN=TUBA4A PE=1 SV=1	448	56	0.592	6.813	0
342	sp|P35749|MYH11_HUMAN	Myosin-11 OS=Homo sapiens OX=9606 GN=MYH11 PE=1 SV=3	1972	56	0.102	3.576	0
343	sp|Q9UHB6|LIMA1_HUMAN	LIM domain and actin-binding protein 1 OS=Homo sapiens OX=9606 GN=LIMA1 PE=1 SV=1	759	56	0.419	5.217	0
344	sp|P52895|AK1C2_HUMAN	Aldo-keto reductase family 1 member C2 OS=Homo sapiens OX=9606 GN=AKR1C2 PE=1 SV=3	323	56	0.567	6.439	0
345	sp|P42285|MTREX_HUMAN	Exosome RNA helicase MTR4 OS=Homo sapiens OX=9606 GN=MTREX PE=1 SV=3	1042	56	0.386	7.714	0
346	sp|Q03701|CEBPZ_HUMAN	CCAAT/enhancer-binding protein zeta OS=Homo sapiens OX=9606 GN=CEBPZ PE=1 SV=3	1054	56	0.356	8.141	0
347	tr|I3L3H2|I3L3H2_HUMAN	RNA helicase OS=Homo sapiens OX=9606 GN=EIF4A3 PE=1 SV=2	390	56	0.523	0	0	sp|P38919|IF4A3_HUMAN/	SubSet/
348	tr|H9KV75|H9KV75_HUMAN	Alpha-actinin cytoskeletal isoform OS=Homo sapiens OX=9606 GN=ACTN1 PE=1 SV=1	822	56	0.501	0	0	sp|P12814|ACTN1_HUMAN/	SubSet/
349	sp|O60264|SMCA5_HUMAN	SWI/SNF-related matrix-associated actin-dependent regulator of chromatin subfamily A member 5 OS=Homo sapiens OX=9606 GN=SMARCA5 PE=1 SV=1	1052	55	0.304	6.435	0
350	sp|P0CG48|UBC_HUMAN	Polyubiquitin-C OS=Homo sapiens OX=9606 GN=UBC PE=1 SV=3	685	55	0.08	0	0	sp|P62979|RS27A_HUMAN/	SubSet/
351	sp|P0CG47|UBB_HUMAN	Polyubiquitin-B OS=Homo sapiens OX=9606 GN=UBB PE=1 SV=1	229	55	0.24	0	0	sp|P62979|RS27A_HUMAN/	SubSet/
352	sp|O75533|SF3B1_HUMAN	Splicing factor 3B subunit 1 OS=Homo sapiens OX=9606 GN=SF3B1 PE=1 SV=3	1304	55	0.336	6.256	0
353	sp|P62987|RL40_HUMAN	Ubiquitin-60S ribosomal protein L40 OS=Homo sapiens OX=9606 GN=UBA52 PE=1 SV=2	128	55	0.43	0	0	sp|P62979|RS27A_HUMAN/	SubSet/
354	tr|B4DV12|B4DV12_HUMAN	Polyubiquitin-B OS=Homo sapiens OX=9606 GN=UBB PE=1 SV=1	153	55	0.359	0	0	sp|P62979|RS27A_HUMAN/	SubSet/
355	tr|E9PMS6|E9PMS6_HUMAN	LIM domain only protein 7 OS=Homo sapiens OX=9606 GN=LMO7 PE=1 SV=1	1275	55	0.283	4.784	0
356	tr|A0A2R8Y5E5|A0A2R8Y5E5_HUMAN	Glutathione S-transferase P OS=Homo sapiens OX=9606 GN=GSTP1 PE=1 SV=1	58	55	0.224	4.141	0
357	tr|F5H265|F5H265_HUMAN	Polyubiquitin-C (Fragment) OS=Homo sapiens OX=9606 GN=UBC PE=1 SV=1	149	55	0.369	0	0	sp|P62979|RS27A_HUMAN/	SubSet/
358	tr|B4DK69|B4DK69_HUMAN	Aldo-keto reductase family 1 member C2 OS=Homo sapiens OX=9606 GN=AKR1C2 PE=1 SV=1	297	55	0.589	0	0	sp|P52895|AK1C2_HUMAN/	SubSet/
359	tr|J3QKN0|J3QKN0_HUMAN	Polyubiquitin-B (Fragment) OS=Homo sapiens OX=9606 GN=UBB PE=1 SV=1	206	55	0.267	0	0	sp|P62979|RS27A_HUMAN/	SubSet/
360	tr|J3QTR3|J3QTR3_HUMAN	Ubiquitin-40S ribosomal protein S27a (Fragment) OS=Homo sapiens OX=9606 GN=RPS27A PE=1 SV=1	106	55	0.519	0	0	sp|P62979|RS27A_HUMAN/	SubSet/
361	tr|F5H388|F5H388_HUMAN	Polyubiquitin-C (Fragment) OS=Homo sapiens OX=9606 GN=UBC PE=1 SV=1	155	55	0.355	0	0	sp|P62979|RS27A_HUMAN/	SubSet/
362	tr|F5GYU3|F5GYU3_HUMAN	Polyubiquitin-C (Fragment) OS=Homo sapiens OX=9606 GN=UBC PE=1 SV=1	134	55	0.41	0	0	sp|P62979|RS27A_HUMAN/	SubSet/
363	tr|F5GXK7|F5GXK7_HUMAN	Polyubiquitin-C (Fragment) OS=Homo sapiens OX=9606 GN=UBC PE=1 SV=2	169	55	0.325	0	0	sp|P62979|RS27A_HUMAN/	SubSet/
364	tr|F5H747|F5H747_HUMAN	Polyubiquitin-C (Fragment) OS=Homo sapiens OX=9606 GN=UBC PE=1 SV=8	160	55	0.344	0	0	sp|P62979|RS27A_HUMAN/	SubSet/
365	tr|F5H6Q2|F5H6Q2_HUMAN	Polyubiquitin-C (Fragment) OS=Homo sapiens OX=9606 GN=UBC PE=1 SV=8	122	55	0.451	0	0	sp|P62979|RS27A_HUMAN/	SubSet/
366	tr|A8K7Q2|A8K7Q2_HUMAN	Heat shock cognate 71 kDa protein OS=Homo sapiens OX=9606 GN=HSPA8 PE=1 SV=1	410	55	0.471	0	0	sp|P11142|HSP7C_HUMAN/	SubSet/
367	tr|F5H2Z3|F5H2Z3_HUMAN	Polyubiquitin-C (Fragment) OS=Homo sapiens OX=9606 GN=UBC PE=1 SV=1	136	55	0.404	0	0	sp|P62979|RS27A_HUMAN/	SubSet/
368	tr|Q96C32|Q96C32_HUMAN	Polyubiquitin-C OS=Homo sapiens OX=9606 GN=UBC PE=1 SV=1	305	55	0.18	0	0	sp|P62979|RS27A_HUMAN/	SubSet/
369	tr|Q5PY61|Q5PY61_HUMAN	Polyubiquitin-C OS=Homo sapiens OX=9606 GN=UBC PE=1 SV=1	229	55	0.24	0	0	sp|P62979|RS27A_HUMAN/	SubSet/
370	tr|J3QS39|J3QS39_HUMAN	Polyubiquitin-B (Fragment) OS=Homo sapiens OX=9606 GN=UBB PE=1 SV=1	93	55	0.591	0	0	sp|P62979|RS27A_HUMAN/	SubSet/
371	sp|Q9Y2W1|TR150_HUMAN	Thyroid hormone receptor-associated protein 3 OS=Homo sapiens OX=9606 GN=THRAP3 PE=1 SV=2	955	54	0.35	7.557	0
372	sp|Q12788|TBL3_HUMAN	Transducin beta-like protein 3 OS=Homo sapiens OX=9606 GN=TBL3 PE=1 SV=2	808	54	0.436	5.271	0
373	sp|P49792|RBP2_HUMAN	E3 SUMO-protein ligase RanBP2 OS=Homo sapiens OX=9606 GN=RANBP2 PE=1 SV=2	3224	54	0.132	4.785	0
374	sp|Q8WUM0|NU133_HUMAN	Nuclear pore complex protein Nup133 OS=Homo sapiens OX=9606 GN=NUP133 PE=1 SV=2	1156	54	0.351	8.4	0
375	tr|M0R299|M0R299_HUMAN	rRNA 2'-O-methyltransferase fibrillarin (Fragment) OS=Homo sapiens OX=9606 GN=FBL PE=1 SV=1	229	54	0.633	0	0	sp|P22087|FBRL_HUMAN/	SubSet/
376	tr|Q8IWY7|Q8IWY7_HUMAN	Tau-tubulin kinase OS=Homo sapiens OX=9606 GN=TTBK2 PE=1 SV=1	1649	54	0.05	0	0	sp|P05787|K2C8_HUMAN/	SubSet/
377	tr|B4E3S0|B4E3S0_HUMAN	Coronin OS=Homo sapiens OX=9606 GN=CORO1C PE=1 SV=1	369	54	0.358	0	0	sp|Q9ULV4|COR1C_HUMAN/	SubSet/
378	tr|A0A2R8Y422|A0A2R8Y422_HUMAN	40S ribosomal protein S27a OS=Homo sapiens OX=9606 GN=RPS27AP5 PE=3 SV=1	156	54	0.423	0	0	sp|P62979|RS27A_HUMAN/	SubSet/
379	sp|P07942|LAMB1_HUMAN	Laminin subunit beta-1 OS=Homo sapiens OX=9606 GN=LAMB1 PE=1 SV=2	1786	53	0.205	0	0	tr|G3XAI2|G3XAI2_HUMAN/	SameSet/
380	sp|P61160|ARP2_HUMAN	Actin-related protein 2 OS=Homo sapiens OX=9606 GN=ACTR2 PE=1 SV=1	394	53	0.505	6.261	0
381	sp|Q8WWI1|LMO7_HUMAN	LIM domain only protein 7 OS=Homo sapiens OX=9606 GN=LMO7 PE=1 SV=3	1683	53	0.21	0	0	tr|F8WD26|F8WD26_HUMAN/	SameSet/
382	tr|E9PKP7|E9PKP7_HUMAN	Nucleolar transcription factor 1 OS=Homo sapiens OX=9606 GN=UBTF PE=1 SV=1	745	53	0.357	0	0	sp|P17480|UBF1_HUMAN/	SubSet/
383	tr|J3KP06|J3KP06_HUMAN	LIM domain only protein 7 OS=Homo sapiens OX=9606 GN=LMO7 PE=1 SV=2	1668	53	0.212	0	0	tr|F8WD26|F8WD26_HUMAN/	SameSet/
384	tr|H7C3P6|H7C3P6_HUMAN	Nuclear pore complex protein Nup98-Nup96 (Fragment) OS=Homo sapiens OX=9606 GN=NUP98 PE=1 SV=1	753	53	0.429	0	0	sp|P52948|NUP98_HUMAN/	SubSet/
385	tr|E9PMT2|E9PMT2_HUMAN	LIM domain only protein 7 OS=Homo sapiens OX=9606 GN=LMO7 PE=1 SV=1	1398	53	0.253	0	0	tr|F8WD26|F8WD26_HUMAN/	SameSet/
386	tr|G3XAI2|G3XAI2_HUMAN	Laminin subunit beta-1 OS=Homo sapiens OX=9606 GN=LAMB1 PE=1 SV=1	1810	53	0.202	3.763	0
387	tr|F8WD26|F8WD26_HUMAN	LIM domain only protein 7 OS=Homo sapiens OX=9606 GN=LMO7 PE=1 SV=2	1631	53	0.216	3.676	0
388	tr|A0A494C128|A0A494C128_HUMAN	Nucleolar protein 56 OS=Homo sapiens OX=9606 GN=NOP56 PE=1 SV=1	478	53	0.506	0	0	sp|O00567|NOP56_HUMAN/	SubSet/
389	tr|H0YK48|H0YK48_HUMAN	Tropomyosin alpha-1 chain OS=Homo sapiens OX=9606 GN=TPM1 PE=1 SV=1	248	53	0.448	0	0	tr|H7BYY1|H7BYY1_HUMAN/	SubSet/
390	tr|A0A494BZZ2|A0A494BZZ2_HUMAN	Tropomyosin alpha-1 chain OS=Homo sapiens OX=9606 GN=TPM1 PE=1 SV=1	251	53	0.442	0	0	tr|H7BYY1|H7BYY1_HUMAN/	SubSet/
391	tr|H0YKJ4|H0YKJ4_HUMAN	Tropomyosin 1 (Alpha), isoform CRA_b OS=Homo sapiens OX=9606 GN=TPM1 PE=1 SV=2	248	53	0.448	0	0	tr|H7BYY1|H7BYY1_HUMAN/	SubSet/
392	sp|Q5JTH9|RRP12_HUMAN	RRP12-like protein OS=Homo sapiens OX=9606 GN=RRP12 PE=1 SV=2	1297	52	0.302	6.778	0
393	sp|P14866|HNRPL_HUMAN	Heterogeneous nuclear ribonucleoprotein L OS=Homo sapiens OX=9606 GN=HNRNPL PE=1 SV=2	589	52	0.523	6.814	0
394	tr|A0A3B3ITZ9|A0A3B3ITZ9_HUMAN	Thyroid hormone receptor-associated protein 3 OS=Homo sapiens OX=9606 GN=THRAP3 PE=1 SV=1	910	52	0.335	0	0	sp|Q9Y2W1|TR150_HUMAN/	SubSet/
395	tr|J3QSV6|J3QSV6_HUMAN	Ribosomal L1 domain-containing protein 1 (Fragment) OS=Homo sapiens OX=9606 GN=RSL1D1 PE=1 SV=1	430	52	0.53	0	0	sp|O76021|RL1D1_HUMAN/	SubSet/
396	tr|Q5TCU3|Q5TCU3_HUMAN	Tropomyosin beta chain OS=Homo sapiens OX=9606 GN=TPM2 PE=1 SV=1	284	52	0.504	5.653	0
397	sp|P07951|TPM2_HUMAN	Tropomyosin beta chain OS=Homo sapiens OX=9606 GN=TPM2 PE=1 SV=1	284	51	0.458	0	0	tr|Q5TCU3|Q5TCU3_HUMAN/	SubSet/
398	sp|Q8IY81|SPB1_HUMAN	pre-rRNA 2'-O-ribose RNA methyltransferase FTSJ3 OS=Homo sapiens OX=9606 GN=FTSJ3 PE=1 SV=2	847	51	0.378	8.468	0
399	sp|P0DPH8|TBA3D_HUMAN	Tubulin alpha-3D chain OS=Homo sapiens OX=9606 GN=TUBA3D PE=1 SV=1	450	51	0.516	0	0	sp|Q71U36|TBA1A_HUMAN/	SubSet/
400	sp|P20592|MX2_HUMAN	Interferon-induced GTP-binding protein Mx2 OS=Homo sapiens OX=9606 GN=MX2 PE=1 SV=1	715	51	0.407	6.296	0
401	sp|P0DPH7|TBA3C_HUMAN	Tubulin alpha-3C chain OS=Homo sapiens OX=9606 GN=TUBA3C PE=1 SV=1	450	51	0.516	0	0	sp|Q71U36|TBA1A_HUMAN/	SubSet/
402	sp|Q07157|ZO1_HUMAN	Tight junction protein ZO-1 OS=Homo sapiens OX=9606 GN=TJP1 PE=1 SV=3	1748	51	0.26	0	0	tr|G5E9E7|G5E9E7_HUMAN/	SameSet/
403	tr|K7ENT6|K7ENT6_HUMAN	Tropomyosin alpha-4 chain OS=Homo sapiens OX=9606 GN=TPM4 PE=1 SV=3	245	51	0.588	0	0	sp|P67936|TPM4_HUMAN/	SubSet/
404	tr|M0R2Q4|M0R2Q4_HUMAN	rRNA 2'-O-methyltransferase fibrillarin (Fragment) OS=Homo sapiens OX=9606 GN=FBL PE=1 SV=1	273	51	0.491	0	0	sp|P22087|FBRL_HUMAN/	SubSet/
405	tr|G3V1L9|G3V1L9_HUMAN	Tight junction protein 1 (Zona occludens 1), isoform CRA_a OS=Homo sapiens OX=9606 GN=TJP1 PE=1 SV=1	1768	51	0.257	0	0	tr|G5E9E7|G5E9E7_HUMAN/	SameSet/
406	tr|G5E9E7|G5E9E7_HUMAN	Tight junction protein 1 (Zona occludens 1), isoform CRA_e OS=Homo sapiens OX=9606 GN=TJP1 PE=1 SV=1	1692	51	0.269	4.551	0
407	tr|A0A2R8YE05|A0A2R8YE05_HUMAN	Tropomyosin alpha-4 chain OS=Homo sapiens OX=9606 GN=TPM4 PE=1 SV=1	226	51	0.637	0	0	sp|P67936|TPM4_HUMAN/	SubSet/
408	sp|Q9BQE3|TBA1C_HUMAN	Tubulin alpha-1C chain OS=Homo sapiens OX=9606 GN=TUBA1C PE=1 SV=1	449	50	0.597	0	0	tr|F5H5D3|F5H5D3_HUMAN/	SameSet/
409	sp|Q8N1F7|NUP93_HUMAN	Nuclear pore complex protein Nup93 OS=Homo sapiens OX=9606 GN=NUP93 PE=1 SV=2	819	50	0.413	0	0	tr|H3BVG0|H3BVG0_HUMAN/	SameSet/
410	sp|O00468|AGRIN_HUMAN	Agrin OS=Homo sapiens OX=9606 GN=AGRN PE=1 SV=6	2068	50	0.237	6.801	0
411	sp|O60437|PEPL_HUMAN	Periplakin OS=Homo sapiens OX=9606 GN=PPL PE=1 SV=4	1756	50	0.231	3.196	0
412	tr|H3BVG0|H3BVG0_HUMAN	Nuclear pore complex protein Nup93 OS=Homo sapiens OX=9606 GN=NUP93 PE=1 SV=1	880	50	0.384	6.662	0
413	tr|A0A087WV29|A0A087WV29_HUMAN	RNA cytidine acetyltransferase OS=Homo sapiens OX=9606 GN=NAT10 PE=1 SV=1	834	50	0.38	0	0	sp|Q9H0A0|NAT10_HUMAN/	SubSet/
414	tr|F5H5D3|F5H5D3_HUMAN	Tubulin alpha chain OS=Homo sapiens OX=9606 GN=TUBA1C PE=1 SV=1	519	50	0.516	6.053	0
415	tr|A0A087X0K9|A0A087X0K9_HUMAN	Tight junction protein ZO-1 OS=Homo sapiens OX=9606 GN=TJP1 PE=1 SV=1	1676	50	0.26	0	0	tr|G5E9E7|G5E9E7_HUMAN/	SubSet/
416	sp|Q3ZCM7|TBB8_HUMAN	Tubulin beta-8 chain OS=Homo sapiens OX=9606 GN=TUBB8 PE=1 SV=2	444	49	0.261	0	0	sp|P68371|TBB4B_HUMAN/	SubSet/
417	sp|P14678|RSMB_HUMAN	Small nuclear ribonucleoprotein-associated proteins B and B' OS=Homo sapiens OX=9606 GN=SNRPB PE=1 SV=2	240	49	0.467	6.85	0
418	sp|Q15424|SAFB1_HUMAN	Scaffold attachment factor B1 OS=Homo sapiens OX=9606 GN=SAFB PE=1 SV=4	915	49	0.393	6.729	0
419	sp|P13645|K1C10_HUMAN	Keratin, type I cytoskeletal 10 OS=Homo sapiens OX=9606 GN=KRT10 PE=1 SV=6	584	49	0.464	8.289	0
420	sp|O75367|H2AY_HUMAN	Core histone macro-H2A.1 OS=Homo sapiens OX=9606 GN=MACROH2A1 PE=1 SV=4	372	49	0.554	7.935	0
421	tr|J3KNP2|J3KNP2_HUMAN	Transducin beta-like protein 3 (Fragment) OS=Homo sapiens OX=9606 GN=TBL3 PE=1 SV=1	697	49	0.439	0	0	sp|Q12788|TBL3_HUMAN/	SubSet/
422	tr|A0A0A0MTE2|A0A0A0MTE2_HUMAN	LIM domain only protein 7 OS=Homo sapiens OX=9606 GN=LMO7 PE=1 SV=1	1385	49	0.225	0	0	tr|F8WD26|F8WD26_HUMAN/	SubSet/
423	tr|K7EKI8|K7EKI8_HUMAN	Periplakin OS=Homo sapiens OX=9606 GN=PPL PE=1 SV=1	1754	49	0.225	0	0	sp|O60437|PEPL_HUMAN/	SubSet/
424	tr|A0A6Q8PHC3|A0A6Q8PHC3_HUMAN	Structural maintenance of chromosomes protein 1A OS=Homo sapiens OX=9606 GN=SMC1A PE=4 SV=1	977	49	0.372	0	0	sp|Q14683|SMC1A_HUMAN/	SubSet/
425	tr|A0A2R8YDT5|A0A2R8YDT5_HUMAN	RNA helicase OS=Homo sapiens OX=9606 GN=DDX3X PE=1 SV=1	475	49	0.589	0	0	tr|A0A2R8Y5G6|A0A2R8Y5G6_HUMAN/	SubSet/
426	tr|A0A2R8Y7T2|A0A2R8Y7T2_HUMAN	RNA helicase OS=Homo sapiens OX=9606 GN=DDX3X PE=1 SV=1	476	49	0.588	0	0	tr|A0A2R8Y5G6|A0A2R8Y5G6_HUMAN/	SubSet/
427	sp|A0A2R8Y619|H2BE1_HUMAN	Histone H2B type 2-E1 OS=Homo sapiens OX=9606 GN=H2BE1 PE=3 SV=1	122	48	0.197	0	0	sp|Q8N257|H2B3B_HUMAN/	SubSet/
428	sp|P0DMV9|HS71B_HUMAN	Heat shock 70 kDa protein 1B OS=Homo sapiens OX=9606 GN=HSPA1B PE=1 SV=1	641	48	0.42	0	0	tr|A0A0G2JIW1|A0A0G2JIW1_HUMAN/	SameSet/
429	sp|P0DMV8|HS71A_HUMAN	Heat shock 70 kDa protein 1A OS=Homo sapiens OX=9606 GN=HSPA1A PE=1 SV=1	641	48	0.42	0	0	tr|A0A0G2JIW1|A0A0G2JIW1_HUMAN/	SameSet/
430	sp|Q5TEC6|H3PS2_HUMAN	Histone HIST2H3PS2 OS=Homo sapiens OX=9606 GN=H3-2 PE=1 SV=1	136	48	0.493	4.701	0
431	tr|G3V2D6|G3V2D6_HUMAN	Heterogeneous nuclear ribonucleoproteins C1/C2 (Fragment) OS=Homo sapiens OX=9606 GN=HNRNPC PE=1 SV=1	214	48	0.458	0	0	tr|G3V4C1|G3V4C1_HUMAN/	SubSet/
432	tr|G3V555|G3V555_HUMAN	Heterogeneous nuclear ribonucleoproteins C1/C2 (Fragment) OS=Homo sapiens OX=9606 GN=HNRNPC PE=1 SV=1	175	48	0.583	0	0	tr|G3V2Q1|G3V2Q1_HUMAN/	SubSet/
433	tr|G3V575|G3V575_HUMAN	Heterogeneous nuclear ribonucleoproteins C1/C2 (Fragment) OS=Homo sapiens OX=9606 GN=HNRNPC PE=1 SV=1	187	48	0.545	0	0	tr|G3V2Q1|G3V2Q1_HUMAN/	SubSet/
434	tr|M0R2I7|M0R2I7_HUMAN	Heterogeneous nuclear ribonucleoprotein M (Fragment) OS=Homo sapiens OX=9606 GN=HNRNPM PE=1 SV=1	214	48	0.794	0	0	sp|P52272|HNRPM_HUMAN/	SubSet/
435	tr|A0A2R8YHD2|A0A2R8YHD2_HUMAN	Tropomyosin alpha-4 chain (Fragment) OS=Homo sapiens OX=9606 GN=TPM4 PE=1 SV=2	248	48	0.468	0	0	sp|P67936|TPM4_HUMAN/	SubSet/
436	tr|A0A0G2JIW1|A0A0G2JIW1_HUMAN	Heat shock 70 kDa protein 1B OS=Homo sapiens OX=9606 GN=HSPA1B PE=1 SV=1	642	48	0.419	5.669	0
437	sp|Q6PEY2|TBA3E_HUMAN	Tubulin alpha-3E chain OS=Homo sapiens OX=9606 GN=TUBA3E PE=1 SV=2	450	47	0.48	0	0	sp|Q71U36|TBA1A_HUMAN/	SubSet/
438	sp|P49756|RBM25_HUMAN	RNA-binding protein 25 OS=Homo sapiens OX=9606 GN=RBM25 PE=1 SV=3	843	47	0.336	7.396	0
439	sp|Q9BVP2|GNL3_HUMAN	Guanine nucleotide-binding protein-like 3 OS=Homo sapiens OX=9606 GN=GNL3 PE=1 SV=2	549	47	0.472	9.879	0
440	sp|P19338|NUCL_HUMAN	Nucleolin OS=Homo sapiens OX=9606 GN=NCL PE=1 SV=3	710	47	0.334	4.685	0
441	sp|P63244|RACK1_HUMAN	Receptor of activated protein C kinase 1 OS=Homo sapiens OX=9606 GN=RACK1 PE=1 SV=3	317	47	0.678	8.493	0
442	sp|P84243|H33_HUMAN	Histone H3.3 OS=Homo sapiens OX=9606 GN=H3-3A PE=1 SV=2	136	47	0.581	0	0	tr|K7EK07|K7EK07_HUMAN/	SameSet/
443	tr|A0A6Q8PGD7|A0A6Q8PGD7_HUMAN	Actin, cytoplasmic 1 OS=Homo sapiens OX=9606 GN=ACTB PE=4 SV=1	40	47	0.7	0	0	sp|P60709|ACTB_HUMAN/	SubSet/
444	tr|A0A494C0G5|A0A494C0G5_HUMAN	Agrin OS=Homo sapiens OX=9606 GN=AGRN PE=1 SV=1	1940	47	0.244	4.35	0
445	tr|K7EK07|K7EK07_HUMAN	Histone H3 (Fragment) OS=Homo sapiens OX=9606 GN=H3-3B PE=1 SV=1	132	47	0.598	5.771	0
446	tr|A0A2R8YDH3|A0A2R8YDH3_HUMAN	RNA helicase OS=Homo sapiens OX=9606 GN=DDX3X PE=1 SV=1	503	47	0.499	0	0	tr|A0A2R8Y5G6|A0A2R8Y5G6_HUMAN/	SubSet/
447	sp|P23396|RS3_HUMAN	40S ribosomal protein S3 OS=Homo sapiens OX=9606 GN=RPS3 PE=1 SV=2	243	46	0.774	6.381	0
448	sp|Q15061|WDR43_HUMAN	WD repeat-containing protein 43 OS=Homo sapiens OX=9606 GN=WDR43 PE=1 SV=3	677	46	0.417	5.271	0
449	sp|Q13428|TCOF_HUMAN	Treacle protein OS=Homo sapiens OX=9606 GN=TCOF1 PE=1 SV=3	1488	46	0.222	3.937	0
450	sp|Q14151|SAFB2_HUMAN	Scaffold attachment factor B2 OS=Homo sapiens OX=9606 GN=SAFB2 PE=1 SV=1	953	46	0.319	6.003	0
451	sp|P28290|ITPI2_HUMAN	Protein ITPRID2 OS=Homo sapiens OX=9606 GN=ITPRID2 PE=1 SV=3	1259	46	0.26	0	0	tr|E9PHV5|E9PHV5_HUMAN/	SameSet/
452	sp|Q9NQX4|MYO5C_HUMAN	Unconventional myosin-Vc OS=Homo sapiens OX=9606 GN=MYO5C PE=1 SV=2	1742	46	0.209	6.295	0
453	sp|O14639|ABLM1_HUMAN	Actin-binding LIM protein 1 OS=Homo sapiens OX=9606 GN=ABLIM1 PE=1 SV=3	778	46	0.347	0	0	tr|A0A3B3IS55|A0A3B3IS55_HUMAN/	SameSet/
454	tr|A0A494C1I6|A0A494C1I6_HUMAN	Agrin OS=Homo sapiens OX=9606 GN=AGRN PE=1 SV=1	1963	46	0.234	0	0	sp|O00468|AGRIN_HUMAN/tr|A0A494C0G5|A0A494C0G5_HUMAN/	SubSet/SubSet/
455	tr|E9PHV5|E9PHV5_HUMAN	Protein ITPRID2 OS=Homo sapiens OX=9606 GN=ITPRID2 PE=1 SV=1	1237	46	0.264	4.6	0
456	tr|M0R1V7|M0R1V7_HUMAN	Ubiquitin-60S ribosomal protein L40 (Fragment) OS=Homo sapiens OX=9606 GN=UBA52 PE=1 SV=1	63	46	0.73	0	0	sp|P62979|RS27A_HUMAN/	SubSet/
457	tr|M0R2S1|M0R2S1_HUMAN	60S ribosomal protein L40 (Fragment) OS=Homo sapiens OX=9606 GN=UBA52 PE=1 SV=1	138	46	0.239	0	0	sp|P62979|RS27A_HUMAN/	SubSet/
458	tr|A0A087X208|A0A087X208_HUMAN	Agrin OS=Homo sapiens OX=9606 GN=AGRN PE=1 SV=1	1930	46	0.238	0	0	sp|O00468|AGRIN_HUMAN/tr|A0A494C0G5|A0A494C0G5_HUMAN/	SubSet/SubSet/
459	tr|F8W0C6|F8W0C6_HUMAN	Keratin, type II cytoskeletal 5 (Fragment) OS=Homo sapiens OX=9606 GN=KRT5 PE=1 SV=8	178	46	0.354	0	0	sp|P02538|K2C6A_HUMAN/sp|P04259|K2C6B_HUMAN/sp|P13647|K2C5_HUMAN/	SubSet/SubSet/SubSet/
460	tr|F8WCH0|F8WCH0_HUMAN	Actin, gamma-enteric smooth muscle OS=Homo sapiens OX=9606 GN=ACTG2 PE=1 SV=1	52	46	0.423	0	0	sp|P63261|ACTG_HUMAN/sp|P60709|ACTB_HUMAN/sp|P68032|ACTC_HUMAN/sp|P68133|ACTS_HUMAN/sp|Q6S8J3|POTEE_HUMAN/sp|P0CG38|POTEI_HUMAN/	SubSet/SubSet/SubSet/SubSet/SubSet/SubSet/
461	tr|A0A3B3IS55|A0A3B3IS55_HUMAN	Actin-binding LIM protein 1 OS=Homo sapiens OX=9606 GN=ABLIM1 PE=1 SV=1	834	46	0.324	3.566	0
462	tr|M0R1M6|M0R1M6_HUMAN	60S ribosomal protein L40 (Fragment) OS=Homo sapiens OX=9606 GN=UBA52 PE=1 SV=1	114	46	0.289	0	0	sp|P62979|RS27A_HUMAN/	SubSet/
463	sp|P78527|PRKDC_HUMAN	DNA-dependent protein kinase catalytic subunit OS=Homo sapiens OX=9606 GN=PRKDC PE=1 SV=3	4128	45	0.102	4.728	0
464	sp|P36578|RL4_HUMAN	60S ribosomal protein L4 OS=Homo sapiens OX=9606 GN=RPL4 PE=1 SV=5	427	45	0.396	5.376	0
465	sp|Q9H6R4|NOL6_HUMAN	Nucleolar protein 6 OS=Homo sapiens OX=9606 GN=NOL6 PE=1 SV=2	1146	45	0.257	4.939	0
466	sp|P19105|ML12A_HUMAN	Myosin regulatory light chain 12A OS=Homo sapiens OX=9606 GN=MYL12A PE=1 SV=2	171	45	0.725	0	0	tr|J3QRS3|J3QRS3_HUMAN/	SameSet/
467	sp|O14950|ML12B_HUMAN	Myosin regulatory light chain 12B OS=Homo sapiens OX=9606 GN=MYL12B PE=1 SV=2	172	45	0.721	0	0	tr|J3QRS3|J3QRS3_HUMAN/	SameSet/
468	sp|O43390|HNRPR_HUMAN	Heterogeneous nuclear ribonucleoprotein R OS=Homo sapiens OX=9606 GN=HNRNPR PE=1 SV=1	633	45	0.422	4.892	0
469	tr|M0R0P1|M0R0P1_HUMAN	rRNA 2'-O-methyltransferase fibrillarin (Fragment) OS=Homo sapiens OX=9606 GN=FBL PE=1 SV=1	228	45	0.504	0	0	sp|P22087|FBRL_HUMAN/	SubSet/
470	tr|J3QRS3|J3QRS3_HUMAN	Myosin regulatory light chain 12A OS=Homo sapiens OX=9606 GN=MYL12A PE=1 SV=1	177	45	0.701	8.666	0
471	sp|P18583|SON_HUMAN	Protein SON OS=Homo sapiens OX=9606 GN=SON PE=1 SV=4	2426	44	0.168	5.926	0
472	sp|P11387|TOP1_HUMAN	DNA topoisomerase 1 OS=Homo sapiens OX=9606 GN=TOP1 PE=1 SV=2	765	44	0.376	6.599	0
473	sp|Q16531|DDB1_HUMAN	DNA damage-binding protein 1 OS=Homo sapiens OX=9606 GN=DDB1 PE=1 SV=1	1140	44	0.282	4.651	0
474	sp|P57740|NU107_HUMAN	Nuclear pore complex protein Nup107 OS=Homo sapiens OX=9606 GN=NUP107 PE=1 SV=1	925	44	0.334	7.937	0
475	sp|O00541|PESC_HUMAN	Pescadillo homolog OS=Homo sapiens OX=9606 GN=PES1 PE=1 SV=1	588	44	0.415	5.554	0
476	sp|P05141|ADT2_HUMAN	ADP/ATP translocase 2 OS=Homo sapiens OX=9606 GN=SLC25A5 PE=1 SV=7	298	44	0.477	6.631	0
477	sp|O75955|FLOT1_HUMAN	Flotillin-1 OS=Homo sapiens OX=9606 GN=FLOT1 PE=1 SV=3	427	44	0.616	8.078	0
478	tr|F8W8M4|F8W8M4_HUMAN	Actin-binding LIM protein 1 OS=Homo sapiens OX=9606 GN=ABLIM1 PE=1 SV=1	718	44	0.357	0	0	tr|A0A3B3IS55|A0A3B3IS55_HUMAN/	SubSet/
479	tr|H0YKX5|H0YKX5_HUMAN	Tropomyosin alpha-1 chain (Fragment) OS=Homo sapiens OX=9606 GN=TPM1 PE=1 SV=1	142	44	0.782	6.721	0
480	tr|E9PN89|E9PN89_HUMAN	Heat shock cognate 71 kDa protein (Fragment) OS=Homo sapiens OX=9606 GN=HSPA8 PE=1 SV=1	312	44	0.519	0	0	sp|P11142|HSP7C_HUMAN/	SubSet/
481	tr|A0A0A0MRW6|A0A0A0MRW6_HUMAN	Nucleolar protein 6 OS=Homo sapiens OX=9606 GN=NOL6 PE=1 SV=1	1008	44	0.28	0	0	sp|Q9H6R4|NOL6_HUMAN/	SubSet/
482	tr|E7ETY2|E7ETY2_HUMAN	Treacle protein OS=Homo sapiens OX=9606 GN=TCOF1 PE=1 SV=1	1488	44	0.215	0	0	sp|Q13428|TCOF_HUMAN/	SubSet/
483	tr|A0A0A0MRL6|A0A0A0MRL6_HUMAN	Actin-binding LIM protein 1 OS=Homo sapiens OX=9606 GN=ABLIM1 PE=1 SV=1	746	44	0.343	0	0	tr|A0A3B3IS55|A0A3B3IS55_HUMAN/	SubSet/
484	tr|J3KPE3|J3KPE3_HUMAN	Receptor of-activated protein C kinase 1 OS=Homo sapiens OX=9606 GN=RACK1 PE=1 SV=1	273	44	0.689	0	0	sp|P63244|RACK1_HUMAN/	SubSet/
485	tr|H7C144|H7C144_HUMAN	Alpha-actinin-4 (Fragment) OS=Homo sapiens OX=9606 GN=ACTN4 PE=1 SV=1	342	44	0.746	0	0	sp|O43707|ACTN4_HUMAN/	SubSet/
486	sp|P21980|TGM2_HUMAN	Protein-glutamine gamma-glutamyltransferase 2 OS=Homo sapiens OX=9606 GN=TGM2 PE=1 SV=2	687	43	0.387	6.712	0
487	sp|A6NNZ2|TBB8B_HUMAN	Tubulin beta 8B OS=Homo sapiens OX=9606 GN=TUBB8B PE=1 SV=1	444	43	0.227	0	0	sp|P68371|TBB4B_HUMAN/sp|P07437|TBB5_HUMAN/	SubSet/SubSet/
488	sp|Q02880|TOP2B_HUMAN	DNA topoisomerase 2-beta OS=Homo sapiens OX=9606 GN=TOP2B PE=1 SV=3	1626	43	0.229	3.216	0
489	sp|Q9BVJ6|UT14A_HUMAN	U3 small nucleolar RNA-associated protein 14 homolog A OS=Homo sapiens OX=9606 GN=UTP14A PE=1 SV=1	771	43	0.463	8.721	0
490	sp|P07478|TRY2_HUMAN	Trypsin-2 OS=Homo sapiens OX=9606 GN=PRSS2 PE=1 SV=1	247	43	0.146	0	0	tr|A0A0J9YYC8|A0A0J9YYC8_HUMAN/	SameSet/
491	sp|P30050|RL12_HUMAN	60S ribosomal protein L12 OS=Homo sapiens OX=9606 GN=RPL12 PE=1 SV=1	165	43	0.715	10.241	0
492	REV_sp|Q9BZJ7|GPR62_HUMAN	REV_G-protein coupled receptor 62 OS=Homo sapiens OX=9606 GN=GPR62 PE=1 SV=2	368	43	0.019	0	0	sp|Q15149|PLEC_HUMAN/	SubSet/
493	sp|Q12769|NU160_HUMAN	Nuclear pore complex protein Nup160 OS=Homo sapiens OX=9606 GN=NUP160 PE=1 SV=3	1436	43	0.226	4.621	0
494	tr|F5GZ39|F5GZ39_HUMAN	Polyubiquitin-C (Fragment) OS=Homo sapiens OX=9606 GN=UBC PE=1 SV=1	61	43	0.607	0	0	sp|P62979|RS27A_HUMAN/	SubSet/
495	tr|A0A075B736|A0A075B736_HUMAN	Tubulin beta chain OS=Homo sapiens OX=9606 GN=TUBB8 PE=1 SV=1	407	43	0.248	0	0	sp|P68371|TBB4B_HUMAN/sp|P07437|TBB5_HUMAN/	SubSet/SubSet/
496	tr|Q5SQY0|Q5SQY0_HUMAN	Tubulin beta chain OS=Homo sapiens OX=9606 GN=TUBB8 PE=1 SV=1	410	43	0.246	0	0	sp|P68371|TBB4B_HUMAN/sp|P07437|TBB5_HUMAN/	SubSet/SubSet/
497	tr|H0YHL7|H0YHL7_HUMAN	Coronin-1C (Fragment) OS=Homo sapiens OX=9606 GN=CORO1C PE=1 SV=1	165	43	0.576	0	0	sp|Q9ULV4|COR1C_HUMAN/	SubSet/
498	tr|F8VQE1|F8VQE1_HUMAN	LIM domain and actin-binding protein 1 OS=Homo sapiens OX=9606 GN=LIMA1 PE=1 SV=1	598	43	0.375	0	0	sp|Q9UHB6|LIMA1_HUMAN/	SubSet/
499	tr|A0A0J9YYC8|A0A0J9YYC8_HUMAN	Trypsin-2 OS=Homo sapiens OX=9606 GN=PRSS2 PE=1 SV=1	247	43	0.146	3.951	0
500	sp|Q13509|TBB3_HUMAN	Tubulin beta-3 chain OS=Homo sapiens OX=9606 GN=TUBB3 PE=1 SV=2	450	42	0.356	4.956	0
501	sp|P07477|TRY1_HUMAN	Trypsin-1 OS=Homo sapiens OX=9606 GN=PRSS1 PE=1 SV=1	247	42	0.178	4.113	0
502	sp|Q1KMD3|HNRL2_HUMAN	Heterogeneous nuclear ribonucleoprotein U-like protein 2 OS=Homo sapiens OX=9606 GN=HNRNPUL2 PE=1 SV=1	747	42	0.386	6.087	0
503	sp|P46087|NOP2_HUMAN	Probable 28S rRNA (cytosine(4447)-C(5))-methyltransferase OS=Homo sapiens OX=9606 GN=NOP2 PE=1 SV=2	812	42	0.365	7.258	0
504	sp|Q14690|RRP5_HUMAN	Protein RRP5 homolog OS=Homo sapiens OX=9606 GN=PDCD11 PE=1 SV=3	1871	42	0.195	0	0	tr|A0A3B3IUD7|A0A3B3IUD7_HUMAN/	SameSet/
505	sp|Q9BZE4|NOG1_HUMAN	Nucleolar GTP-binding protein 1 OS=Homo sapiens OX=9606 GN=GTPBP4 PE=1 SV=3	634	42	0.397	7.42	0
506	sp|P31943|HNRH1_HUMAN	Heterogeneous nuclear ribonucleoprotein H OS=Homo sapiens OX=9606 GN=HNRNPH1 PE=1 SV=4	449	42	0.454	0	0	tr|G8JLB6|G8JLB6_HUMAN/	SameSet/
507	sp|O15523|DDX3Y_HUMAN	ATP-dependent RNA helicase DDX3Y OS=Homo sapiens OX=9606 GN=DDX3Y PE=1 SV=2	660	42	0.383	0	0	tr|A0A2R8Y5G6|A0A2R8Y5G6_HUMAN/	SubSet/
508	sp|Q04828|AK1C1_HUMAN	Aldo-keto reductase family 1 member C1 OS=Homo sapiens OX=9606 GN=AKR1C1 PE=1 SV=1	323	42	0.526	7.337	0
509	sp|O60832|DKC1_HUMAN	H/ACA ribonucleoprotein complex subunit DKC1 OS=Homo sapiens OX=9606 GN=DKC1 PE=1 SV=3	514	42	0.512	5.848	0
510	tr|A6XMV8|A6XMV8_HUMAN	Protease serine 2 preproprotein OS=Homo sapiens OX=9606 GN=PRSS2 PE=1 SV=1	246	42	0.122	0	0	tr|A0A0J9YYC8|A0A0J9YYC8_HUMAN/	SubSet/
511	tr|A0A3B3IS06|A0A3B3IS06_HUMAN	Treacle protein (Fragment) OS=Homo sapiens OX=9606 GN=TCOF1 PE=1 SV=1	1358	42	0.229	0	0	sp|Q13428|TCOF_HUMAN/	SubSet/
512	tr|G8JLB6|G8JLB6_HUMAN	Heterogeneous nuclear ribonucleoprotein H OS=Homo sapiens OX=9606 GN=HNRNPH1 PE=1 SV=1	472	42	0.432	5.589	0
513	tr|G3V5V7|G3V5V7_HUMAN	Heterogeneous nuclear ribonucleoproteins C1/C2 (Fragment) OS=Homo sapiens OX=9606 GN=HNRNPC PE=1 SV=1	180	42	0.394	0	0	tr|G3V4C1|G3V4C1_HUMAN/tr|G3V2Q1|G3V2Q1_HUMAN/	SubSet/SubSet/
514	tr|F5GY55|F5GY55_HUMAN	DNA damage-binding protein 1 OS=Homo sapiens OX=9606 GN=DDB1 PE=1 SV=1	1092	42	0.278	0	0	sp|Q16531|DDB1_HUMAN/	SubSet/
515	tr|A6XMV9|A6XMV9_HUMAN	Protease serine 2 preproprotein OS=Homo sapiens OX=9606 GN=PRSS2 PE=1 SV=1	261	42	0.115	0	0	tr|A0A0J9YYC8|A0A0J9YYC8_HUMAN/	SubSet/
516	tr|A0A3B3IUD7|A0A3B3IUD7_HUMAN	Programmed cell death 11, isoform CRA_a OS=Homo sapiens OX=9606 GN=PDCD11 PE=1 SV=1	1872	42	0.194	3.369	0
517	sp|P24928|RPB1_HUMAN	DNA-directed RNA polymerase II subunit RPB1 OS=Homo sapiens OX=9606 GN=POLR2A PE=1 SV=2	1970	41	0.19	4.61	0
518	sp|P14923|PLAK_HUMAN	Junction plakoglobin OS=Homo sapiens OX=9606 GN=JUP PE=1 SV=3	745	41	0.416	5.853	0
519	sp|Q9UIG0|BAZ1B_HUMAN	Tyrosine-protein kinase BAZ1B OS=Homo sapiens OX=9606 GN=BAZ1B PE=1 SV=2	1483	41	0.27	6.129	0
520	sp|Q9UJV9|DDX41_HUMAN	Probable ATP-dependent RNA helicase DDX41 OS=Homo sapiens OX=9606 GN=DDX41 PE=1 SV=2	622	41	0.497	10.657	0
521	tr|A0A6I8PRA0|A0A6I8PRA0_HUMAN	Treacle protein (Fragment) OS=Homo sapiens OX=9606 GN=TCOF1 PE=1 SV=1	1240	41	0.226	0	0	sp|Q13428|TCOF_HUMAN/	SubSet/
522	tr|F8VYN5|F8VYN5_HUMAN	Heterogeneous nuclear ribonucleoprotein A1 (Fragment) OS=Homo sapiens OX=9606 GN=HNRNPA1 PE=1 SV=1	113	41	0.602	0	0	tr|F8W6I7|F8W6I7_HUMAN/	SubSet/
523	tr|H0Y8D1|H0Y8D1_HUMAN	Trypsin-1 (Fragment) OS=Homo sapiens OX=9606 GN=PRSS1 PE=1 SV=1	142	41	0.254	0	0	sp|P07477|TRY1_HUMAN/	SubSet/
524	tr|E7EQ64|E7EQ64_HUMAN	Trypsin-1 OS=Homo sapiens OX=9606 GN=PRSS1 PE=1 SV=1	261	41	0.146	0	0	sp|P07477|TRY1_HUMAN/	SubSet/
525	tr|A0A3B3ITJ4|A0A3B3ITJ4_HUMAN	Heterogeneous nuclear ribonucleoprotein L (Fragment) OS=Homo sapiens OX=9606 GN=HNRNPL PE=1 SV=1	537	41	0.454	0	0	sp|P14866|HNRPL_HUMAN/	SubSet/
526	tr|M0QXS5|M0QXS5_HUMAN	Heterogeneous nuclear ribonucleoprotein L (Fragment) OS=Homo sapiens OX=9606 GN=HNRNPL PE=1 SV=1	530	41	0.46	0	0	sp|P14866|HNRPL_HUMAN/	SubSet/
527	tr|F5H6T1|F5H6T1_HUMAN	Actin-related protein 2 OS=Homo sapiens OX=9606 GN=ACTR2 PE=1 SV=2	339	41	0.445	0	0	sp|P61160|ARP2_HUMAN/	SubSet/
528	tr|E7EUL7|E7EUL7_HUMAN	Protein ITPRID2 OS=Homo sapiens OX=9606 GN=ITPRID2 PE=1 SV=1	768	41	0.35	0	0	tr|E9PHV5|E9PHV5_HUMAN/	SubSet/
529	tr|H0YKS4|H0YKS4_HUMAN	Annexin (Fragment) OS=Homo sapiens OX=9606 GN=ANXA2 PE=1 SV=1	176	41	0.847	0	0	sp|P07355|ANXA2_HUMAN/	SubSet/
530	sp|Q8IZL8|PELP1_HUMAN	Proline-, glutamic acid- and leucine-rich protein 1 OS=Homo sapiens OX=9606 GN=PELP1 PE=1 SV=2	1130	40	0.25	0	0	tr|C9JFV4|C9JFV4_HUMAN/	SameSet/
531	sp|P08238|HS90B_HUMAN	Heat shock protein HSP 90-beta OS=Homo sapiens OX=9606 GN=HSP90AB1 PE=1 SV=4	724	40	0.294	6.694	0
532	sp|Q71UI9|H2AV_HUMAN	Histone H2A.V OS=Homo sapiens OX=9606 GN=H2AZ2 PE=1 SV=3	128	40	0.453	0	0	sp|P0C0S5|H2AZ_HUMAN/	SameSet/
533	sp|P0C0S5|H2AZ_HUMAN	Histone H2A.Z OS=Homo sapiens OX=9606 GN=H2AZ1 PE=1 SV=2	128	40	0.453	3.72	0
534	sp|Q9Y383|LC7L2_HUMAN	Putative RNA-binding protein Luc7-like 2 OS=Homo sapiens OX=9606 GN=LUC7L2 PE=1 SV=2	392	40	0.375	5.236	0
535	sp|P21266|GSTM3_HUMAN	Glutathione S-transferase Mu 3 OS=Homo sapiens OX=9606 GN=GSTM3 PE=1 SV=3	225	40	0.751	6.378	0
536	tr|C9JFV4|C9JFV4_HUMAN	Modulator of non-genomic activity of estrogen receptor OS=Homo sapiens OX=9606 GN=PELP1 PE=1 SV=2	1180	40	0.239	4.388	0
537	tr|D6RAC2|D6RAC2_HUMAN	Receptor of-activated protein C kinase 1 OS=Homo sapiens OX=9606 GN=RACK1 PE=1 SV=1	269	40	0.654	0	0	sp|P63244|RACK1_HUMAN/	SubSet/
538	tr|H7C3F4|H7C3F4_HUMAN	SAFB-like transcription modulator (Fragment) OS=Homo sapiens OX=9606 GN=SLTM PE=1 SV=1	600	40	0.335	0	0	sp|Q9NWH9|SLTM_HUMAN/	SubSet/
539	tr|B5MCF9|B5MCF9_HUMAN	Pescadillo homolog OS=Homo sapiens OX=9606 GN=PES1 PE=1 SV=1	571	40	0.405	0	0	sp|O00541|PESC_HUMAN/	SubSet/
540	tr|B3KM87|B3KM87_HUMAN	Matrin-3 OS=Homo sapiens OX=9606 GN=MATR3 PE=1 SV=1	509	40	0.365	0	0	tr|A0A0R4J2E8|A0A0R4J2E8_HUMAN/	SubSet/
541	tr|E9PCY7|E9PCY7_HUMAN	Heterogeneous nuclear ribonucleoprotein H OS=Homo sapiens OX=9606 GN=HNRNPH1 PE=1 SV=1	429	40	0.441	0	0	tr|G8JLB6|G8JLB6_HUMAN/	SubSet/
542	tr|A0A2R8YEU4|A0A2R8YEU4_HUMAN	Tropomyosin alpha-4 chain (Fragment) OS=Homo sapiens OX=9606 GN=TPM4 PE=1 SV=1	173	40	0.561	0	0	sp|P67936|TPM4_HUMAN/	SubSet/
543	sp|Q15393|SF3B3_HUMAN	Splicing factor 3B subunit 3 OS=Homo sapiens OX=9606 GN=SF3B3 PE=1 SV=4	1217	39	0.254	7.528	0
544	sp|Q99848|EBP2_HUMAN	Probable rRNA-processing protein EBP2 OS=Homo sapiens OX=9606 GN=EBNA1BP2 PE=1 SV=2	306	39	0.493	0	0	tr|H7C2Q8|H7C2Q8_HUMAN/	SameSet/
545	tr|J3QSX6|J3QSX6_HUMAN	Actin-binding LIM protein 1 OS=Homo sapiens OX=9606 GN=ABLIM1 PE=1 SV=2	401	39	0.586	4.984	0
546	tr|H7C2Q8|H7C2Q8_HUMAN	EBNA1 binding protein 2, isoform CRA_d OS=Homo sapiens OX=9606 GN=EBNA1BP2 PE=1 SV=1	361	39	0.418	4.643	0
547	tr|A0A1W2PNV4|A0A1W2PNV4_HUMAN	Uncharacterized protein OS=Homo sapiens OX=9606 PE=3 SV=1	684	39	0.32	5.734	0
548	tr|E9PPU1|E9PPU1_HUMAN	40S ribosomal protein S3 OS=Homo sapiens OX=9606 GN=RPS3 PE=1 SV=1	158	39	0.772	0	0	sp|P23396|RS3_HUMAN/	SubSet/
549	tr|H0Y8W2|H0Y8W2_HUMAN	Receptor of-activated protein C kinase 1 (Fragment) OS=Homo sapiens OX=9606 GN=RACK1 PE=1 SV=1	274	39	0.518	0	0	sp|P63244|RACK1_HUMAN/	SubSet/
550	tr|H3BQZ7|H3BQZ7_HUMAN	HCG2044799 OS=Homo sapiens OX=9606 GN=HNRNPUL2-BSCL2 PE=4 SV=1	746	39	0.357	0	0	sp|Q1KMD3|HNRL2_HUMAN/	SubSet/
551	sp|Q13435|SF3B2_HUMAN	Splicing factor 3B subunit 2 OS=Homo sapiens OX=9606 GN=SF3B2 PE=1 SV=2	895	38	0.334	5.181	0
552	sp|Q9UMS4|PRP19_HUMAN	Pre-mRNA-processing factor 19 OS=Homo sapiens OX=9606 GN=PRPF19 PE=1 SV=1	504	38	0.514	8.291	0
553	tr|G3V198|G3V198_HUMAN	Nuclear pore complex protein Nup160 (Fragment) OS=Homo sapiens OX=9606 GN=NUP160 PE=1 SV=2	1314	38	0.232	0	0	sp|Q12769|NU160_HUMAN/	SubSet/
554	tr|E9PMP7|E9PMP7_HUMAN	LIM domain only protein 7 (Fragment) OS=Homo sapiens OX=9606 GN=LMO7 PE=1 SV=8	1045	38	0.205	4.359	0
555	tr|A0A6Q8PGB0|A0A6Q8PGB0_HUMAN	DNA-directed RNA polymerase II subunit RPB1 OS=Homo sapiens OX=9606 GN=POLR2A PE=4 SV=1	1836	38	0.185	0	0	sp|P24928|RPB1_HUMAN/	SubSet/
556	sp|P05388|RLA0_HUMAN	60S acidic ribosomal protein P0 OS=Homo sapiens OX=9606 GN=RPLP0 PE=1 SV=1	317	37	0.533	0	0	tr|F8VWS0|F8VWS0_HUMAN/	SameSet/
557	sp|Q8NHM4|TRY6_HUMAN	Putative trypsin-6 OS=Homo sapiens OX=9606 GN=PRSS3P2 PE=5 SV=2	247	37	0.138	4.082	0
558	sp|P23246|SFPQ_HUMAN	Splicing factor, proline- and glutamine-rich OS=Homo sapiens OX=9606 GN=SFPQ PE=1 SV=2	707	37	0.386	7.638	0
559	sp|Q9NY65|TBA8_HUMAN	Tubulin alpha-8 chain OS=Homo sapiens OX=9606 GN=TUBA8 PE=1 SV=1	449	37	0.356	0	0	tr|C9J2C0|C9J2C0_HUMAN/	SameSet/
560	sp|Q6ZRV2|FA83H_HUMAN	Protein FAM83H OS=Homo sapiens OX=9606 GN=FAM83H PE=1 SV=3	1179	37	0.299	0	0	tr|A0A494C1T9|A0A494C1T9_HUMAN/	SameSet/
561	sp|P41091|IF2G_HUMAN	Eukaryotic translation initiation factor 2 subunit 3 OS=Homo sapiens OX=9606 GN=EIF2S3 PE=1 SV=3	472	37	0.538	6.829	0
562	sp|Q04695|K1C17_HUMAN	Keratin, type I cytoskeletal 17 OS=Homo sapiens OX=9606 GN=KRT17 PE=1 SV=2	432	37	0.461	5.335	0
563	sp|P20290|BTF3_HUMAN	Transcription factor BTF3 OS=Homo sapiens OX=9606 GN=BTF3 PE=1 SV=1	206	37	0.646	9.472	0
564	sp|Q92817|EVPL_HUMAN	Envoplakin OS=Homo sapiens OX=9606 GN=EVPL PE=1 SV=3	2033	37	0.143	0	0	tr|K7EKI0|K7EKI0_HUMAN/	SameSet/
565	sp|P11021|BIP_HUMAN	Endoplasmic reticulum chaperone BiP OS=Homo sapiens OX=9606 GN=HSPA5 PE=1 SV=2	654	37	0.411	7.652	0
566	sp|P42330|AK1C3_HUMAN	Aldo-keto reductase family 1 member C3 OS=Homo sapiens OX=9606 GN=AKR1C3 PE=1 SV=4	323	37	0.536	0	0	tr|A0A0A0MSS8|A0A0A0MSS8_HUMAN/	SameSet/
567	tr|S4R3Z2|S4R3Z2_HUMAN	Aldo-keto reductase family 1 member C3 OS=Homo sapiens OX=9606 GN=AKR1C3 PE=1 SV=1	300	37	0.577	0	0	tr|A0A0A0MSS8|A0A0A0MSS8_HUMAN/	SameSet/
568	tr|H0YAM7|H0YAM7_HUMAN	Receptor of-activated protein C kinase 1 (Fragment) OS=Homo sapiens OX=9606 GN=RACK1 PE=1 SV=1	247	37	0.486	0	0	sp|P63244|RACK1_HUMAN/	SubSet/
569	tr|J3KSR8|J3KSR8_HUMAN	Serine/arginine-rich splicing factor 1 (Fragment) OS=Homo sapiens OX=9606 GN=SRSF1 PE=1 SV=1	143	37	0.448	0	0	tr|J3KTL2|J3KTL2_HUMAN/	SubSet/
570	tr|A0A0A0MSS8|A0A0A0MSS8_HUMAN	Aldo-keto reductase family 1 member C3 OS=Homo sapiens OX=9606 GN=AKR1C3 PE=1 SV=1	323	37	0.536	7.388	0
571	tr|C9J2C0|C9J2C0_HUMAN	Tubulin alpha chain (Fragment) OS=Homo sapiens OX=9606 GN=TUBA8 PE=1 SV=1	467	37	0.343	5.107	0
572	tr|F8VWS0|F8VWS0_HUMAN	60S acidic ribosomal protein P0 OS=Homo sapiens OX=9606 GN=RPLP0 PE=1 SV=1	281	37	0.601	8.296	0
573	tr|E9PPJ0|E9PPJ0_HUMAN	Splicing factor 3B subunit 2 OS=Homo sapiens OX=9606 GN=SF3B2 PE=1 SV=1	878	37	0.33	0	0	sp|Q13435|SF3B2_HUMAN/	SubSet/
574	tr|B4DT28|B4DT28_HUMAN	Heterogeneous nuclear ribonucleoprotein R OS=Homo sapiens OX=9606 GN=HNRNPR PE=1 SV=1	494	37	0.34	0	0	sp|O43390|HNRPR_HUMAN/	SubSet/
575	tr|A0A494C1T9|A0A494C1T9_HUMAN	Protein FAM83H OS=Homo sapiens OX=9606 GN=FAM83H PE=1 SV=1	1380	37	0.255	5.208	0
576	tr|A0A494C189|A0A494C189_HUMAN	Histone H2A OS=Homo sapiens OX=9606 GN=H2AZ1 PE=1 SV=1	127	37	0.346	0	0	sp|P0C0S5|H2AZ_HUMAN/	SubSet/
577	tr|A0A087WU26|A0A087WU26_HUMAN	Ribosome-binding protein 1 OS=Homo sapiens OX=9606 GN=RRBP1 PE=1 SV=1	346	37	0.691	0	0	sp|Q9P2E9|RRBP1_HUMAN/	SubSet/
578	tr|S4R3P0|S4R3P0_HUMAN	Aldo-keto reductase family 1 member C2 (Fragment) OS=Homo sapiens OX=9606 GN=AKR1C2 PE=1 SV=1	200	37	0.585	0	0	sp|P52895|AK1C2_HUMAN/	SubSet/
579	tr|H0YH80|H0YH80_HUMAN	Heterogeneous nuclear ribonucleoprotein A1 (Fragment) OS=Homo sapiens OX=9606 GN=HNRNPA1 PE=1 SV=1	191	37	0.476	0	0	tr|F8W6I7|F8W6I7_HUMAN/	SubSet/
580	tr|A0A0B4J269|A0A0B4J269_HUMAN	G_PROTEIN_RECEP_F1_2 domain-containing protein OS=Homo sapiens OX=9606 PE=1 SV=1	797	37	0.179	0	0	sp|Q13509|TBB3_HUMAN/	SubSet/
581	tr|A0A3B3ISX1|A0A3B3ISX1_HUMAN	Double-stranded RNA-specific adenosine deaminase (Fragment) OS=Homo sapiens OX=9606 GN=ADAR PE=1 SV=1	707	37	0.351	0	0	sp|P55265|DSRAD_HUMAN/	SubSet/
582	tr|K7EKI0|K7EKI0_HUMAN	Envoplakin OS=Homo sapiens OX=9606 GN=EVPL PE=1 SV=1	2055	37	0.141	3.372	0
583	tr|C9J0D1|C9J0D1_HUMAN	Histone H2A OS=Homo sapiens OX=9606 GN=H2AZ2 PE=1 SV=1	122	37	0.361	0	0	sp|P0C0S5|H2AZ_HUMAN/	SubSet/
584	tr|A0A140T9R1|A0A140T9R1_HUMAN	Flotillin (Fragment) OS=Homo sapiens OX=9606 GN=FLOT1 PE=1 SV=1	357	37	0.653	0	0	sp|O75955|FLOT1_HUMAN/	SubSet/
585	sp|O75083|WDR1_HUMAN	WD repeat-containing protein 1 OS=Homo sapiens OX=9606 GN=WDR1 PE=1 SV=4	606	36	0.442	8.612	0
586	sp|O15020|SPTN2_HUMAN	Spectrin beta chain, non-erythrocytic 2 OS=Homo sapiens OX=9606 GN=SPTBN2 PE=1 SV=3	2390	36	0.087	4.735	0
587	sp|P39023|RL3_HUMAN	60S ribosomal protein L3 OS=Homo sapiens OX=9606 GN=RPL3 PE=1 SV=2	403	36	0.372	6.076	0
588	sp|P08865|RSSA_HUMAN	40S ribosomal protein SA OS=Homo sapiens OX=9606 GN=RPSA PE=1 SV=4	295	36	0.478	0	0	tr|A0A0C4DG17|A0A0C4DG17_HUMAN/	SameSet/
589	sp|Q8TD19|NEK9_HUMAN	Serine/threonine-protein kinase Nek9 OS=Homo sapiens OX=9606 GN=NEK9 PE=1 SV=2	979	36	0.006	0	0	sp|Q15149|PLEC_HUMAN/tr|H0YDN1|H0YDN1_HUMAN/	SubSet/SubSet/
590	sp|Q6RFH5|WDR74_HUMAN	WD repeat-containing protein 74 OS=Homo sapiens OX=9606 GN=WDR74 PE=1 SV=1	385	36	0.631	7.146	0
591	REV_sp|Q8TBZ2|MYBPP_HUMAN	REV_MYCBP-associated protein OS=Homo sapiens OX=9606 GN=MYCBPAP PE=1 SV=2	947	36	0.006	0	0	sp|Q15149|PLEC_HUMAN/tr|H0YDN1|H0YDN1_HUMAN/	SubSet/SubSet/
592	sp|P04406|G3P_HUMAN	Glyceraldehyde-3-phosphate dehydrogenase OS=Homo sapiens OX=9606 GN=GAPDH PE=1 SV=3	335	36	0.448	5.757	0
593	sp|Q15233|NONO_HUMAN	Non-POU domain-containing octamer-binding protein OS=Homo sapiens OX=9606 GN=NONO PE=1 SV=4	471	36	0.478	7.572	0
594	REV_sp|Q8IZL2|MAML2_HUMAN	REV_Mastermind-like protein 2 OS=Homo sapiens OX=9606 GN=MAML2 PE=1 SV=2	1156	36	0.005	0	0	sp|Q15149|PLEC_HUMAN/tr|H0YDN1|H0YDN1_HUMAN/	SubSet/SubSet/
595	sp|P13984|T2FB_HUMAN	General transcription factor IIF subunit 2 OS=Homo sapiens OX=9606 GN=GTF2F2 PE=1 SV=2	249	36	0.606	10.006	0
596	sp|O60506|HNRPQ_HUMAN	Heterogeneous nuclear ribonucleoprotein Q OS=Homo sapiens OX=9606 GN=SYNCRIP PE=1 SV=2	623	36	0.352	5.441	0
597	sp|O15143|ARC1B_HUMAN	Actin-related protein 2/3 complex subunit 1B OS=Homo sapiens OX=9606 GN=ARPC1B PE=1 SV=3	372	36	0.449	6.893	0
598	sp|P54652|HSP72_HUMAN	Heat shock-related 70 kDa protein 2 OS=Homo sapiens OX=9606 GN=HSPA2 PE=1 SV=1	639	36	0.246	4.367	0
599	sp|P15311|EZRI_HUMAN	Ezrin OS=Homo sapiens OX=9606 GN=EZR PE=1 SV=4	586	36	0.302	2.833	0
600	REV_sp|Q96JB5|CK5P3_HUMAN	REV_CDK5 regulatory subunit-associated protein 3 OS=Homo sapiens OX=9606 GN=CDK5RAP3 PE=1 SV=2	506	36	0.012	0	0	sp|Q15149|PLEC_HUMAN/tr|H0YDN1|H0YDN1_HUMAN/	SubSet/SubSet/
601	sp|Q05639|EF1A2_HUMAN	Elongation factor 1-alpha 2 OS=Homo sapiens OX=9606 GN=EEF1A2 PE=1 SV=1	463	36	0.309	0	0	sp|P68104|EF1A1_HUMAN/	SubSet/
602	tr|C9J9K3|C9J9K3_HUMAN	40S ribosomal protein SA (Fragment) OS=Homo sapiens OX=9606 GN=RPSA PE=1 SV=8	263	36	0.536	0	0	tr|A0A0C4DG17|A0A0C4DG17_HUMAN/	SameSet/
603	tr|A0A2U3TZH3|A0A2U3TZH3_HUMAN	Elongation factor 1-alpha OS=Homo sapiens OX=9606 GN=EEF1A2 PE=1 SV=1	496	36	0.288	0	0	sp|P68104|EF1A1_HUMAN/	SubSet/
604	tr|F8VRN8|F8VRN8_HUMAN	LIM domain and actin-binding protein 1 OS=Homo sapiens OX=9606 GN=LIMA1 PE=1 SV=1	388	36	0.505	0	0	sp|Q9UHB6|LIMA1_HUMAN/	SubSet/
605	tr|D6REE5|D6REE5_HUMAN	Receptor of-activated protein C kinase 1 (Fragment) OS=Homo sapiens OX=9606 GN=RACK1 PE=1 SV=1	321	36	0.467	0	0	sp|P63244|RACK1_HUMAN/	SubSet/
606	REV_tr|A0A087X0G5|A0A087X0G5_HUMAN	REV_Mastermind-like protein 2 OS=Homo sapiens OX=9606 GN=MAML2 PE=1 SV=1	986	36	0.006	0	0	sp|Q15149|PLEC_HUMAN/tr|H0YDN1|H0YDN1_HUMAN/	SubSet/SubSet/
607	REV_tr|H0Y7R1|H0Y7R1_HUMAN	REV_MYCBP-associated protein OS=Homo sapiens OX=9606 GN=MYCBPAP PE=1 SV=2	936	36	0.006	0	0	sp|Q15149|PLEC_HUMAN/tr|H0YDN1|H0YDN1_HUMAN/	SubSet/SubSet/
608	tr|E9PCY5|E9PCY5_HUMAN	DNA topoisomerase 2 (Fragment) OS=Homo sapiens OX=9606 GN=TOP2B PE=1 SV=1	1150	36	0.237	0	0	sp|Q02880|TOP2B_HUMAN/	SubSet/
609	tr|H0YAF8|H0YAF8_HUMAN	Receptor of-activated protein C kinase 1 (Fragment) OS=Homo sapiens OX=9606 GN=RACK1 PE=1 SV=1	198	36	0.657	0	0	sp|P63244|RACK1_HUMAN/	SubSet/
610	REV_tr|C9JXR6|C9JXR6_HUMAN	REV_MYCBP-associated protein (Fragment) OS=Homo sapiens OX=9606 GN=MYCBPAP PE=1 SV=2	271	36	0.022	0	0	sp|Q15149|PLEC_HUMAN/tr|H0YDN1|H0YDN1_HUMAN/	SubSet/SubSet/
611	tr|M0QY43|M0QY43_HUMAN	Myosin-14 (Fragment) OS=Homo sapiens OX=9606 GN=MYH14 PE=1 SV=8	1002	36	0.203	0	0	sp|Q7Z406|MYH14_HUMAN/	SubSet/
612	REV_tr|J3QRM1|J3QRM1_HUMAN	REV_CDK5 regulatory subunit-associated protein 3 (Fragment) OS=Homo sapiens OX=9606 GN=CDK5RAP3 PE=1 SV=1	272	36	0.022	0	0	sp|Q15149|PLEC_HUMAN/tr|H0YDN1|H0YDN1_HUMAN/	SubSet/SubSet/
613	tr|J3QSA3|J3QSA3_HUMAN	Polyubiquitin-B (Fragment) OS=Homo sapiens OX=9606 GN=UBB PE=1 SV=1	43	36	0.721	0	0	sp|P62979|RS27A_HUMAN/	SubSet/
614	tr|Q5BKV1|Q5BKV1_HUMAN	MYH9 protein OS=Homo sapiens OX=9606 GN=MYH9 PE=1 SV=1	218	36	0.628	0	0	sp|P35579|MYH9_HUMAN/	SubSet/
615	tr|A0A0C4DG17|A0A0C4DG17_HUMAN	40S ribosomal protein SA OS=Homo sapiens OX=9606 GN=RPSA PE=1 SV=1	300	36	0.47	6.399	0
616	tr|H0YMM1|H0YMM1_HUMAN	Annexin (Fragment) OS=Homo sapiens OX=9606 GN=ANXA2 PE=1 SV=1	149	36	0.872	0	0	sp|P07355|ANXA2_HUMAN/	SubSet/
617	REV_tr|A0A140VK87|A0A140VK87_HUMAN	REV_MYCBP-associated protein OS=Homo sapiens OX=9606 GN=MYCBPAP PE=1 SV=1	984	36	0.006	0	0	sp|Q15149|PLEC_HUMAN/tr|H0YDN1|H0YDN1_HUMAN/	SubSet/SubSet/
618	sp|P09012|SNRPA_HUMAN	U1 small nuclear ribonucleoprotein A OS=Homo sapiens OX=9606 GN=SNRPA PE=1 SV=3	282	35	0.457	5.94	0
619	sp|P09327|VILI_HUMAN	Villin-1 OS=Homo sapiens OX=9606 GN=VIL1 PE=1 SV=4	827	35	0.331	3.666	0
620	sp|Q8WVV4|POF1B_HUMAN	Protein POF1B OS=Homo sapiens OX=9606 GN=POF1B PE=1 SV=3	589	35	0.463	7.771	0
621	sp|P35658|NU214_HUMAN	Nuclear pore complex protein Nup214 OS=Homo sapiens OX=9606 GN=NUP214 PE=1 SV=2	2090	35	0.14	0	0	tr|A0A494C1F2|A0A494C1F2_HUMAN/	SameSet/
622	sp|Q9H8H0|NOL11_HUMAN	Nucleolar protein 11 OS=Homo sapiens OX=9606 GN=NOL11 PE=1 SV=1	719	35	0.398	7.028	0
623	sp|Q9NYL9|TMOD3_HUMAN	Tropomodulin-3 OS=Homo sapiens OX=9606 GN=TMOD3 PE=1 SV=1	352	35	0.577	6.478	0
624	sp|P60660|MYL6_HUMAN	Myosin light polypeptide 6 OS=Homo sapiens OX=9606 GN=MYL6 PE=1 SV=2	151	35	0.709	0	0	tr|B7Z6Z4|B7Z6Z4_HUMAN/	SameSet/
625	sp|P62701|RS4X_HUMAN	40S ribosomal protein S4, X isoform OS=Homo sapiens OX=9606 GN=RPS4X PE=1 SV=2	263	35	0.62	8.71	0
626	sp|P26641|EF1G_HUMAN	Elongation factor 1-gamma OS=Homo sapiens OX=9606 GN=EEF1G PE=1 SV=3	437	35	0.407	7.122	0
627	sp|P07900|HS90A_HUMAN	Heat shock protein HSP 90-alpha OS=Homo sapiens OX=9606 GN=HSP90AA1 PE=1 SV=5	732	35	0.279	7.077	0
628	sp|Q9P0K7|RAI14_HUMAN	Ankycorbin OS=Homo sapiens OX=9606 GN=RAI14 PE=1 SV=2	980	35	0.328	7.038	0
629	tr|J3KRZ1|J3KRZ1_HUMAN	Probable ATP-dependent RNA helicase DDX5 (Fragment) OS=Homo sapiens OX=9606 GN=DDX5 PE=1 SV=1	166	35	0.657	0	0	tr|J3KTA4|J3KTA4_HUMAN/	SubSet/
630	tr|F8W1R7|F8W1R7_HUMAN	Myosin light polypeptide 6 OS=Homo sapiens OX=9606 GN=MYL6 PE=1 SV=1	145	35	0.738	0	0	tr|B7Z6Z4|B7Z6Z4_HUMAN/	SameSet/
631	tr|J3KND3|J3KND3_HUMAN	Myosin light polypeptide 6 OS=Homo sapiens OX=9606 GN=MYL6 PE=1 SV=1	152	35	0.704	0	0	tr|B7Z6Z4|B7Z6Z4_HUMAN/	SameSet/
632	tr|H0Y424|H0Y424_HUMAN	LIM domain only protein 7 (Fragment) OS=Homo sapiens OX=9606 GN=LMO7 PE=1 SV=8	1055	35	0.188	0	0	tr|E9PMP7|E9PMP7_HUMAN/tr|F8WD26|F8WD26_HUMAN/	SubSet/SubSet/
633	tr|G8JLA2|G8JLA2_HUMAN	Myosin light polypeptide 6 OS=Homo sapiens OX=9606 GN=MYL6 PE=1 SV=1	152	35	0.704	0	0	tr|B7Z6Z4|B7Z6Z4_HUMAN/	SameSet/
634	tr|G3V1V0|G3V1V0_HUMAN	Myosin light polypeptide 6 OS=Homo sapiens OX=9606 GN=MYL6 PE=1 SV=1	161	35	0.665	0	0	tr|B7Z6Z4|B7Z6Z4_HUMAN/	SameSet/
635	tr|E7EQR4|E7EQR4_HUMAN	Ezrin OS=Homo sapiens OX=9606 GN=EZR PE=1 SV=3	586	35	0.29	0	0	sp|P15311|EZRI_HUMAN/	SubSet/
636	tr|A0A494C1F2|A0A494C1F2_HUMAN	Nuclear pore complex protein Nup214 OS=Homo sapiens OX=9606 GN=NUP214 PE=1 SV=1	2078	35	0.141	4.297	0
637	tr|K7EQ71|K7EQ71_HUMAN	Periplakin (Fragment) OS=Homo sapiens OX=9606 GN=PPL PE=1 SV=1	1115	35	0.228	0	0	sp|O60437|PEPL_HUMAN/	SubSet/
638	tr|B7Z6Z4|B7Z6Z4_HUMAN	Myosin light polypeptide 6 OS=Homo sapiens OX=9606 GN=MYL6 PE=1 SV=1	238	35	0.45	4.867	0
639	sp|P13010|XRCC5_HUMAN	X-ray repair cross-complementing protein 5 OS=Homo sapiens OX=9606 GN=XRCC5 PE=1 SV=3	732	34	0.295	6.653	0
640	sp|Q13242|SRSF9_HUMAN	Serine/arginine-rich splicing factor 9 OS=Homo sapiens OX=9606 GN=SRSF9 PE=1 SV=1	221	34	0.534	5.111	0
641	sp|Q13523|PRP4B_HUMAN	Serine/threonine-protein kinase PRP4 homolog OS=Homo sapiens OX=9606 GN=PRPF4B PE=1 SV=3	1007	34	0.257	5.922	0
642	sp|Q14137|BOP1_HUMAN	Ribosome biogenesis protein BOP1 OS=Homo sapiens OX=9606 GN=BOP1 PE=1 SV=2	746	34	0.362	6.472	0
643	sp|Q14152|EIF3A_HUMAN	Eukaryotic translation initiation factor 3 subunit A OS=Homo sapiens OX=9606 GN=EIF3A PE=1 SV=1	1382	34	0.221	6.744	0
644	sp|Q14CN4|K2C72_HUMAN	Keratin, type II cytoskeletal 72 OS=Homo sapiens OX=9606 GN=KRT72 PE=1 SV=2	511	34	0.072	1.995	0
645	sp|Q9UHR4|BI2L1_HUMAN	Brain-specific angiogenesis inhibitor 1-associated protein 2-like protein 1 OS=Homo sapiens OX=9606 GN=BAIAP2L1 PE=1 SV=2	511	34	0.393	7.702	0
646	sp|P05387|RLA2_HUMAN	60S acidic ribosomal protein P2 OS=Homo sapiens OX=9606 GN=RPLP2 PE=1 SV=1	115	34	0.922	11.488	0
647	tr|A0A5F9UN72|A0A5F9UN72_HUMAN	Tropomyosin 4, isoform CRA_c OS=Homo sapiens OX=9606 GN=TPM4 PE=1 SV=1	158	34	0.652	0	0	sp|P67936|TPM4_HUMAN/	SubSet/
648	tr|A0A0A0MSW3|A0A0A0MSW3_HUMAN	Nuclear pore complex protein Nup214 OS=Homo sapiens OX=9606 GN=NUP214 PE=1 SV=1	1519	34	0.188	0	0	tr|A0A494C1F2|A0A494C1F2_HUMAN/	SubSet/
649	tr|F8W646|F8W646_HUMAN	Helix-destabilizing protein (Fragment) OS=Homo sapiens OX=9606 GN=HNRNPA1 PE=1 SV=1	156	34	0.487	0	0	tr|F8W6I7|F8W6I7_HUMAN/	SubSet/
650	tr|A0A0A6YYJ8|A0A0A6YYJ8_HUMAN	Putative RNA-binding protein Luc7-like 2 OS=Homo sapiens OX=9606 GN=LUC7L2 PE=3 SV=1	458	34	0.282	0	0	sp|Q9Y383|LC7L2_HUMAN/	SubSet/
651	tr|H0YKP3|H0YKP3_HUMAN	Tropomyosin alpha-1 chain OS=Homo sapiens OX=9606 GN=TPM1 PE=1 SV=1	157	34	0.503	0	0	tr|A0A0S2Z4G6|A0A0S2Z4G6_HUMAN/	SubSet/
652	tr|E9PL09|E9PL09_HUMAN	40S ribosomal protein S3 OS=Homo sapiens OX=9606 GN=RPS3 PE=1 SV=1	231	34	0.701	0	0	sp|P23396|RS3_HUMAN/	SubSet/
653	sp|P12956|XRCC6_HUMAN	X-ray repair cross-complementing protein 6 OS=Homo sapiens OX=9606 GN=XRCC6 PE=1 SV=2	609	33	0.363	4.463	0
654	sp|Q8NI36|WDR36_HUMAN	WD repeat-containing protein 36 OS=Homo sapiens OX=9606 GN=WDR36 PE=1 SV=1	951	33	0.281	0	0	tr|A0A0A0MTB8|A0A0A0MTB8_HUMAN/	SameSet/
655	sp|P11940|PABP1_HUMAN	Polyadenylate-binding protein 1 OS=Homo sapiens OX=9606 GN=PABPC1 PE=1 SV=2	636	33	0.374	4.23	0
656	sp|Q13247|SRSF6_HUMAN	Serine/arginine-rich splicing factor 6 OS=Homo sapiens OX=9606 GN=SRSF6 PE=1 SV=2	344	33	0.369	0	0	tr|A0A590UK80|A0A590UK80_HUMAN/	SameSet/
657	sp|P08174|DAF_HUMAN	Complement decay-accelerating factor OS=Homo sapiens OX=9606 GN=CD55 PE=1 SV=4	381	33	0.312	0	0	tr|H7BY55|H7BY55_HUMAN/	SameSet/
658	sp|P26038|MOES_HUMAN	Moesin OS=Homo sapiens OX=9606 GN=MSN PE=1 SV=3	577	33	0.329	3.838	0
659	sp|P46777|RL5_HUMAN	60S ribosomal protein L5 OS=Homo sapiens OX=9606 GN=RPL5 PE=1 SV=3	297	33	0.394	3.878	0
660	sp|P63162|RSMN_HUMAN	Small nuclear ribonucleoprotein-associated protein N OS=Homo sapiens OX=9606 GN=SNRPN PE=1 SV=1	240	33	0.308	0	0	sp|P14678|RSMB_HUMAN/	SubSet/
661	sp|Q9BUF5|TBB6_HUMAN	Tubulin beta-6 chain OS=Homo sapiens OX=9606 GN=TUBB6 PE=1 SV=1	446	33	0.28	3.047	0
662	sp|Q9BUJ2|HNRL1_HUMAN	Heterogeneous nuclear ribonucleoprotein U-like protein 1 OS=Homo sapiens OX=9606 GN=HNRNPUL1 PE=1 SV=2	856	33	0.231	0	0	tr|B7Z4B8|B7Z4B8_HUMAN/	SameSet/
663	sp|Q9NVP1|DDX18_HUMAN	ATP-dependent RNA helicase DDX18 OS=Homo sapiens OX=9606 GN=DDX18 PE=1 SV=2	670	33	0.337	6.815	0
664	sp|Q9Y512|SAM50_HUMAN	Sorting and assembly machinery component 50 homolog OS=Homo sapiens OX=9606 GN=SAMM50 PE=1 SV=3	469	33	0.433	8.337	0
665	sp|P24844|MYL9_HUMAN	Myosin regulatory light polypeptide 9 OS=Homo sapiens OX=9606 GN=MYL9 PE=1 SV=4	172	33	0.483	0	0	tr|J3QRS3|J3QRS3_HUMAN/	SubSet/
666	tr|A0A590UK01|A0A590UK01_HUMAN	Serine/arginine-rich-splicing factor 6 OS=Homo sapiens OX=9606 GN=SRSF6 PE=1 SV=1	273	33	0.465	0	0	tr|A0A590UK80|A0A590UK80_HUMAN/	SameSet/
667	tr|A0A0D9SFF6|A0A0D9SFF6_HUMAN	Spectrin alpha chain, non-erythrocytic 1 (Fragment) OS=Homo sapiens OX=9606 GN=SPTAN1 PE=1 SV=1	153	33	0.693	0	0	tr|A0A0D9SF54|A0A0D9SF54_HUMAN/sp|Q13813|SPTN1_HUMAN/	SubSet/SubSet/
668	tr|A0A0A0MRA5|A0A0A0MRA5_HUMAN	Heterogeneous nuclear ribonucleoprotein U-like protein 1 OS=Homo sapiens OX=9606 GN=HNRNPUL1 PE=1 SV=1	766	33	0.258	0	0	tr|B7Z4B8|B7Z4B8_HUMAN/	SameSet/
669	tr|B4DEB1|B4DEB1_HUMAN	Histone H3 OS=Homo sapiens OX=9606 GN=H3-3A PE=1 SV=1	123	33	0.333	0	0	tr|K7EK07|K7EK07_HUMAN/	SubSet/
670	tr|A0A590UJJ6|A0A590UJJ6_HUMAN	Histone H3 OS=Homo sapiens OX=9606 GN=H3-3A PE=1 SV=1	120	33	0.342	0	0	tr|K7EK07|K7EK07_HUMAN/	SubSet/
671	tr|E9PIA2|E9PIA2_HUMAN	Plectin (Fragment) OS=Homo sapiens OX=9606 GN=PLEC PE=1 SV=1	174	33	0.293	0	0	sp|Q15149|PLEC_HUMAN/tr|H0YDN1|H0YDN1_HUMAN/	SubSet/SubSet/
672	tr|A0A0A0MTB8|A0A0A0MTB8_HUMAN	WD repeat-containing protein 36 OS=Homo sapiens OX=9606 GN=WDR36 PE=1 SV=1	895	33	0.298	3.713	0
673	tr|A0A590UJK4|A0A590UJK4_HUMAN	Serine/arginine-rich-splicing factor 6 OS=Homo sapiens OX=9606 GN=SRSF6 PE=1 SV=1	226	33	0.562	0	0	tr|A0A590UK80|A0A590UK80_HUMAN/	SameSet/
674	tr|H3BLV0|H3BLV0_HUMAN	Complement decay-accelerating factor (Fragment) OS=Homo sapiens OX=9606 GN=CD55 PE=1 SV=1	326	33	0.365	0	0	tr|H7BY55|H7BY55_HUMAN/	SameSet/
675	tr|A0A590UJP7|A0A590UJP7_HUMAN	Serine/arginine-rich-splicing factor 6 OS=Homo sapiens OX=9606 GN=SRSF6 PE=1 SV=1	276	33	0.46	0	0	tr|A0A590UK80|A0A590UK80_HUMAN/	SameSet/
676	tr|K7ES00|K7ES00_HUMAN	Histone H3.3 (Fragment) OS=Homo sapiens OX=9606 GN=H3-3B PE=1 SV=1	151	33	0.272	0	0	tr|K7EK07|K7EK07_HUMAN/	SubSet/
677	tr|J3QLE5|J3QLE5_HUMAN	Small nuclear ribonucleoprotein-associated protein N (Fragment) OS=Homo sapiens OX=9606 GN=SNRPN PE=1 SV=1	169	33	0.438	0	0	sp|P14678|RSMB_HUMAN/	SubSet/
678	tr|K7EMV3|K7EMV3_HUMAN	Histone H3 OS=Homo sapiens OX=9606 GN=H3-3B PE=1 SV=1	92	33	0.446	0	0	tr|K7EK07|K7EK07_HUMAN/	SubSet/
679	tr|A0A590UK80|A0A590UK80_HUMAN	Uncharacterized protein (Fragment) OS=Homo sapiens OX=9606 PE=3 SV=1	1090	33	0.117	2.411	0
680	tr|J3KS13|J3KS13_HUMAN	Clathrin heavy chain 1 OS=Homo sapiens OX=9606 GN=CLTC PE=1 SV=1	612	33	0.392	0	0	tr|A0A087WVQ6|A0A087WVQ6_HUMAN/	SubSet/
681	tr|B7Z4B8|B7Z4B8_HUMAN	Heterogeneous nuclear ribonucleoprotein U-like protein 1 OS=Homo sapiens OX=9606 GN=HNRNPUL1 PE=1 SV=1	767	33	0.258	4.275	0
682	tr|B4DJC3|B4DJC3_HUMAN	Histone H2A OS=Homo sapiens OX=9606 GN=MACROH2A1 PE=1 SV=1	200	33	0.525	0	0	sp|O75367|H2AY_HUMAN/	SubSet/
683	tr|B1AP13|B1AP13_HUMAN	Complement decay-accelerating factor OS=Homo sapiens OX=9606 GN=CD55 PE=1 SV=1	444	33	0.268	0	0	tr|H7BY55|H7BY55_HUMAN/	SameSet/
684	tr|H7BY55|H7BY55_HUMAN	Complement decay-accelerating factor OS=Homo sapiens OX=9606 GN=CD55 PE=1 SV=2	550	33	0.216	4.338	0
685	sp|Q9UKM9|RALY_HUMAN	RNA-binding protein Raly OS=Homo sapiens OX=9606 GN=RALY PE=1 SV=1	306	32	0.425	0	0	tr|Q5QPL9|Q5QPL9_HUMAN/	SameSet/
686	sp|Q8NC51|PAIRB_HUMAN	Plasminogen activator inhibitor 1 RNA-binding protein OS=Homo sapiens OX=9606 GN=SERBP1 PE=1 SV=2	408	32	0.493	8.168	0
687	sp|P53999|TCP4_HUMAN	Activated RNA polymerase II transcriptional coactivator p15 OS=Homo sapiens OX=9606 GN=SUB1 PE=1 SV=3	127	32	0.638	8.278	0
688	sp|P09874|PARP1_HUMAN	Poly [ADP-ribose] polymerase 1 OS=Homo sapiens OX=9606 GN=PARP1 PE=1 SV=4	1014	32	0.276	5.858	0
689	sp|P41219|PERI_HUMAN	Peripherin OS=Homo sapiens OX=9606 GN=PRPH PE=1 SV=2	470	32	0.089	2.326	0
690	sp|Q9Y4I1|MYO5A_HUMAN	Unconventional myosin-Va OS=Homo sapiens OX=9606 GN=MYO5A PE=1 SV=2	1855	32	0.161	0	0	tr|F8WE88|F8WE88_HUMAN/	SameSet/
691	sp|P12236|ADT3_HUMAN	ADP/ATP translocase 3 OS=Homo sapiens OX=9606 GN=SLC25A6 PE=1 SV=4	298	32	0.419	4.17	0
692	sp|P46940|IQGA1_HUMAN	Ras GTPase-activating-like protein IQGAP1 OS=Homo sapiens OX=9606 GN=IQGAP1 PE=1 SV=1	1657	32	0.23	4.869	0
693	tr|F8WE88|F8WE88_HUMAN	Unconventional myosin-Va OS=Homo sapiens OX=9606 GN=MYO5A PE=1 SV=2	1855	32	0.161	2.978	0
694	tr|B1AHC9|B1AHC9_HUMAN	ATP-dependent DNA helicase 2 subunit 1 OS=Homo sapiens OX=9606 GN=XRCC6 PE=1 SV=1	559	32	0.376	0	0	sp|P12956|XRCC6_HUMAN/	SubSet/
695	tr|A0A087WYS0|A0A087WYS0_HUMAN	MICOS complex subunit MIC60 OS=Homo sapiens OX=9606 GN=IMMT PE=1 SV=1	372	32	0.414	3.457	0
696	tr|A0A0A0MRM8|A0A0A0MRM8_HUMAN	Unconventional myosin-6 OS=Homo sapiens OX=9606 GN=MYO6 PE=1 SV=1	1253	32	0.235	0	0	tr|A0A1Y0BRN3|A0A1Y0BRN3_HUMAN/	SameSet/
697	tr|H0Y804|H0Y804_HUMAN	Aldo-keto reductase family 1 member C1 (Fragment) OS=Homo sapiens OX=9606 GN=AKR1C1 PE=1 SV=1	248	32	0.395	0	0	sp|Q04828|AK1C1_HUMAN/	SubSet/
698	tr|E7ERJ7|E7ERJ7_HUMAN	Polyadenylate-binding protein OS=Homo sapiens OX=9606 GN=PABPC1 PE=1 SV=1	604	32	0.379	0	0	sp|P11940|PABP1_HUMAN/	SubSet/
699	tr|E7EUT5|E7EUT5_HUMAN	Glyceraldehyde-3-phosphate dehydrogenase OS=Homo sapiens OX=9606 GN=GAPDH PE=1 SV=1	260	32	0.492	0	0	sp|P04406|G3P_HUMAN/	SubSet/
700	tr|A0A3B3ITD8|A0A3B3ITD8_HUMAN	Nuclear pore complex protein Nup98-Nup96 OS=Homo sapiens OX=9606 GN=NUP98 PE=1 SV=1	1348	32	0.153	0	0	sp|P52948|NUP98_HUMAN/	SubSet/
701	tr|H0Y8Y7|H0Y8Y7_HUMAN	Treacle protein OS=Homo sapiens OX=9606 GN=TCOF1 PE=1 SV=2	994	32	0.223	0	0	sp|Q13428|TCOF_HUMAN/	SubSet/
702	tr|F8VS07|F8VS07_HUMAN	LIM domain and actin-binding protein 1 OS=Homo sapiens OX=9606 GN=LIMA1 PE=1 SV=1	456	32	0.373	0	0	sp|Q9UHB6|LIMA1_HUMAN/	SubSet/
703	tr|F8WE98|F8WE98_HUMAN	Filamin-A (Fragment) OS=Homo sapiens OX=9606 GN=FLNA PE=1 SV=2	604	32	0.286	0	0	tr|Q60FE5|Q60FE5_HUMAN/	SubSet/
704	tr|A0A1Y0BRN3|A0A1Y0BRN3_HUMAN	Unconventional myosin-6 OS=Homo sapiens OX=9606 GN=MYO6 PE=1 SV=1	1285	32	0.229	4.017	0
705	tr|J3KPS2|J3KPS2_HUMAN	Protein FAM83H (Fragment) OS=Homo sapiens OX=9606 GN=FAM83H PE=1 SV=1	906	32	0.313	0	0	tr|A0A494C1T9|A0A494C1T9_HUMAN/	SubSet/
706	tr|Q5QPL9|Q5QPL9_HUMAN	RNA-binding protein Raly (Fragment) OS=Homo sapiens OX=9606 GN=RALY PE=1 SV=1	237	32	0.549	5.002	0
707	tr|G5E9G0|G5E9G0_HUMAN	60S ribosomal protein L3 OS=Homo sapiens OX=9606 GN=RPL3 PE=1 SV=1	351	32	0.396	0	0	sp|P39023|RL3_HUMAN/	SubSet/
708	sp|O75691|UTP20_HUMAN	Small subunit processome component 20 homolog OS=Homo sapiens OX=9606 GN=UTP20 PE=1 SV=3	2785	31	0.111	5.427	0
709	sp|P30876|RPB2_HUMAN	DNA-directed RNA polymerase II subunit RPB2 OS=Homo sapiens OX=9606 GN=POLR2B PE=1 SV=1	1174	31	0.238	0	0	tr|C9J2Y9|C9J2Y9_HUMAN/	SameSet/
710	sp|P62906|RL10A_HUMAN	60S ribosomal protein L10a OS=Homo sapiens OX=9606 GN=RPL10A PE=1 SV=2	217	31	0.465	8.06	0
711	sp|O43818|U3IP2_HUMAN	U3 small nucleolar RNA-interacting protein 2 OS=Homo sapiens OX=9606 GN=RRP9 PE=1 SV=1	475	31	0.347	7.658	0
712	sp|Q2VIR3|IF2GL_HUMAN	Eukaryotic translation initiation factor 2 subunit 3B OS=Homo sapiens OX=9606 GN=EIF2S3B PE=2 SV=2	472	31	0.47	0	0	sp|P41091|IF2G_HUMAN/	SubSet/
713	sp|Q14254|FLOT2_HUMAN	Flotillin-2 OS=Homo sapiens OX=9606 GN=FLOT2 PE=1 SV=2	428	31	0.526	0	0	tr|J3QLD9|J3QLD9_HUMAN/	SameSet/
714	sp|Q9UM54|MYO6_HUMAN	Unconventional myosin-VI OS=Homo sapiens OX=9606 GN=MYO6 PE=1 SV=4	1294	31	0.214	0	0	tr|A0A1Y0BRN3|A0A1Y0BRN3_HUMAN/	SubSet/
715	sp|O60812|HNRC1_HUMAN	Heterogeneous nuclear ribonucleoprotein C-like 1 OS=Homo sapiens OX=9606 GN=HNRNPCL1 PE=1 SV=1	293	31	0.3	0	0	tr|G3V4C1|G3V4C1_HUMAN/tr|G3V2Q1|G3V2Q1_HUMAN/	SubSet/SubSet/
716	sp|Q96AG4|LRC59_HUMAN	Leucine-rich repeat-containing protein 59 OS=Homo sapiens OX=9606 GN=LRRC59 PE=1 SV=1	307	31	0.502	7.794	0
717	sp|P61313|RL15_HUMAN	60S ribosomal protein L15 OS=Homo sapiens OX=9606 GN=RPL15 PE=1 SV=2	204	31	0.5	5.155	0
718	sp|O94906|PRP6_HUMAN	Pre-mRNA-processing factor 6 OS=Homo sapiens OX=9606 GN=PRPF6 PE=1 SV=1	941	31	0.275	5.837	0
719	sp|Q13501|SQSTM_HUMAN	Sequestosome-1 OS=Homo sapiens OX=9606 GN=SQSTM1 PE=1 SV=1	440	31	0.518	8.626	0
720	sp|Q9Y5B9|SP16H_HUMAN	FACT complex subunit SPT16 OS=Homo sapiens OX=9606 GN=SUPT16H PE=1 SV=1	1047	31	0.238	6.163	0
721	sp|Q96GQ7|DDX27_HUMAN	Probable ATP-dependent RNA helicase DDX27 OS=Homo sapiens OX=9606 GN=DDX27 PE=1 SV=2	796	31	0.281	0	0	tr|B7Z6D5|B7Z6D5_HUMAN/	SameSet/
722	sp|Q14573|ITPR3_HUMAN	Inositol 1,4,5-trisphosphate receptor type 3 OS=Homo sapiens OX=9606 GN=ITPR3 PE=1 SV=2	2671	31	0.087	5.097	0
723	tr|C9J2Y9|C9J2Y9_HUMAN	DNA-directed RNA polymerase subunit beta OS=Homo sapiens OX=9606 GN=POLR2B PE=1 SV=2	1167	31	0.239	2.949	0
724	tr|G3V3K6|G3V3K6_HUMAN	Heterogeneous nuclear ribonucleoproteins C1/C2 (Fragment) OS=Homo sapiens OX=9606 GN=HNRNPC PE=1 SV=1	121	31	0.752	0	0	tr|G3V4C1|G3V4C1_HUMAN/	SubSet/
725	tr|G3V251|G3V251_HUMAN	Heterogeneous nuclear ribonucleoproteins C1/C2 (Fragment) OS=Homo sapiens OX=9606 GN=HNRNPC PE=1 SV=1	126	31	0.722	0	0	tr|G3V4C1|G3V4C1_HUMAN/	SubSet/
726	tr|G3V5X6|G3V5X6_HUMAN	Heterogeneous nuclear ribonucleoproteins C1/C2 (Fragment) OS=Homo sapiens OX=9606 GN=HNRNPC PE=1 SV=1	117	31	0.778	0	0	tr|G3V4C1|G3V4C1_HUMAN/	SubSet/
727	tr|E9PS41|E9PS41_HUMAN	WD repeat-containing protein 74 OS=Homo sapiens OX=9606 GN=WDR74 PE=1 SV=1	328	31	0.628	0	0	sp|Q6RFH5|WDR74_HUMAN/	SubSet/
728	tr|F8VU65|F8VU65_HUMAN	60S acidic ribosomal protein P0 (Fragment) OS=Homo sapiens OX=9606 GN=RPLP0 PE=1 SV=1	247	31	0.49	0	0	tr|F8VWS0|F8VWS0_HUMAN/	SubSet/
729	tr|E7EW20|E7EW20_HUMAN	Unconventional myosin-6 OS=Homo sapiens OX=9606 GN=MYO6 PE=1 SV=2	1295	31	0.214	0	0	tr|A0A1Y0BRN3|A0A1Y0BRN3_HUMAN/	SubSet/
730	tr|F8W6H6|F8W6H6_HUMAN	Unconventional myosin-Va OS=Homo sapiens OX=9606 GN=MYO5A PE=1 SV=2	1855	31	0.157	0	0	tr|F8WE88|F8WE88_HUMAN/	SubSet/
731	tr|F8VVB9|F8VVB9_HUMAN	Tubulin alpha-1B chain (Fragment) OS=Homo sapiens OX=9606 GN=TUBA1B PE=1 SV=8	246	31	0.626	0	0	sp|P68363|TBA1B_HUMAN/tr|F5H5D3|F5H5D3_HUMAN/	SubSet/SubSet/
732	tr|A0A590UJ40|A0A590UJ40_HUMAN	Unconventional myosin-6 OS=Homo sapiens OX=9606 GN=MYO6 PE=1 SV=1	1294	31	0.214	0	0	tr|A0A1Y0BRN3|A0A1Y0BRN3_HUMAN/	SubSet/
733	tr|M0R2T0|M0R2T0_HUMAN	Heterogeneous nuclear ribonucleoprotein M (Fragment) OS=Homo sapiens OX=9606 GN=HNRNPM PE=1 SV=1	357	31	0.521	0	0	sp|P52272|HNRPM_HUMAN/	SubSet/
734	tr|J3QSF1|J3QSF1_HUMAN	Probable ATP-dependent RNA helicase DDX5 (Fragment) OS=Homo sapiens OX=9606 GN=DDX5 PE=1 SV=1	153	31	0.621	0	0	tr|J3KTA4|J3KTA4_HUMAN/	SubSet/
735	tr|E7EMK3|E7EMK3_HUMAN	Flotillin OS=Homo sapiens OX=9606 GN=FLOT2 PE=1 SV=1	483	31	0.466	0	0	tr|J3QLD9|J3QLD9_HUMAN/	SameSet/
736	tr|I3L0J9|I3L0J9_HUMAN	Pre-mRNA-processing-splicing factor 8 (Fragment) OS=Homo sapiens OX=9606 GN=PRPF8 PE=1 SV=8	1012	31	0.223	0	0	sp|Q6P2Q9|PRP8_HUMAN/	SubSet/
737	tr|A0A6Q8PH31|A0A6Q8PH31_HUMAN	Heterogeneous nuclear ribonucleoprotein R (Fragment) OS=Homo sapiens OX=9606 GN=HNRNPR PE=4 SV=1	279	31	0.52	0	0	sp|O43390|HNRPR_HUMAN/	SubSet/
738	tr|B7Z6D5|B7Z6D5_HUMAN	RNA helicase OS=Homo sapiens OX=9606 GN=DDX27 PE=1 SV=1	765	31	0.293	3.217	0
739	tr|A0A6Q8PH35|A0A6Q8PH35_HUMAN	Heterogeneous nuclear ribonucleoprotein R OS=Homo sapiens OX=9606 GN=HNRNPR PE=4 SV=1	481	31	0.362	0	0	sp|O43390|HNRPR_HUMAN/	SubSet/
740	tr|A0A087WY00|A0A087WY00_HUMAN	Unconventional myosin-Va OS=Homo sapiens OX=9606 GN=MYO5A PE=1 SV=1	1828	31	0.16	0	0	tr|F8WE88|F8WE88_HUMAN/	SubSet/
741	tr|A0A1W2PQM2|A0A1W2PQM2_HUMAN	Tubulin alpha-1C chain OS=Homo sapiens OX=9606 GN=TUBA1C PE=1 SV=1	325	31	0.52	0	0	tr|F5H5D3|F5H5D3_HUMAN/	SubSet/
742	tr|G3V394|G3V394_HUMAN	Unconventional myosin-Va OS=Homo sapiens OX=9606 GN=MYO5A PE=1 SV=1	1853	31	0.153	0	0	tr|F8WE88|F8WE88_HUMAN/	SubSet/
743	tr|H7C5W5|H7C5W5_HUMAN	Peripherin (Fragment) OS=Homo sapiens OX=9606 GN=PRPH PE=1 SV=1	200	31	0.18	0	0	sp|P41219|PERI_HUMAN/	SubSet/
744	tr|J3QLD9|J3QLD9_HUMAN	Flotillin OS=Homo sapiens OX=9606 GN=FLOT2 PE=1 SV=1	428	31	0.526	5.874	0
745	tr|A0A087WTT1|A0A087WTT1_HUMAN	Polyadenylate-binding protein OS=Homo sapiens OX=9606 GN=PABPC1 PE=1 SV=1	522	31	0.397	0	0	sp|P11940|PABP1_HUMAN/	SubSet/
746	tr|A0A0A0MTN3|A0A0A0MTN3_HUMAN	Glutathione S-transferase OS=Homo sapiens OX=9606 GN=GSTM3 PE=1 SV=1	212	31	0.637	0	0	sp|P21266|GSTM3_HUMAN/	SubSet/
747	tr|F5GWP8|F5GWP8_HUMAN	Keratin, type I cytoskeletal 17 OS=Homo sapiens OX=9606 GN=KRT17 PE=1 SV=2	349	31	0.453	0	0	sp|Q04695|K1C17_HUMAN/	SubSet/
748	sp|Q9Y230|RUVB2_HUMAN	RuvB-like 2 OS=Homo sapiens OX=9606 GN=RUVBL2 PE=1 SV=3	463	30	0.447	6.555	0
749	sp|Q9BSC4|NOL10_HUMAN	Nucleolar protein 10 OS=Homo sapiens OX=9606 GN=NOL10 PE=1 SV=1	688	30	0.363	6.442	0
750	sp|P18124|RL7_HUMAN	60S ribosomal protein L7 OS=Homo sapiens OX=9606 GN=RPL7 PE=1 SV=1	248	30	0.544	5.486	0
751	sp|Q2TAY7|SMU1_HUMAN	WD40 repeat-containing protein SMU1 OS=Homo sapiens OX=9606 GN=SMU1 PE=1 SV=2	513	30	0.394	8.314	0
752	sp|Q8TED0|UTP15_HUMAN	U3 small nucleolar RNA-associated protein 15 homolog OS=Homo sapiens OX=9606 GN=UTP15 PE=1 SV=3	518	30	0.382	3.607	0
753	sp|O00566|MPP10_HUMAN	U3 small nucleolar ribonucleoprotein protein MPP10 OS=Homo sapiens OX=9606 GN=MPHOSPH10 PE=1 SV=2	681	30	0.282	5.588	0
754	sp|Q9NSB2|KRT84_HUMAN	Keratin, type II cuticular Hb4 OS=Homo sapiens OX=9606 GN=KRT84 PE=2 SV=2	600	30	0.068	1.149	0
755	sp|P38646|GRP75_HUMAN	Stress-70 protein, mitochondrial OS=Homo sapiens OX=9606 GN=HSPA9 PE=1 SV=2	679	30	0.358	6.764	0
756	sp|Q14692|BMS1_HUMAN	Ribosome biogenesis protein BMS1 homolog OS=Homo sapiens OX=9606 GN=BMS1 PE=1 SV=1	1282	30	0.196	6.635	0
757	tr|A0A494C1P1|A0A494C1P1_HUMAN	Actin-binding LIM protein 1 (Fragment) OS=Homo sapiens OX=9606 GN=ABLIM1 PE=1 SV=1	426	30	0.38	0	0	tr|A0A3B3IS55|A0A3B3IS55_HUMAN/	SubSet/
758	tr|M0R019|M0R019_HUMAN	Heterogeneous nuclear ribonucleoprotein M (Fragment) OS=Homo sapiens OX=9606 GN=HNRNPM PE=1 SV=8	352	30	0.597	0	0	sp|P52272|HNRPM_HUMAN/	SubSet/
759	tr|C9K057|C9K057_HUMAN	Actin-related protein 2/3 complex subunit 1B OS=Homo sapiens OX=9606 GN=ARPC1B PE=1 SV=2	352	30	0.418	0	0	sp|O15143|ARC1B_HUMAN/tr|A0A1W2PNV4|A0A1W2PNV4_HUMAN/	SubSet/SubSet/
760	tr|G3V210|G3V210_HUMAN	60S acidic ribosomal protein P0 OS=Homo sapiens OX=9606 GN=RPLP0 PE=1 SV=1	166	30	0.693	0	0	tr|F8VWS0|F8VWS0_HUMAN/	SubSet/
761	tr|M0R3F1|M0R3F1_HUMAN	Heterogeneous nuclear ribonucleoprotein U-like protein 1 (Fragment) OS=Homo sapiens OX=9606 GN=HNRNPUL1 PE=1 SV=1	641	30	0.248	0	0	tr|B7Z4B8|B7Z4B8_HUMAN/	SubSet/
762	tr|A0A494C1G0|A0A494C1G0_HUMAN	Actin-binding LIM protein 1 (Fragment) OS=Homo sapiens OX=9606 GN=ABLIM1 PE=1 SV=1	502	30	0.323	0	0	tr|A0A3B3IS55|A0A3B3IS55_HUMAN/	SubSet/
763	tr|C9JEY1|C9JEY1_HUMAN	Actin-related protein 2/3 complex subunit 1B (Fragment) OS=Homo sapiens OX=9606 GN=ARPC1B PE=1 SV=2	334	30	0.44	0	0	sp|O15143|ARC1B_HUMAN/tr|A0A1W2PNV4|A0A1W2PNV4_HUMAN/	SubSet/SubSet/
764	tr|E7EQV3|E7EQV3_HUMAN	Polyadenylate-binding protein OS=Homo sapiens OX=9606 GN=PABPC1 PE=1 SV=1	591	30	0.384	0	0	sp|P11940|PABP1_HUMAN/	SubSet/
765	sp|O14715|RGPD8_HUMAN	RANBP2-like and GRIP domain-containing protein 8 OS=Homo sapiens OX=9606 GN=RGPD8 PE=1 SV=2	1765	29	0.11	0	0	sp|Q99666|RGPD5_HUMAN/	SameSet/
766	sp|Q8NHW5|RLA0L_HUMAN	60S acidic ribosomal protein P0-like OS=Homo sapiens OX=9606 GN=RPLP0P6 PE=5 SV=1	317	29	0.341	0	0	tr|F8VWS0|F8VWS0_HUMAN/	SubSet/
767	sp|P61247|RS3A_HUMAN	40S ribosomal protein S3a OS=Homo sapiens OX=9606 GN=RPS3A PE=1 SV=2	264	29	0.5	6.497	0
768	sp|Q15459|SF3A1_HUMAN	Splicing factor 3A subunit 1 OS=Homo sapiens OX=9606 GN=SF3A1 PE=1 SV=1	793	29	0.349	5.2	0
769	sp|Q13151|ROA0_HUMAN	Heterogeneous nuclear ribonucleoprotein A0 OS=Homo sapiens OX=9606 GN=HNRNPA0 PE=1 SV=1	305	29	0.534	11.079	0
770	sp|Q9Y5J1|UTP18_HUMAN	U3 small nucleolar RNA-associated protein 18 homolog OS=Homo sapiens OX=9606 GN=UTP18 PE=1 SV=3	556	29	0.351	7.524	0
771	sp|Q6DRA6|H2B2D_HUMAN	Putative histone H2B type 2-D OS=Homo sapiens OX=9606 GN=H2BC19P PE=5 SV=3	164	29	0.177	0	0	sp|P23527|H2B1O_HUMAN/	SubSet/
772	sp|P08727|K1C19_HUMAN	Keratin, type I cytoskeletal 19 OS=Homo sapiens OX=9606 GN=KRT19 PE=1 SV=4	400	29	0.152	1.963	0
773	sp|P31942|HNRH3_HUMAN	Heterogeneous nuclear ribonucleoprotein H3 OS=Homo sapiens OX=9606 GN=HNRNPH3 PE=1 SV=2	346	29	0.494	8.798	0
774	sp|Q9Y3T9|NOC2L_HUMAN	Nucleolar complex protein 2 homolog OS=Homo sapiens OX=9606 GN=NOC2L PE=1 SV=4	749	29	0.21	5.619	0
775	sp|Q99666|RGPD5_HUMAN	RANBP2-like and GRIP domain-containing protein 5/6 OS=Homo sapiens OX=9606 GN=RGPD5 PE=1 SV=3	1765	29	0.11	2.619	0
776	sp|O15226|NKRF_HUMAN	NF-kappa-B-repressing factor OS=Homo sapiens OX=9606 GN=NKRF PE=1 SV=2	690	29	0.296	5.232	0
777	sp|Q8IXT5|RB12B_HUMAN	RNA-binding protein 12B OS=Homo sapiens OX=9606 GN=RBM12B PE=1 SV=2	1001	29	0.187	2.634	0
778	sp|Q9NYF8|BCLF1_HUMAN	Bcl-2-associated transcription factor 1 OS=Homo sapiens OX=9606 GN=BCLAF1 PE=1 SV=2	920	29	0.225	3.652	0
779	sp|P05198|IF2A_HUMAN	Eukaryotic translation initiation factor 2 subunit 1 OS=Homo sapiens OX=9606 GN=EIF2S1 PE=1 SV=3	315	29	0.578	6.451	0
780	sp|Q9NX63|MIC19_HUMAN	MICOS complex subunit MIC19 OS=Homo sapiens OX=9606 GN=CHCHD3 PE=1 SV=1	227	29	0.537	0	0	tr|C9JRZ6|C9JRZ6_HUMAN/	SameSet/
781	sp|Q6NXT2|H3C_HUMAN	Histone H3.3C OS=Homo sapiens OX=9606 GN=H3-5 PE=1 SV=3	135	29	0.244	0	0	sp|P68431|H31_HUMAN/tr|K7EK07|K7EK07_HUMAN/sp|Q71DI3|H32_HUMAN/	SubSet/SubSet/SubSet/
782	sp|Q6DN03|H2B2C_HUMAN	Putative histone H2B type 2-C OS=Homo sapiens OX=9606 GN=H2BC20P PE=5 SV=3	193	29	0.15	0	0	sp|P23527|H2B1O_HUMAN/	SubSet/
783	sp|Q7Z794|K2C1B_HUMAN	Keratin, type II cytoskeletal 1b OS=Homo sapiens OX=9606 GN=KRT77 PE=1 SV=3	578	29	0.066	0	0	sp|P04264|K2C1_HUMAN/	SubSet/
784	sp|P56537|IF6_HUMAN	Eukaryotic translation initiation factor 6 OS=Homo sapiens OX=9606 GN=EIF6 PE=1 SV=1	245	29	0.616	9.451	0
785	sp|Q8TDB6|DTX3L_HUMAN	E3 ubiquitin-protein ligase DTX3L OS=Homo sapiens OX=9606 GN=DTX3L PE=1 SV=1	740	29	0.323	7.254	0
786	sp|Q15050|RRS1_HUMAN	Ribosome biogenesis regulatory protein homolog OS=Homo sapiens OX=9606 GN=RRS1 PE=1 SV=2	365	29	0.477	8.004	0
787	tr|A0A1W2PPE9|A0A1W2PPE9_HUMAN	Heterogeneous nuclear ribonucleoprotein U (Fragment) OS=Homo sapiens OX=9606 GN=HNRNPU PE=1 SV=1	48	29	0.583	0	0	sp|Q00839|HNRPU_HUMAN/	SubSet/
788	tr|H0YKX9|H0YKX9_HUMAN	Annexin (Fragment) OS=Homo sapiens OX=9606 GN=ANXA2 PE=1 SV=1	134	29	0.776	0	0	sp|P07355|ANXA2_HUMAN/	SubSet/
789	tr|C9JRZ6|C9JRZ6_HUMAN	MICOS complex subunit MIC19 OS=Homo sapiens OX=9606 GN=CHCHD3 PE=1 SV=2	232	29	0.526	4.942	0
790	tr|H0Y8P4|H0Y8P4_HUMAN	U3 small nucleolar RNA-associated protein 15 homolog (Fragment) OS=Homo sapiens OX=9606 GN=UTP15 PE=1 SV=1	545	29	0.332	0	0	sp|Q8TED0|UTP15_HUMAN/	SubSet/
791	tr|F8VZS0|F8VZS0_HUMAN	60S acidic ribosomal protein P0 (Fragment) OS=Homo sapiens OX=9606 GN=RPLP0 PE=1 SV=1	246	29	0.423	0	0	tr|F8VWS0|F8VWS0_HUMAN/	SubSet/
792	tr|E9PR16|E9PR16_HUMAN	Nuclear pore complex protein Nup160 (Fragment) OS=Homo sapiens OX=9606 GN=NUP160 PE=1 SV=2	1123	29	0.214	0	0	sp|Q12769|NU160_HUMAN/	SubSet/
793	tr|H0YLV6|H0YLV6_HUMAN	Annexin OS=Homo sapiens OX=9606 GN=ANXA2 PE=1 SV=1	132	29	0.788	0	0	sp|P07355|ANXA2_HUMAN/	SubSet/
794	tr|F8VRK7|F8VRK7_HUMAN	60S acidic ribosomal protein P0 OS=Homo sapiens OX=9606 GN=RPLP0 PE=1 SV=1	156	29	0.66	0	0	tr|F8VWS0|F8VWS0_HUMAN/	SubSet/
795	tr|A0A669KB05|A0A669KB05_HUMAN	Catenin delta-1 OS=Homo sapiens OX=9606 GN=CTNND1 PE=1 SV=1	915	29	0.267	5.647	0
796	tr|A0A2R8Y6J3|A0A2R8Y6J3_HUMAN	60S ribosomal protein L5 (Fragment) OS=Homo sapiens OX=9606 GN=RPL5 PE=1 SV=1	238	29	0.441	0	0	sp|P46777|RL5_HUMAN/	SubSet/
797	tr|F8VQY6|F8VQY6_HUMAN	60S acidic ribosomal protein P0 OS=Homo sapiens OX=9606 GN=RPLP0 PE=1 SV=1	142	29	0.725	0	0	tr|F8VWS0|F8VWS0_HUMAN/	SubSet/
798	tr|A0A0D9SFY5|A0A0D9SFY5_HUMAN	Lamin-B1 (Fragment) OS=Homo sapiens OX=9606 GN=LMNB1 PE=1 SV=1	166	29	0.681	0	0	sp|P20700|LMNB1_HUMAN/	SubSet/
799	tr|V9GZ37|V9GZ37_HUMAN	Heat shock 70 kDa protein 1A OS=Homo sapiens OX=9606 GN=HSPA1A PE=1 SV=1	476	29	0.328	0	0	tr|A0A0G2JIW1|A0A0G2JIW1_HUMAN/	SubSet/
800	tr|H3BM89|H3BM89_HUMAN	60S ribosomal protein L4 OS=Homo sapiens OX=9606 GN=RPL4 PE=1 SV=1	333	29	0.339	0	0	sp|P36578|RL4_HUMAN/	SubSet/
801	tr|H0YKZ7|H0YKZ7_HUMAN	Annexin (Fragment) OS=Homo sapiens OX=9606 GN=ANXA2 PE=1 SV=1	119	29	0.874	0	0	sp|P07355|ANXA2_HUMAN/	SubSet/
802	tr|B4DSU6|B4DSU6_HUMAN	Heterogeneous nuclear ribonucleoproteins C1/C2 OS=Homo sapiens OX=9606 GN=HNRNPC PE=1 SV=1	147	29	0.497	0	0	tr|G3V4C1|G3V4C1_HUMAN/tr|G3V2Q1|G3V2Q1_HUMAN/	SubSet/SubSet/
803	tr|E7EV54|E7EV54_HUMAN	Modulator of non-genomic activity of estrogen receptor OS=Homo sapiens OX=9606 GN=PELP1 PE=1 SV=1	906	29	0.199	0	0	tr|C9JFV4|C9JFV4_HUMAN/	SubSet/
804	tr|H0YMW4|H0YMW4_HUMAN	Annexin (Fragment) OS=Homo sapiens OX=9606 GN=ANXA2 PE=1 SV=1	146	29	0.712	0	0	sp|P07355|ANXA2_HUMAN/	SubSet/
805	tr|H0YMT9|H0YMT9_HUMAN	Annexin (Fragment) OS=Homo sapiens OX=9606 GN=ANXA2 PE=1 SV=1	133	29	0.782	0	0	sp|P07355|ANXA2_HUMAN/	SubSet/
806	sp|P11277|SPTB1_HUMAN	Spectrin beta chain, erythrocytic OS=Homo sapiens OX=9606 GN=SPTB PE=1 SV=5	2137	28	0.044	4.474	0
807	sp|P11388|TOP2A_HUMAN	DNA topoisomerase 2-alpha OS=Homo sapiens OX=9606 GN=TOP2A PE=1 SV=3	1531	28	0.131	3.274	0
808	sp|Q9GZL7|WDR12_HUMAN	Ribosome biogenesis protein WDR12 OS=Homo sapiens OX=9606 GN=WDR12 PE=1 SV=2	423	28	0.532	7.724	0
809	sp|O15042|SR140_HUMAN	U2 snRNP-associated SURP motif-containing protein OS=Homo sapiens OX=9606 GN=U2SURP PE=1 SV=2	1029	28	0.19	5.502	0
810	sp|P28370|SMCA1_HUMAN	Probable global transcription activator SNF2L1 OS=Homo sapiens OX=9606 GN=SMARCA1 PE=1 SV=2	1054	28	0.168	0	0	tr|A0A0A0MRP6|A0A0A0MRP6_HUMAN/	SameSet/
811	sp|Q8IWA0|WDR75_HUMAN	WD repeat-containing protein 75 OS=Homo sapiens OX=9606 GN=WDR75 PE=1 SV=1	830	28	0.219	7.499	0
812	sp|O95994|AGR2_HUMAN	Anterior gradient protein 2 homolog OS=Homo sapiens OX=9606 GN=AGR2 PE=1 SV=1	175	28	0.583	7.484	0
813	sp|Q9BVI4|NOC4L_HUMAN	Nucleolar complex protein 4 homolog OS=Homo sapiens OX=9606 GN=NOC4L PE=1 SV=1	516	28	0.359	6.212	0
814	sp|Q96EE3|SEH1_HUMAN	Nucleoporin SEH1 OS=Homo sapiens OX=9606 GN=SEH1L PE=1 SV=3	360	28	0.45	4.372	0
815	sp|P08621|RU17_HUMAN	U1 small nuclear ribonucleoprotein 70 kDa OS=Homo sapiens OX=9606 GN=SNRNP70 PE=1 SV=2	437	28	0.307	5.616	0
816	sp|Q5SSJ5|HP1B3_HUMAN	Heterochromatin protein 1-binding protein 3 OS=Homo sapiens OX=9606 GN=HP1BP3 PE=1 SV=1	553	28	0.297	3.599	0
817	sp|O60716|CTND1_HUMAN	Catenin delta-1 OS=Homo sapiens OX=9606 GN=CTNND1 PE=1 SV=1	968	28	0.244	0	0	tr|A0A669KB05|A0A669KB05_HUMAN/	SubSet/
818	sp|Q9ULD2|MTUS1_HUMAN	Microtubule-associated tumor suppressor 1 OS=Homo sapiens OX=9606 GN=MTUS1 PE=1 SV=2	1270	28	0.18	5.316	0
819	sp|Q92522|H1X_HUMAN	Histone H1.10 OS=Homo sapiens OX=9606 GN=H1-10 PE=1 SV=1	213	28	0.446	6.92	0
820	sp|Q02539|H11_HUMAN	Histone H1.1 OS=Homo sapiens OX=9606 GN=H1-1 PE=1 SV=3	215	28	0.126	0	0	sp|P10412|H14_HUMAN/sp|P16402|H13_HUMAN/sp|P16403|H12_HUMAN/	SubSet/SubSet/SubSet/
821	sp|Q14315|FLNC_HUMAN	Filamin-C OS=Homo sapiens OX=9606 GN=FLNC PE=1 SV=3	2725	28	0.057	3.717	0
822	tr|C9J4M6|C9J4M6_HUMAN	DNA-directed RNA polymerase subunit beta OS=Homo sapiens OX=9606 GN=POLR2B PE=1 SV=3	1067	28	0.217	0	0	tr|C9J2Y9|C9J2Y9_HUMAN/	SubSet/
823	tr|G3V1Y7|G3V1Y7_HUMAN	Myosin light polypeptide 6 OS=Homo sapiens OX=9606 GN=MYL6 PE=1 SV=1	115	28	0.661	0	0	tr|B7Z6Z4|B7Z6Z4_HUMAN/	SubSet/
824	tr|A0A2R8YEM3|A0A2R8YEM3_HUMAN	Ribosomal protein L15 (Fragment) OS=Homo sapiens OX=9606 GN=RPL15 PE=1 SV=1	169	28	0.509	0	0	sp|P61313|RL15_HUMAN/	SubSet/
825	tr|J3KSW7|J3KSW7_HUMAN	Serine/arginine-rich splicing factor 1 OS=Homo sapiens OX=9606 GN=SRSF1 PE=1 SV=1	73	28	0.603	0	0	tr|J3KTL2|J3KTL2_HUMAN/	SubSet/
826	tr|B3KXD6|B3KXD6_HUMAN	Pescadillo homolog OS=Homo sapiens OX=9606 GN=PES1 PE=1 SV=1	449	28	0.416	0	0	sp|O00541|PESC_HUMAN/	SubSet/
827	tr|A0A0J9YVQ7|A0A0J9YVQ7_HUMAN	ATP-dependent RNA helicase DDX3X (Fragment) OS=Homo sapiens OX=9606 GN=DDX3X PE=1 SV=2	222	28	0.689	0	0	tr|A0A2R8Y5G6|A0A2R8Y5G6_HUMAN/	SubSet/
828	tr|J3QQV5|J3QQV5_HUMAN	Serine/arginine-rich splicing factor 1 OS=Homo sapiens OX=9606 GN=SRSF1 PE=1 SV=1	65	28	0.677	0	0	tr|J3KTL2|J3KTL2_HUMAN/	SubSet/
829	tr|B7ZLQ5|B7ZLQ5_HUMAN	Probable global transcription activator SNF2L1 OS=Homo sapiens OX=9606 GN=SMARCA1 PE=1 SV=1	1070	28	0.165	0	0	tr|A0A0A0MRP6|A0A0A0MRP6_HUMAN/	SameSet/
830	tr|A0A0A0MRP6|A0A0A0MRP6_HUMAN	Probable global transcription activator SNF2L1 OS=Homo sapiens OX=9606 GN=SMARCA1 PE=1 SV=1	1058	28	0.167	2.89	0
831	tr|D6RG13|D6RG13_HUMAN	40S ribosomal protein S3a (Fragment) OS=Homo sapiens OX=9606 GN=RPS3A PE=1 SV=1	223	28	0.538	0	0	sp|P61247|RS3A_HUMAN/	SubSet/
832	tr|A8MUD9|A8MUD9_HUMAN	60S ribosomal protein L7 OS=Homo sapiens OX=9606 GN=RPL7 PE=1 SV=1	208	28	0.572	0	0	sp|P18124|RL7_HUMAN/	SubSet/
833	tr|E7EQV9|E7EQV9_HUMAN	Ribosomal protein L15 (Fragment) OS=Homo sapiens OX=9606 GN=RPL15 PE=1 SV=1	174	28	0.494	0	0	sp|P61313|RL15_HUMAN/	SubSet/
834	tr|K7ESM5|K7ESM5_HUMAN	Tubulin beta chain (Fragment) OS=Homo sapiens OX=9606 GN=TUBB6 PE=1 SV=1	338	28	0.29	0	0	sp|P68371|TBB4B_HUMAN/sp|P07437|TBB5_HUMAN/sp|Q9BUF5|TBB6_HUMAN/	SubSet/SubSet/SubSet/
835	tr|H0YL42|H0YL42_HUMAN	Tropomyosin alpha-1 chain (Fragment) OS=Homo sapiens OX=9606 GN=TPM1 PE=1 SV=1	108	28	0.694	0	0	tr|H7BYY1|H7BYY1_HUMAN/	SubSet/
836	tr|K7EJH8|K7EJH8_HUMAN	Alpha-actinin-4 (Fragment) OS=Homo sapiens OX=9606 GN=ACTN4 PE=1 SV=1	182	28	0.56	0	0	sp|O43707|ACTN4_HUMAN/	SubSet/
837	tr|C9JZR2|C9JZR2_HUMAN	Catenin delta-1 OS=Homo sapiens OX=9606 GN=CTNND1 PE=1 SV=2	938	28	0.252	0	0	tr|A0A669KB05|A0A669KB05_HUMAN/	SubSet/
838	sp|O94901|SUN1_HUMAN	SUN domain-containing protein 1 OS=Homo sapiens OX=9606 GN=SUN1 PE=1 SV=3	812	27	0.288	0	0	tr|E9PHI4|E9PHI4_HUMAN/	SameSet/
839	sp|Q9Y3I0|RTCB_HUMAN	RNA-splicing ligase RtcB homolog OS=Homo sapiens OX=9606 GN=RTCB PE=1 SV=1	505	27	0.434	7.595	0
840	sp|Q9UNX4|WDR3_HUMAN	WD repeat-containing protein 3 OS=Homo sapiens OX=9606 GN=WDR3 PE=1 SV=1	943	27	0.253	5.136	0
841	sp|O75694|NU155_HUMAN	Nuclear pore complex protein Nup155 OS=Homo sapiens OX=9606 GN=NUP155 PE=1 SV=1	1391	27	0.204	0	0	tr|E9PF10|E9PF10_HUMAN/	SameSet/
842	sp|Q7Z3J3|RGPD4_HUMAN	RanBP2-like and GRIP domain-containing protein 4 OS=Homo sapiens OX=9606 GN=RGPD4 PE=2 SV=3	1758	27	0.119	0	0	sp|P49792|RBP2_HUMAN/	SubSet/
843	sp|P25205|MCM3_HUMAN	DNA replication licensing factor MCM3 OS=Homo sapiens OX=9606 GN=MCM3 PE=1 SV=3	808	27	0.296	5.898	0
844	sp|Q96T37|RBM15_HUMAN	RNA-binding protein 15 OS=Homo sapiens OX=9606 GN=RBM15 PE=1 SV=2	977	27	0.219	0	0	tr|A0A499FJY3|A0A499FJY3_HUMAN/	SameSet/
845	sp|O75475|PSIP1_HUMAN	PC4 and SFRS1-interacting protein OS=Homo sapiens OX=9606 GN=PSIP1 PE=1 SV=1	530	27	0.306	5.67	0
846	sp|A6NKT7|RGPD3_HUMAN	RanBP2-like and GRIP domain-containing protein 3 OS=Homo sapiens OX=9606 GN=RGPD3 PE=3 SV=2	1758	27	0.119	0	0	sp|P49792|RBP2_HUMAN/	SubSet/
847	sp|Q9UQ80|PA2G4_HUMAN	Proliferation-associated protein 2G4 OS=Homo sapiens OX=9606 GN=PA2G4 PE=1 SV=3	394	27	0.492	3.889	0
848	sp|Q9H6F5|CCD86_HUMAN	Coiled-coil domain-containing protein 86 OS=Homo sapiens OX=9606 GN=CCDC86 PE=1 SV=1	360	27	0.442	8.228	0
849	sp|P17066|HSP76_HUMAN	Heat shock 70 kDa protein 6 OS=Homo sapiens OX=9606 GN=HSPA6 PE=1 SV=2	643	27	0.162	4.277	0
850	sp|P34931|HS71L_HUMAN	Heat shock 70 kDa protein 1-like OS=Homo sapiens OX=9606 GN=HSPA1L PE=1 SV=2	641	27	0.236	0	0	tr|Q53FA3|Q53FA3_HUMAN/	SameSet/
851	sp|P17661|DESM_HUMAN	Desmin OS=Homo sapiens OX=9606 GN=DES PE=1 SV=3	470	27	0.085	1.496	0
852	sp|Q92499|DDX1_HUMAN	ATP-dependent RNA helicase DDX1 OS=Homo sapiens OX=9606 GN=DDX1 PE=1 SV=2	740	27	0.314	3.878	0
853	sp|O15144|ARPC2_HUMAN	Actin-related protein 2/3 complex subunit 2 OS=Homo sapiens OX=9606 GN=ARPC2 PE=1 SV=1	300	27	0.513	5.219	0
854	sp|P25398|RS12_HUMAN	40S ribosomal protein S12 OS=Homo sapiens OX=9606 GN=RPS12 PE=1 SV=3	132	27	0.705	10.259	0
855	tr|H0YFY6|H0YFY6_HUMAN	Nuclear mitotic apparatus protein 1 (Fragment) OS=Homo sapiens OX=9606 GN=NUMA1 PE=1 SV=1	964	27	0.26	0	0	sp|Q14980|NUMA1_HUMAN/	SubSet/
856	tr|H7C3G6|H7C3G6_HUMAN	Myosin phosphatase Rho-interacting protein (Fragment) OS=Homo sapiens OX=9606 GN=MPRIP PE=1 SV=2	277	27	0.534	0	0	sp|Q6WCQ1|MPRIP_HUMAN/tr|A0A494BZV2|A0A494BZV2_HUMAN/	SubSet/SubSet/
857	tr|A0A087WWP4|A0A087WWP4_HUMAN	RNA-binding protein 15 OS=Homo sapiens OX=9606 GN=RBM15 PE=1 SV=1	933	27	0.229	0	0	tr|A0A499FJY3|A0A499FJY3_HUMAN/	SameSet/
858	tr|H0YEU2|H0YEU2_HUMAN	40S ribosomal protein S3 (Fragment) OS=Homo sapiens OX=9606 GN=RPS3 PE=1 SV=1	171	27	0.801	0	0	sp|P23396|RS3_HUMAN/	SubSet/
859	tr|D6RAT0|D6RAT0_HUMAN	40S ribosomal protein S3a OS=Homo sapiens OX=9606 GN=RPS3A PE=1 SV=1	227	27	0.515	0	0	sp|P61247|RS3A_HUMAN/	SubSet/
860	tr|A0A1B0GUK8|A0A1B0GUK8_HUMAN	RNA-binding motif protein, X-linked-like-1 (Fragment) OS=Homo sapiens OX=9606 GN=RBMXL1 PE=1 SV=1	158	27	0.43	0	0	sp|Q96E39|RMXL1_HUMAN/	SubSet/
861	tr|D6RIT2|D6RIT2_HUMAN	Heterogeneous nuclear ribonucleoprotein H (Fragment) OS=Homo sapiens OX=9606 GN=HNRNPH1 PE=1 SV=1	164	27	0.659	0	0	tr|G8JLB6|G8JLB6_HUMAN/	SubSet/
862	tr|H0YDU4|H0YDU4_HUMAN	Nucleolar protein 56 (Fragment) OS=Homo sapiens OX=9606 GN=NOP56 PE=1 SV=1	252	27	0.484	0	0	sp|O00567|NOP56_HUMAN/	SubSet/
863	tr|H7BY16|H7BY16_HUMAN	Nucleolin (Fragment) OS=Homo sapiens OX=9606 GN=NCL PE=1 SV=8	296	27	0.52	0	0	sp|P19338|NUCL_HUMAN/	SubSet/
864	tr|A0A494C001|A0A494C001_HUMAN	RNA-binding protein 15 OS=Homo sapiens OX=9606 GN=RBM15 PE=1 SV=2	896	27	0.239	0	0	tr|A0A499FJY3|A0A499FJY3_HUMAN/	SameSet/
865	tr|E9PF10|E9PF10_HUMAN	Nuclear pore complex protein Nup155 OS=Homo sapiens OX=9606 GN=NUP155 PE=1 SV=1	1327	27	0.214	4.8	0
866	tr|G3V4T5|G3V4T5_HUMAN	Eukaryotic translation initiation factor 2 subunit 1 (Fragment) OS=Homo sapiens OX=9606 GN=EIF2S1 PE=1 SV=1	273	27	0.56	0	0	sp|P05198|IF2A_HUMAN/	SubSet/
867	tr|B5MC07|B5MC07_HUMAN	Anterior gradient protein 2 homolog OS=Homo sapiens OX=9606 GN=AGR2 PE=1 SV=1	188	27	0.452	0	0	sp|O95994|AGR2_HUMAN/	SubSet/
868	tr|D6RBM0|D6RBM0_HUMAN	Heterogeneous nuclear ribonucleoprotein H (Fragment) OS=Homo sapiens OX=9606 GN=HNRNPH1 PE=1 SV=1	212	27	0.623	0	0	tr|G8JLB6|G8JLB6_HUMAN/	SubSet/
869	tr|E9PHI4|E9PHI4_HUMAN	SUN domain-containing protein 1 OS=Homo sapiens OX=9606 GN=SUN1 PE=1 SV=1	822	27	0.285	5.301	0
870	tr|E7ET15|E7ET15_HUMAN	U2 snRNP-associated SURP motif-containing protein OS=Homo sapiens OX=9606 GN=U2SURP PE=1 SV=1	1028	27	0.178	0	0	sp|O15042|SR140_HUMAN/	SubSet/
871	tr|C9IYT0|C9IYT0_HUMAN	H/ACA ribonucleoprotein complex subunit DKC1 (Fragment) OS=Homo sapiens OX=9606 GN=DKC1 PE=1 SV=8	258	27	0.612	0	0	sp|O60832|DKC1_HUMAN/	SubSet/
872	tr|E7ERA5|E7ERA5_HUMAN	Myosin-10 (Fragment) OS=Homo sapiens OX=9606 GN=MYH10 PE=1 SV=8	187	27	0.62	0	0	sp|P35580|MYH10_HUMAN/	SubSet/
873	tr|A0A1B0GTT5|A0A1B0GTT5_HUMAN	Vimentin (Fragment) OS=Homo sapiens OX=9606 GN=VIM PE=1 SV=1	149	27	0.564	0	0	sp|P08670|VIME_HUMAN/	SubSet/
874	tr|E9PS65|E9PS65_HUMAN	Heat shock cognate 71 kDa protein (Fragment) OS=Homo sapiens OX=9606 GN=HSPA8 PE=1 SV=1	223	27	0.462	0	0	sp|P11142|HSP7C_HUMAN/	SubSet/
875	tr|Q5JXT2|Q5JXT2_HUMAN	Nucleolar protein 56 (Fragment) OS=Homo sapiens OX=9606 GN=NOP56 PE=1 SV=1	281	27	0.452	0	0	sp|O00567|NOP56_HUMAN/	SubSet/
876	tr|F8VPF3|F8VPF3_HUMAN	Myosin light polypeptide 6 (Fragment) OS=Homo sapiens OX=9606 GN=MYL6 PE=1 SV=1	130	27	0.669	0	0	tr|B7Z6Z4|B7Z6Z4_HUMAN/	SubSet/
877	tr|Q53FA3|Q53FA3_HUMAN	HSPA1L (Fragment) OS=Homo sapiens OX=9606 GN=HSPA1L PE=1 SV=1	641	27	0.236	4.669	0
878	tr|A0A499FJY3|A0A499FJY3_HUMAN	RNA-binding protein 15 OS=Homo sapiens OX=9606 GN=RBM15 PE=1 SV=1	925	27	0.231	4.484	0
879	sp|Q9Y265|RUVB1_HUMAN	RuvB-like 1 OS=Homo sapiens OX=9606 GN=RUVBL1 PE=1 SV=1	456	26	0.469	6.224	0
880	sp|Q9NUQ6|SPS2L_HUMAN	SPATS2-like protein OS=Homo sapiens OX=9606 GN=SPATS2L PE=1 SV=2	558	26	0.348	4.45	0
881	sp|P15880|RS2_HUMAN	40S ribosomal protein S2 OS=Homo sapiens OX=9606 GN=RPS2 PE=1 SV=2	293	26	0.44	4.093	0
882	sp|Q9BW27|NUP85_HUMAN	Nuclear pore complex protein Nup85 OS=Homo sapiens OX=9606 GN=NUP85 PE=1 SV=1	656	26	0.297	4.947	0
883	sp|P60842|IF4A1_HUMAN	Eukaryotic initiation factor 4A-I OS=Homo sapiens OX=9606 GN=EIF4A1 PE=1 SV=1	406	26	0.337	4.359	0
884	sp|Q8WTT2|NOC3L_HUMAN	Nucleolar complex protein 3 homolog OS=Homo sapiens OX=9606 GN=NOC3L PE=1 SV=1	800	26	0.304	8.607	0
885	sp|Q9NVI7|ATD3A_HUMAN	ATPase family AAA domain-containing protein 3A OS=Homo sapiens OX=9606 GN=ATAD3A PE=1 SV=2	634	26	0.338	4.299	0
886	sp|Q14112|NID2_HUMAN	Nidogen-2 OS=Homo sapiens OX=9606 GN=NID2 PE=1 SV=3	1375	26	0.196	4.655	0
887	sp|Q15269|PWP2_HUMAN	Periodic tryptophan protein 2 homolog OS=Homo sapiens OX=9606 GN=PWP2 PE=2 SV=2	919	26	0.215	4.357	0
888	sp|P06733|ENOA_HUMAN	Alpha-enolase OS=Homo sapiens OX=9606 GN=ENO1 PE=1 SV=2	434	26	0.362	5.205	0
889	sp|Q9NY93|DDX56_HUMAN	Probable ATP-dependent RNA helicase DDX56 OS=Homo sapiens OX=9606 GN=DDX56 PE=1 SV=1	547	26	0.356	4.18	0
890	sp|P12235|ADT1_HUMAN	ADP/ATP translocase 1 OS=Homo sapiens OX=9606 GN=SLC25A4 PE=1 SV=4	298	26	0.315	3.567	0
891	sp|O43809|CPSF5_HUMAN	Cleavage and polyadenylation specificity factor subunit 5 OS=Homo sapiens OX=9606 GN=NUDT21 PE=1 SV=1	227	26	0.436	6.422	0
892	sp|P17096|HMGA1_HUMAN	High mobility group protein HMG-I/HMG-Y OS=Homo sapiens OX=9606 GN=HMGA1 PE=1 SV=3	107	26	0.439	7.258	0
893	sp|P09382|LEG1_HUMAN	Galectin-1 OS=Homo sapiens OX=9606 GN=LGALS1 PE=1 SV=2	135	26	0.6	9.197	0
894	sp|P13639|EF2_HUMAN	Elongation factor 2 OS=Homo sapiens OX=9606 GN=EEF2 PE=1 SV=4	858	26	0.241	5.753	0
895	sp|Q9H4G0|E41L1_HUMAN	Band 4.1-like protein 1 OS=Homo sapiens OX=9606 GN=EPB41L1 PE=1 SV=2	881	26	0.175	0	0	tr|A0A0C4DH22|A0A0C4DH22_HUMAN/	SameSet/
896	sp|Q06787|FMR1_HUMAN	Synaptic functional regulator FMR1 OS=Homo sapiens OX=9606 GN=FMR1 PE=1 SV=1	632	26	0.329	4.329	0
897	tr|B1AP15|B1AP15_HUMAN	CD55 antigen, decay accelerating factor for complement (Cromer blood group), isoform CRA_d OS=Homo sapiens OX=9606 GN=CD55 PE=1 SV=1	317	26	0.274	0	0	tr|H7BY55|H7BY55_HUMAN/	SubSet/
898	tr|M0R2U2|M0R2U2_HUMAN	rRNA 2'-O-methyltransferase fibrillarin (Fragment) OS=Homo sapiens OX=9606 GN=FBL PE=1 SV=1	157	26	0.484	0	0	sp|P22087|FBRL_HUMAN/	SubSet/
899	tr|A0A1B0GTW6|A0A1B0GTW6_HUMAN	Band 4.1-like protein 1 OS=Homo sapiens OX=9606 GN=EPB41L1 PE=1 SV=2	1595	26	0.097	0	0	tr|A0A0C4DH22|A0A0C4DH22_HUMAN/	SameSet/
900	tr|H7BXE3|H7BXE3_HUMAN	SAFB-like transcription modulator (Fragment) OS=Homo sapiens OX=9606 GN=SLTM PE=1 SV=1	453	26	0.362	0	0	sp|Q9NWH9|SLTM_HUMAN/	SubSet/
901	tr|J3KQ37|J3KQ37_HUMAN	RANBP2-like and GRIP domain-containing protein 8 OS=Homo sapiens OX=9606 GN=RGPD8 PE=1 SV=1	1625	26	0.112	0	0	sp|Q99666|RGPD5_HUMAN/	SubSet/
902	tr|D6R9L0|D6R9L0_HUMAN	Receptor of-activated protein C kinase 1 (Fragment) OS=Homo sapiens OX=9606 GN=RACK1 PE=1 SV=1	300	26	0.41	0	0	sp|P63244|RACK1_HUMAN/	SubSet/
903	tr|D6RDG3|D6RDG3_HUMAN	Transcription factor BTF3 (Fragment) OS=Homo sapiens OX=9606 GN=BTF3 PE=1 SV=3	109	26	0.706	0	0	sp|P20290|BTF3_HUMAN/	SubSet/
904	tr|D6R9Z1|D6R9Z1_HUMAN	Receptor of-activated protein C kinase 1 (Fragment) OS=Homo sapiens OX=9606 GN=RACK1 PE=1 SV=8	236	26	0.521	0	0	sp|P63244|RACK1_HUMAN/	SubSet/
905	tr|A0A590UKB0|A0A590UKB0_HUMAN	Unconventional myosin-VI (Fragment) OS=Homo sapiens OX=9606 GN=MYO6 PE=1 SV=1	924	26	0.262	0	0	tr|A0A1Y0BRN3|A0A1Y0BRN3_HUMAN/	SubSet/
906	tr|F8VS58|F8VS58_HUMAN	60S acidic ribosomal protein P0 (Fragment) OS=Homo sapiens OX=9606 GN=RPLP0 PE=1 SV=1	121	26	0.669	0	0	tr|F8VWS0|F8VWS0_HUMAN/	SubSet/
907	tr|A0A590UJ75|A0A590UJ75_HUMAN	Unconventional myosin-VI (Fragment) OS=Homo sapiens OX=9606 GN=MYO6 PE=1 SV=1	926	26	0.261	0	0	tr|A0A1Y0BRN3|A0A1Y0BRN3_HUMAN/	SubSet/
908	tr|H0Y653|H0Y653_HUMAN	Nucleolar protein 56 (Fragment) OS=Homo sapiens OX=9606 GN=NOP56 PE=1 SV=1	219	26	0.525	0	0	sp|O00567|NOP56_HUMAN/	SubSet/
909	tr|A0A0J9YXZ5|A0A0J9YXZ5_HUMAN	Ras GTPase-activating-like protein IQGAP1 OS=Homo sapiens OX=9606 GN=IQGAP1 PE=1 SV=1	1191	26	0.264	0	0	sp|P46940|IQGA1_HUMAN/	SubSet/
910	tr|H0YKL9|H0YKL9_HUMAN	Annexin (Fragment) OS=Homo sapiens OX=9606 GN=ANXA2 PE=1 SV=1	110	26	0.845	0	0	sp|P07355|ANXA2_HUMAN/	SubSet/
911	tr|B9ZVT1|B9ZVT1_HUMAN	RNA-binding protein 12B OS=Homo sapiens OX=9606 GN=RBM12B PE=1 SV=2	881	26	0.186	0	0	sp|Q8IXT5|RB12B_HUMAN/	SubSet/
912	tr|M0R2B0|M0R2B0_HUMAN	rRNA 2'-O-methyltransferase fibrillarin (Fragment) OS=Homo sapiens OX=9606 GN=FBL PE=1 SV=1	182	26	0.418	0	0	sp|P22087|FBRL_HUMAN/	SubSet/
913	tr|F8VPE8|F8VPE8_HUMAN	60S acidic ribosomal protein P0 (Fragment) OS=Homo sapiens OX=9606 GN=RPLP0 PE=1 SV=1	153	26	0.647	0	0	tr|F8VWS0|F8VWS0_HUMAN/	SubSet/
914	tr|I3L3U9|I3L3U9_HUMAN	Ribosomal L1 domain-containing protein 1 (Fragment) OS=Homo sapiens OX=9606 GN=RSL1D1 PE=1 SV=1	296	26	0.463	0	0	sp|O76021|RL1D1_HUMAN/	SubSet/
915	tr|E9PK91|E9PK91_HUMAN	Bcl-2-associated transcription factor 1 OS=Homo sapiens OX=9606 GN=BCLAF1 PE=1 SV=1	871	26	0.217	0	0	sp|Q9NYF8|BCLF1_HUMAN/	SubSet/
916	tr|M0R1H0|M0R1H0_HUMAN	rRNA 2'-O-methyltransferase fibrillarin (Fragment) OS=Homo sapiens OX=9606 GN=FBL PE=1 SV=1	178	26	0.427	0	0	sp|P22087|FBRL_HUMAN/	SubSet/
917	tr|H0YJS4|H0YJS4_HUMAN	Eukaryotic translation initiation factor 2 subunit 1 (Fragment) OS=Homo sapiens OX=9606 GN=EIF2S1 PE=1 SV=1	252	26	0.556	0	0	sp|P05198|IF2A_HUMAN/	SubSet/
918	tr|E9PLF4|E9PLF4_HUMAN	Heat shock cognate 71 kDa protein (Fragment) OS=Homo sapiens OX=9606 GN=HSPA8 PE=1 SV=1	187	26	0.834	0	0	sp|P11142|HSP7C_HUMAN/	SubSet/
919	tr|A0A0C4DH22|A0A0C4DH22_HUMAN	Band 4.1-like protein 1 OS=Homo sapiens OX=9606 GN=EPB41L1 PE=1 SV=1	880	26	0.175	2.8	0
920	tr|A0A590UK22|A0A590UK22_HUMAN	Unconventional myosin-VI (Fragment) OS=Homo sapiens OX=9606 GN=MYO6 PE=1 SV=1	878	26	0.276	0	0	tr|A0A1Y0BRN3|A0A1Y0BRN3_HUMAN/	SubSet/
921	tr|A0A0D9SGC1|A0A0D9SGC1_HUMAN	Unconventional myosin-VI (Fragment) OS=Homo sapiens OX=9606 GN=MYO6 PE=1 SV=2	962	26	0.252	0	0	tr|A0A1Y0BRN3|A0A1Y0BRN3_HUMAN/	SubSet/
922	tr|B7Z645|B7Z645_HUMAN	Heterogeneous nuclear ribonucleoprotein Q OS=Homo sapiens OX=9606 GN=SYNCRIP PE=1 SV=1	464	26	0.341	0	0	sp|O60506|HNRPQ_HUMAN/	SubSet/
923	tr|J3KNE0|J3KNE0_HUMAN	RanBP2-like and GRIP domain-containing protein 3 OS=Homo sapiens OX=9606 GN=RGPD3 PE=1 SV=2	1760	26	0.115	0	0	sp|P49792|RBP2_HUMAN/	SubSet/
924	sp|P36873|PP1G_HUMAN	Serine/threonine-protein phosphatase PP1-gamma catalytic subunit OS=Homo sapiens OX=9606 GN=PPP1CC PE=1 SV=1	323	25	0.368	0	0	tr|F8VYE8|F8VYE8_HUMAN/	SameSet/
925	sp|O75400|PR40A_HUMAN	Pre-mRNA-processing factor 40 homolog A OS=Homo sapiens OX=9606 GN=PRPF40A PE=1 SV=2	957	25	0.213	6.637	0
926	sp|Q7KZ85|SPT6H_HUMAN	Transcription elongation factor SPT6 OS=Homo sapiens OX=9606 GN=SUPT6H PE=1 SV=2	1726	25	0.151	5.493	0
927	sp|Q96HS1|PGAM5_HUMAN	Serine/threonine-protein phosphatase PGAM5, mitochondrial OS=Homo sapiens OX=9606 GN=PGAM5 PE=1 SV=2	289	25	0.398	6.267	0
928	sp|P31689|DNJA1_HUMAN	DnaJ homolog subfamily A member 1 OS=Homo sapiens OX=9606 GN=DNAJA1 PE=1 SV=2	397	25	0.385	6.908	0
929	sp|P52597|HNRPF_HUMAN	Heterogeneous nuclear ribonucleoprotein F OS=Homo sapiens OX=9606 GN=HNRNPF PE=1 SV=3	415	25	0.383	8.15	0
930	sp|Q96SB3|NEB2_HUMAN	Neurabin-2 OS=Homo sapiens OX=9606 GN=PPP1R9B PE=1 SV=3	817	25	0.209	7.373	0
931	sp|P18754|RCC1_HUMAN	Regulator of chromosome condensation OS=Homo sapiens OX=9606 GN=RCC1 PE=1 SV=1	421	25	0.527	7.103	0
932	sp|P62424|RL7A_HUMAN	60S ribosomal protein L7a OS=Homo sapiens OX=9606 GN=RPL7A PE=1 SV=2	266	25	0.383	4.721	0
933	sp|P52701|MSH6_HUMAN	DNA mismatch repair protein Msh6 OS=Homo sapiens OX=9606 GN=MSH6 PE=1 SV=2	1360	25	0.133	0	0	tr|A0A494C0M1|A0A494C0M1_HUMAN/	SameSet/
934	sp|P52907|CAZA1_HUMAN	F-actin-capping protein subunit alpha-1 OS=Homo sapiens OX=9606 GN=CAPZA1 PE=1 SV=3	286	25	0.577	8.08	0
935	sp|Q8TDD1|DDX54_HUMAN	ATP-dependent RNA helicase DDX54 OS=Homo sapiens OX=9606 GN=DDX54 PE=1 SV=2	881	25	0.246	5.896	0
936	sp|Q86Y46|K2C73_HUMAN	Keratin, type II cytoskeletal 73 OS=Homo sapiens OX=9606 GN=KRT73 PE=1 SV=1	540	25	0.113	1.504	0
937	sp|Q9P2M7|CING_HUMAN	Cingulin OS=Homo sapiens OX=9606 GN=CGN PE=1 SV=2	1197	25	0.203	5.633	0
938	sp|P0DP25|CALM3_HUMAN	Calmodulin-3 OS=Homo sapiens OX=9606 GN=CALM3 PE=1 SV=1	149	25	0.564	0	0	sp|P0DP23|CALM1_HUMAN/	SameSet/
939	sp|P0DP24|CALM2_HUMAN	Calmodulin-2 OS=Homo sapiens OX=9606 GN=CALM2 PE=1 SV=1	149	25	0.564	0	0	sp|P0DP23|CALM1_HUMAN/	SameSet/
940	sp|P0DP23|CALM1_HUMAN	Calmodulin-1 OS=Homo sapiens OX=9606 GN=CALM1 PE=1 SV=1	149	25	0.564	5.462	0
941	sp|Q16630|CPSF6_HUMAN	Cleavage and polyadenylation specificity factor subunit 6 OS=Homo sapiens OX=9606 GN=CPSF6 PE=1 SV=2	551	25	0.27	4.245	0
942	tr|F5H4J1|F5H4J1_HUMAN	Nuclear mitotic apparatus protein 1 (Fragment) OS=Homo sapiens OX=9606 GN=NUMA1 PE=1 SV=8	851	25	0.281	0	0	sp|Q14980|NUMA1_HUMAN/	SubSet/
943	tr|F2Z2S8|F2Z2S8_HUMAN	40S ribosomal protein S3 OS=Homo sapiens OX=9606 GN=RPS3 PE=1 SV=1	117	25	0.769	0	0	sp|P23396|RS3_HUMAN/	SubSet/
944	tr|Q5QPM1|Q5QPM1_HUMAN	RNA-binding protein Raly (Fragment) OS=Homo sapiens OX=9606 GN=RALY PE=1 SV=1	181	25	0.58	0	0	tr|Q5QPL9|Q5QPL9_HUMAN/	SubSet/
945	tr|B5MCW2|B5MCW2_HUMAN	60S ribosomal protein L3 (Fragment) OS=Homo sapiens OX=9606 GN=RPL3 PE=1 SV=1	272	25	0.408	0	0	sp|P39023|RL3_HUMAN/	SubSet/
946	tr|F8W705|F8W705_HUMAN	RANBP2-like and GRIP domain-containing protein 8 OS=Homo sapiens OX=9606 GN=RGPD8 PE=1 SV=1	904	25	0.168	0	0	sp|Q99666|RGPD5_HUMAN/	SubSet/
947	tr|A0A140T9W4|A0A140T9W4_HUMAN	Flotillin (Fragment) OS=Homo sapiens OX=9606 GN=FLOT1 PE=1 SV=1	186	25	0.704	0	0	sp|O75955|FLOT1_HUMAN/	SubSet/
948	tr|A0A669KB62|A0A669KB62_HUMAN	Catenin delta-1 OS=Homo sapiens OX=9606 GN=CTNND1 PE=1 SV=1	888	25	0.247	0	0	tr|A0A669KB05|A0A669KB05_HUMAN/	SubSet/
949	tr|A0A0B4J2E5|A0A0B4J2E5_HUMAN	Uncharacterized protein OS=Homo sapiens OX=9606 GN=LOC102724159 PE=1 SV=1	919	25	0.195	0	0	sp|Q15269|PWP2_HUMAN/	SubSet/
950	tr|J3KTJ1|J3KTJ1_HUMAN	Myosin regulatory light chain 12A (Fragment) OS=Homo sapiens OX=9606 GN=MYL12A PE=1 SV=1	114	25	0.588	0	0	tr|J3QRS3|J3QRS3_HUMAN/	SubSet/
951	tr|A0A494C0M1|A0A494C0M1_HUMAN	DNA mismatch repair protein OS=Homo sapiens OX=9606 GN=MSH6 PE=1 SV=1	1261	25	0.144	2.864	0
952	tr|F8VQQ4|F8VQQ4_HUMAN	Tubulin alpha chain (Fragment) OS=Homo sapiens OX=9606 GN=TUBA1A PE=1 SV=1	219	25	0.557	0	0	sp|P68363|TBA1B_HUMAN/sp|Q71U36|TBA1A_HUMAN/tr|F5H5D3|F5H5D3_HUMAN/	SubSet/SubSet/SubSet/
953	tr|H0Y5C6|H0Y5C6_HUMAN	Filamin-A (Fragment) OS=Homo sapiens OX=9606 GN=FLNA PE=1 SV=1	281	25	0.683	0	0	tr|Q60FE5|Q60FE5_HUMAN/	SubSet/
954	tr|F8VW21|F8VW21_HUMAN	60S acidic ribosomal protein P0 (Fragment) OS=Homo sapiens OX=9606 GN=RPLP0 PE=1 SV=1	244	25	0.475	0	0	tr|F8VWS0|F8VWS0_HUMAN/	SubSet/
955	tr|D6RFX4|D6RFX4_HUMAN	Receptor of-activated protein C kinase 1 (Fragment) OS=Homo sapiens OX=9606 GN=RACK1 PE=1 SV=1	194	25	0.603	0	0	sp|P63244|RACK1_HUMAN/	SubSet/
956	tr|A0A494C0V8|A0A494C0V8_HUMAN	Tropomyosin alpha-1 chain OS=Homo sapiens OX=9606 GN=TPM1 PE=1 SV=1	155	25	0.323	0	0	tr|A0A0S2Z4G6|A0A0S2Z4G6_HUMAN/tr|Q6ZN40|Q6ZN40_HUMAN/tr|H7BYY1|H7BYY1_HUMAN/	SubSet/SubSet/SubSet/
957	tr|C9J3E2|C9J3E2_HUMAN	Anterior gradient protein 2 homolog (Fragment) OS=Homo sapiens OX=9606 GN=AGR2 PE=1 SV=1	131	25	0.565	0	0	sp|O95994|AGR2_HUMAN/	SubSet/
958	tr|A9J4F5|A9J4F5_HUMAN	Zinc finger protein 593 OS=Homo sapiens OX=9606 GN=ZNF593 PE=1 SV=1	156	25	0.103	1.07	0
959	tr|H0YNA0|H0YNA0_HUMAN	Annexin (Fragment) OS=Homo sapiens OX=9606 GN=ANXA2 PE=1 SV=1	79	25	0.797	0	0	sp|P07355|ANXA2_HUMAN/	SubSet/
960	tr|F8VYE8|F8VYE8_HUMAN	Serine/threonine-protein phosphatase OS=Homo sapiens OX=9606 GN=PPP1CC PE=1 SV=1	304	25	0.391	5.558	0
961	tr|H0YCJ7|H0YCJ7_HUMAN	40S ribosomal protein S3 (Fragment) OS=Homo sapiens OX=9606 GN=RPS3 PE=1 SV=1	135	25	0.667	0	0	sp|P23396|RS3_HUMAN/	SubSet/
962	sp|O00422|SAP18_HUMAN	Histone deacetylase complex subunit SAP18 OS=Homo sapiens OX=9606 GN=SAP18 PE=1 SV=1	153	24	0.431	3.801	0
963	sp|P26368|U2AF2_HUMAN	Splicing factor U2AF 65 kDa subunit OS=Homo sapiens OX=9606 GN=U2AF2 PE=1 SV=4	475	24	0.368	5.858	0
964	sp|Q9BXP5|SRRT_HUMAN	Serrate RNA effector molecule homolog OS=Homo sapiens OX=9606 GN=SRRT PE=1 SV=1	876	24	0.196	6.07	0
965	sp|Q02878|RL6_HUMAN	60S ribosomal protein L6 OS=Homo sapiens OX=9606 GN=RPL6 PE=1 SV=3	288	24	0.434	5.636	0
966	sp|O15355|PPM1G_HUMAN	Protein phosphatase 1G OS=Homo sapiens OX=9606 GN=PPM1G PE=1 SV=1	546	24	0.168	5.006	0
967	sp|P47755|CAZA2_HUMAN	F-actin-capping protein subunit alpha-2 OS=Homo sapiens OX=9606 GN=CAPZA2 PE=1 SV=3	286	24	0.615	7.124	0
968	sp|Q12905|ILF2_HUMAN	Interleukin enhancer-binding factor 2 OS=Homo sapiens OX=9606 GN=ILF2 PE=1 SV=2	390	24	0.433	5.582	0
969	sp|P42167|LAP2B_HUMAN	Lamina-associated polypeptide 2, isoforms beta/gamma OS=Homo sapiens OX=9606 GN=TMPO PE=1 SV=2	454	24	0.394	8.514	0
970	sp|Q7RTS7|K2C74_HUMAN	Keratin, type II cytoskeletal 74 OS=Homo sapiens OX=9606 GN=KRT74 PE=1 SV=2	529	24	0.1	0	0	tr|F8W1S1|F8W1S1_HUMAN/	SameSet/
971	sp|Q9Y221|NIP7_HUMAN	60S ribosome subunit biogenesis protein NIP7 homolog OS=Homo sapiens OX=9606 GN=NIP7 PE=1 SV=1	180	24	0.672	7.182	0
972	sp|P27635|RL10_HUMAN	60S ribosomal protein L10 OS=Homo sapiens OX=9606 GN=RPL10 PE=1 SV=4	214	24	0.43	0	0	tr|X1WI28|X1WI28_HUMAN/	SameSet/
973	sp|Q7L014|DDX46_HUMAN	Probable ATP-dependent RNA helicase DDX46 OS=Homo sapiens OX=9606 GN=DDX46 PE=1 SV=2	1031	24	0.208	0	0	tr|A0A0C4DG89|A0A0C4DG89_HUMAN/	SameSet/
974	sp|P02533|K1C14_HUMAN	Keratin, type I cytoskeletal 14 OS=Homo sapiens OX=9606 GN=KRT14 PE=1 SV=4	472	24	0.208	3.218	0
975	sp|Q9GZR7|DDX24_HUMAN	ATP-dependent RNA helicase DDX24 OS=Homo sapiens OX=9606 GN=DDX24 PE=1 SV=1	859	24	0.228	0	0	tr|G3V529|G3V529_HUMAN/	SameSet/
976	sp|O15511|ARPC5_HUMAN	Actin-related protein 2/3 complex subunit 5 OS=Homo sapiens OX=9606 GN=ARPC5 PE=1 SV=3	151	24	0.669	7.025	0
977	sp|P62136|PP1A_HUMAN	Serine/threonine-protein phosphatase PP1-alpha catalytic subunit OS=Homo sapiens OX=9606 GN=PPP1CA PE=1 SV=1	330	24	0.397	5.632	0
978	tr|C9J386|C9J386_HUMAN	Histone H2A OS=Homo sapiens OX=9606 GN=H2AZ2 PE=1 SV=1	76	24	0.224	0	0	sp|P0C0S5|H2AZ_HUMAN/	SubSet/
979	tr|G3V529|G3V529_HUMAN	RNA helicase OS=Homo sapiens OX=9606 GN=DDX24 PE=1 SV=1	816	24	0.24	3.187	0
980	tr|H7C422|H7C422_HUMAN	60S ribosomal protein L3 (Fragment) OS=Homo sapiens OX=9606 GN=RPL3 PE=1 SV=1	305	24	0.334	0	0	sp|P39023|RL3_HUMAN/	SubSet/
981	tr|H7C0M1|H7C0M1_HUMAN	H/ACA ribonucleoprotein complex subunit DKC1 (Fragment) OS=Homo sapiens OX=9606 GN=DKC1 PE=1 SV=1	229	24	0.59	0	0	sp|O60832|DKC1_HUMAN/	SubSet/
982	tr|M0R268|M0R268_HUMAN	U1 small nuclear ribonucleoprotein A (Fragment) OS=Homo sapiens OX=9606 GN=SNRPA PE=1 SV=1	256	24	0.414	0	0	sp|P09012|SNRPA_HUMAN/	SubSet/
983	tr|E7ENU7|E7ENU7_HUMAN	Ribosomal protein L15 (Fragment) OS=Homo sapiens OX=9606 GN=RPL15 PE=1 SV=1	175	24	0.44	0	0	sp|P61313|RL15_HUMAN/	SubSet/
984	tr|D6RHH4|D6RHH4_HUMAN	Receptor of-activated protein C kinase 1 OS=Homo sapiens OX=9606 GN=RACK1 PE=1 SV=1	233	24	0.682	0	0	sp|P63244|RACK1_HUMAN/	SubSet/
985	tr|A2A2S5|A2A2S5_HUMAN	Ribosome-binding protein 1 (Fragment) OS=Homo sapiens OX=9606 GN=RRBP1 PE=1 SV=1	300	24	0.46	0	0	sp|Q9P2E9|RRBP1_HUMAN/	SubSet/
986	tr|F8WJN3|F8WJN3_HUMAN	Cleavage and polyadenylation specificity factor subunit 6 OS=Homo sapiens OX=9606 GN=CPSF6 PE=1 SV=1	478	24	0.293	0	0	sp|Q16630|CPSF6_HUMAN/	SubSet/
987	tr|A0A0C4DG89|A0A0C4DG89_HUMAN	RNA helicase OS=Homo sapiens OX=9606 GN=DDX46 PE=1 SV=1	1032	24	0.207	3.633	0
988	tr|F1T0B3|F1T0B3_HUMAN	ATP-dependent RNA helicase DDX1 OS=Homo sapiens OX=9606 GN=DDX1 PE=1 SV=1	659	24	0.314	0	0	sp|Q92499|DDX1_HUMAN/	SubSet/
989	tr|H0Y742|H0Y742_HUMAN	SUN domain-containing protein 1 (Fragment) OS=Homo sapiens OX=9606 GN=SUN1 PE=1 SV=1	710	24	0.286	5.431	0
990	tr|M0R2B8|M0R2B8_HUMAN	U1 small nuclear ribonucleoprotein A (Fragment) OS=Homo sapiens OX=9606 GN=SNRPA PE=1 SV=1	148	24	0.453	0	0	sp|P09012|SNRPA_HUMAN/	SubSet/
991	tr|A0A087X2G1|A0A087X2G1_HUMAN	ATP-dependent RNA helicase DDX1 OS=Homo sapiens OX=9606 GN=DDX1 PE=1 SV=1	659	24	0.314	0	0	sp|Q92499|DDX1_HUMAN/	SubSet/
992	tr|B4DV78|B4DV78_HUMAN	Villin-1 OS=Homo sapiens OX=9606 GN=VIL1 PE=1 SV=1	516	24	0.31	0	0	sp|P09327|VILI_HUMAN/	SubSet/
993	tr|M0R221|M0R221_HUMAN	U1 small nuclear ribonucleoprotein A (Fragment) OS=Homo sapiens OX=9606 GN=SNRPA PE=1 SV=1	142	24	0.472	0	0	sp|P09012|SNRPA_HUMAN/	SubSet/
994	tr|M0QZG7|M0QZG7_HUMAN	U1 small nuclear ribonucleoprotein A (Fragment) OS=Homo sapiens OX=9606 GN=SNRPA PE=1 SV=1	184	24	0.413	0	0	sp|P09012|SNRPA_HUMAN/	SubSet/
995	tr|X1WI28|X1WI28_HUMAN	60S ribosomal protein L10 (Fragment) OS=Homo sapiens OX=9606 GN=RPL10 PE=1 SV=7	200	24	0.46	5.337	0
996	tr|E7EMC7|E7EMC7_HUMAN	Sequestosome-1 OS=Homo sapiens OX=9606 GN=SQSTM1 PE=1 SV=1	378	24	0.392	0	0	sp|Q13501|SQSTM_HUMAN/	SubSet/
997	tr|A0A6Q8PEX7|A0A6Q8PEX7_HUMAN	Heterogeneous nuclear ribonucleoprotein R (Fragment) OS=Homo sapiens OX=9606 GN=HNRNPR PE=4 SV=1	238	24	0.559	0	0	sp|O43390|HNRPR_HUMAN/	SubSet/
998	tr|F8W1S1|F8W1S1_HUMAN	Keratin, type II cytoskeletal 74 OS=Homo sapiens OX=9606 GN=KRT74 PE=1 SV=1	543	24	0.098	1.444	0
999	sp|Q9BZF9|UACA_HUMAN	Uveal autoantigen with coiled-coil domains and ankyrin repeats OS=Homo sapiens OX=9606 GN=UACA PE=1 SV=2	1416	23	0.114	0	0	tr|H0YNH8|H0YNH8_HUMAN/	SameSet/
1000	sp|Q8IYB3|SRRM1_HUMAN	Serine/arginine repetitive matrix protein 1 OS=Homo sapiens OX=9606 GN=SRRM1 PE=1 SV=2	904	23	0.248	0	0	tr|A9Z1X7|A9Z1X7_HUMAN/	SameSet/
1001	sp|P62140|PP1B_HUMAN	Serine/threonine-protein phosphatase PP1-beta catalytic subunit OS=Homo sapiens OX=9606 GN=PPP1CB PE=1 SV=3	327	23	0.376	5.475	0
1002	sp|Q9Y4W2|LAS1L_HUMAN	Ribosomal biogenesis protein LAS1L OS=Homo sapiens OX=9606 GN=LAS1L PE=1 SV=2	734	23	0.293	5.475	0
1003	sp|Q14566|MCM6_HUMAN	DNA replication licensing factor MCM6 OS=Homo sapiens OX=9606 GN=MCM6 PE=1 SV=1	821	23	0.262	6.02	0
1004	sp|P14136|GFAP_HUMAN	Glial fibrillary acidic protein OS=Homo sapiens OX=9606 GN=GFAP PE=1 SV=1	432	23	0.109	0	0	tr|A0A1W2PR46|A0A1W2PR46_HUMAN/	SameSet/
1005	sp|O60287|NPA1P_HUMAN	Nucleolar pre-ribosomal-associated protein 1 OS=Homo sapiens OX=9606 GN=URB1 PE=1 SV=4	2271	23	0.109	6.408	0
1006	sp|Q06830|PRDX1_HUMAN	Peroxiredoxin-1 OS=Homo sapiens OX=9606 GN=PRDX1 PE=1 SV=1	199	23	0.447	4.431	0
1007	sp|O60568|PLOD3_HUMAN	Multifunctional procollagen lysine hydroxylase and glycosyltransferase LH3 OS=Homo sapiens OX=9606 GN=PLOD3 PE=1 SV=1	738	23	0.202	3.03	0
1008	sp|P17516|AK1C4_HUMAN	Aldo-keto reductase family 1 member C4 OS=Homo sapiens OX=9606 GN=AKR1C4 PE=1 SV=3	323	23	0.248	0	0	tr|A0A0A0MSS8|A0A0A0MSS8_HUMAN/sp|Q04828|AK1C1_HUMAN/	SubSet/SubSet/
1009	sp|P35609|ACTN2_HUMAN	Alpha-actinin-2 OS=Homo sapiens OX=9606 GN=ACTN2 PE=1 SV=1	894	23	0.124	0	0	tr|A0A494C1A0|A0A494C1A0_HUMAN/	SameSet/
1010	sp|Q8NBJ5|GT251_HUMAN	Procollagen galactosyltransferase 1 OS=Homo sapiens OX=9606 GN=COLGALT1 PE=1 SV=1	622	23	0.246	5.118	0
1011	sp|P13611|CSPG2_HUMAN	Versican core protein OS=Homo sapiens OX=9606 GN=VCAN PE=1 SV=3	3396	23	0.053	2.174	0
1012	tr|H0YDJ3|H0YDJ3_HUMAN	PRP4 pre-mRNA-processing factor 4 homolog (Fragment) OS=Homo sapiens OX=9606 GN=PRPF4B PE=1 SV=1	587	23	0.266	0	0	sp|Q13523|PRP4B_HUMAN/	SubSet/
1013	tr|A0A1X7SBR3|A0A1X7SBR3_HUMAN	Glial fibrillary acidic protein OS=Homo sapiens OX=9606 GN=GFAP PE=1 SV=1	472	23	0.1	0	0	tr|A0A1W2PR46|A0A1W2PR46_HUMAN/	SameSet/
1014	tr|A4QPE4|A4QPE4_HUMAN	SPTBN2 protein OS=Homo sapiens OX=9606 GN=SPTBN2 PE=1 SV=1	934	23	0.109	0	0	sp|Q01082|SPTB2_HUMAN/sp|O15020|SPTN2_HUMAN/	SubSet/SubSet/
1015	tr|A0A2R8Y6G6|A0A2R8Y6G6_HUMAN	2-phospho-D-glycerate hydro-lyase OS=Homo sapiens OX=9606 GN=ENO1 PE=1 SV=1	434	23	0.325	0	0	sp|P06733|ENOA_HUMAN/	SubSet/
1016	tr|A8MQB8|A8MQB8_HUMAN	Synaptic functional regulator FMR1 OS=Homo sapiens OX=9606 GN=FMR1 PE=1 SV=1	582	23	0.349	0	0	tr|G3V0J0|G3V0J0_HUMAN/	SameSet/
1017	tr|H7C367|H7C367_HUMAN	Non-POU domain-containing octamer-binding protein (Fragment) OS=Homo sapiens OX=9606 GN=NONO PE=1 SV=8	234	23	0.581	0	0	sp|Q15233|NONO_HUMAN/	SubSet/
1018	tr|S4R349|S4R349_HUMAN	Nucleolar and coiled-body phosphoprotein 1 (Fragment) OS=Homo sapiens OX=9606 GN=NOLC1 PE=1 SV=1	258	23	0.295	0	0	tr|A0A0A0MRM9|A0A0A0MRM9_HUMAN/	SubSet/
1019	tr|A0A2R8Y738|A0A2R8Y738_HUMAN	Ribosomal protein L15 (Fragment) OS=Homo sapiens OX=9606 GN=RPL15 PE=1 SV=1	138	23	0.435	0	0	sp|P61313|RL15_HUMAN/	SubSet/
1020	tr|E7EX53|E7EX53_HUMAN	Ribosomal protein L15 (Fragment) OS=Homo sapiens OX=9606 GN=RPL15 PE=1 SV=1	133	23	0.451	0	0	sp|P61313|RL15_HUMAN/	SubSet/
1021	tr|H0YF32|H0YF32_HUMAN	40S ribosomal protein S3 (Fragment) OS=Homo sapiens OX=9606 GN=RPS3 PE=1 SV=1	123	23	0.659	0	0	sp|P23396|RS3_HUMAN/	SubSet/
1022	tr|A0A5F9ZHC3|A0A5F9ZHC3_HUMAN	Spectrin alpha chain, non-erythrocytic 1 (Fragment) OS=Homo sapiens OX=9606 GN=SPTAN1 PE=1 SV=1	112	23	0.616	0	0	tr|A0A0D9SF54|A0A0D9SF54_HUMAN/sp|Q13813|SPTN1_HUMAN/	SubSet/SubSet/
1023	tr|H0Y9Y4|H0Y9Y4_HUMAN	40S ribosomal protein S3a (Fragment) OS=Homo sapiens OX=9606 GN=RPS3A PE=1 SV=1	208	23	0.418	0	0	sp|P61247|RS3A_HUMAN/	SubSet/
1024	tr|A0A087WZP6|A0A087WZP6_HUMAN	Nidogen-2 OS=Homo sapiens OX=9606 GN=NID2 PE=1 SV=1	969	23	0.236	0	0	sp|Q14112|NID2_HUMAN/	SubSet/
1025	tr|H7C1M2|H7C1M2_HUMAN	Protein SON (Fragment) OS=Homo sapiens OX=9606 GN=SON PE=1 SV=1	1454	23	0.145	2.724	0
1026	tr|C9JM50|C9JM50_HUMAN	Keratin, type I cytoskeletal 19 (Fragment) OS=Homo sapiens OX=9606 GN=KRT19 PE=1 SV=1	196	23	0.168	0	0	sp|P08727|K1C19_HUMAN/	SubSet/
1027	tr|F8VR82|F8VR82_HUMAN	Serine/threonine-protein phosphatase OS=Homo sapiens OX=9606 GN=PPP1CC PE=1 SV=1	270	23	0.389	0	0	tr|F8VYE8|F8VYE8_HUMAN/	SubSet/
1028	tr|H0YNH8|H0YNH8_HUMAN	Uveal autoantigen with coiled-coil domains and ankyrin repeats OS=Homo sapiens OX=9606 GN=UACA PE=1 SV=1	1401	23	0.116	1.787	0
1029	tr|D6RIU0|D6RIU0_HUMAN	Heterogeneous nuclear ribonucleoprotein H (Fragment) OS=Homo sapiens OX=9606 GN=HNRNPH1 PE=1 SV=1	168	23	0.708	0	0	tr|G8JLB6|G8JLB6_HUMAN/	SubSet/
1030	tr|E7EMB3|E7EMB3_HUMAN	Calmodulin OS=Homo sapiens OX=9606 GN=CALM2 PE=1 SV=1	196	23	0.362	0	0	sp|P0DP23|CALM1_HUMAN/	SubSet/
1031	tr|A9Z1X7|A9Z1X7_HUMAN	Serine/arginine repetitive matrix protein 1 OS=Homo sapiens OX=9606 GN=SRRM1 PE=1 SV=1	913	23	0.245	5.718	0
1032	tr|G3V0J0|G3V0J0_HUMAN	Synaptic functional regulator FMR1 OS=Homo sapiens OX=9606 GN=FMR1 PE=1 SV=1	592	23	0.343	4.232	0
1033	tr|B8ZZZ7|B8ZZZ7_HUMAN	DNA polymerase-transactivated protein 6, isoform CRA_b OS=Homo sapiens OX=9606 GN=SPATS2L PE=1 SV=1	498	23	0.339	0	0	sp|Q9NUQ6|SPS2L_HUMAN/	SubSet/
1034	tr|A0A3B3ITG9|A0A3B3ITG9_HUMAN	Double-stranded RNA-specific adenosine deaminase (Fragment) OS=Homo sapiens OX=9606 GN=ADAR PE=1 SV=1	350	23	0.417	0	0	sp|P55265|DSRAD_HUMAN/	SubSet/
1035	tr|E9PLT2|E9PLT2_HUMAN	Nucleolar transcription factor 1 (Fragment) OS=Homo sapiens OX=9606 GN=UBTF PE=1 SV=1	194	23	0.474	0	0	sp|P17480|UBF1_HUMAN/	SubSet/
1036	tr|A0A494C1A0|A0A494C1A0_HUMAN	Alpha-actinin-2 (Fragment) OS=Homo sapiens OX=9606 GN=ACTN2 PE=1 SV=1	858	23	0.129	2.874	0
1037	tr|A0A1W2PR46|A0A1W2PR46_HUMAN	Glial fibrillary acidic protein OS=Homo sapiens OX=9606 GN=GFAP PE=1 SV=1	505	23	0.093	2.453	0
1038	tr|B1AK88|B1AK88_HUMAN	F-actin-capping protein subunit beta OS=Homo sapiens OX=9606 GN=CAPZB PE=1 SV=1	301	23	0.478	5.811	0
1039	tr|K7EP01|K7EP01_HUMAN	Histone H3.3 OS=Homo sapiens OX=9606 GN=H3-3B PE=1 SV=1	113	23	0.265	0	0	tr|K7EK07|K7EK07_HUMAN/	SubSet/
1040	tr|E9PK54|E9PK54_HUMAN	Heat shock cognate 71 kDa protein (Fragment) OS=Homo sapiens OX=9606 GN=HSPA8 PE=1 SV=8	183	23	0.831	0	0	sp|P11142|HSP7C_HUMAN/	SubSet/
1041	tr|M0QXK2|M0QXK2_HUMAN	U1 small nuclear ribonucleoprotein A (Fragment) OS=Homo sapiens OX=9606 GN=SNRPA PE=1 SV=8	128	23	0.5	0	0	sp|P09012|SNRPA_HUMAN/	SubSet/
1042	tr|B4DY09|B4DY09_HUMAN	Interleukin enhancer-binding factor 2 OS=Homo sapiens OX=9606 GN=ILF2 PE=1 SV=1	352	23	0.446	0	0	sp|Q12905|ILF2_HUMAN/	SubSet/
1043	tr|F8W7C6|F8W7C6_HUMAN	60S ribosomal protein L10 OS=Homo sapiens OX=9606 GN=RPL10 PE=1 SV=2	163	23	0.528	0	0	tr|X1WI28|X1WI28_HUMAN/	SubSet/
1044	sp|Q96A72|MGN2_HUMAN	Protein mago nashi homolog 2 OS=Homo sapiens OX=9606 GN=MAGOHB PE=1 SV=1	148	22	0.628	4.784	0
1045	sp|Q9NQ29|LUC7L_HUMAN	Putative RNA-binding protein Luc7-like 1 OS=Homo sapiens OX=9606 GN=LUC7L PE=1 SV=1	371	22	0.31	5.179	0
1046	sp|Q96PK6|RBM14_HUMAN	RNA-binding protein 14 OS=Homo sapiens OX=9606 GN=RBM14 PE=1 SV=2	669	22	0.26	7.337	0
1047	sp|Q8NFJ5|RAI3_HUMAN	Retinoic acid-induced protein 3 OS=Homo sapiens OX=9606 GN=GPRC5A PE=1 SV=2	357	22	0.21	5.029	0
1048	sp|P29401|TKT_HUMAN	Transketolase OS=Homo sapiens OX=9606 GN=TKT PE=1 SV=3	623	22	0.284	0	0	tr|A0A0B4J1R6|A0A0B4J1R6_HUMAN/	SameSet/
1049	sp|Q08170|SRSF4_HUMAN	Serine/arginine-rich splicing factor 4 OS=Homo sapiens OX=9606 GN=SRSF4 PE=1 SV=2	494	22	0.196	4.954	0
1050	sp|P16070|CD44_HUMAN	CD44 antigen OS=Homo sapiens OX=9606 GN=CD44 PE=1 SV=3	742	22	0.12	0	0	tr|H0YD13|H0YD13_HUMAN/	SameSet/
1051	sp|P55769|NH2L1_HUMAN	NHP2-like protein 1 OS=Homo sapiens OX=9606 GN=SNU13 PE=1 SV=3	128	22	0.648	0	0	tr|A0A3B3IUA2|A0A3B3IUA2_HUMAN/	SameSet/
1052	sp|P61326|MGN_HUMAN	Protein mago nashi homolog OS=Homo sapiens OX=9606 GN=MAGOH PE=1 SV=1	146	22	0.63	4.932	0
1053	sp|P39019|RS19_HUMAN	40S ribosomal protein S19 OS=Homo sapiens OX=9606 GN=RPS19 PE=1 SV=2	145	22	0.6	5.827	0
1054	sp|P62308|RUXG_HUMAN	Small nuclear ribonucleoprotein G OS=Homo sapiens OX=9606 GN=SNRPG PE=1 SV=1	76	22	0.539	5.407	0
1055	sp|P24534|EF1B_HUMAN	Elongation factor 1-beta OS=Homo sapiens OX=9606 GN=EEF1B2 PE=1 SV=3	225	22	0.413	6.84	0
1056	sp|Q9BQ39|DDX50_HUMAN	ATP-dependent RNA helicase DDX50 OS=Homo sapiens OX=9606 GN=DDX50 PE=1 SV=1	737	22	0.194	2.948	0
1057	sp|Q8WYP5|ELYS_HUMAN	Protein ELYS OS=Homo sapiens OX=9606 GN=AHCTF1 PE=1 SV=3	2266	22	0.118	5.432	0
1058	tr|F8WAR4|F8WAR4_HUMAN	MICOS complex subunit MIC19 OS=Homo sapiens OX=9606 GN=CHCHD3 PE=1 SV=1	241	22	0.415	4.336	0
1059	tr|D6R904|D6R904_HUMAN	Tropomyosin alpha-3 chain OS=Homo sapiens OX=9606 GN=TPM3 PE=1 SV=1	95	22	0.674	0	0	tr|A0A087WWU8|A0A087WWU8_HUMAN/	SubSet/
1060	tr|V9GY78|V9GY78_HUMAN	Ribosome-binding protein 1 (Fragment) OS=Homo sapiens OX=9606 GN=RRBP1 PE=1 SV=1	229	22	0.227	0	0	sp|Q9P2E9|RRBP1_HUMAN/	SubSet/
1061	tr|I3L4D8|I3L4D8_HUMAN	Serine/arginine repetitive matrix protein 2 (Fragment) OS=Homo sapiens OX=9606 GN=SRRM2 PE=1 SV=1	1018	22	0.183	0	0	sp|Q9UQ35|SRRM2_HUMAN/	SubSet/
1062	tr|C9JDS9|C9JDS9_HUMAN	Tubulin alpha-4A chain (Fragment) OS=Homo sapiens OX=9606 GN=TUBA4A PE=1 SV=1	156	22	0.622	0	0	sp|P68363|TBA1B_HUMAN/sp|P68366|TBA4A_HUMAN/	SubSet/SubSet/
1063	tr|A0A3B3IUA2|A0A3B3IUA2_HUMAN	Ribonucloprotein OS=Homo sapiens OX=9606 GN=SNU13 PE=1 SV=1	272	22	0.305	3.458	0
1064	tr|D6RFM3|D6RFM3_HUMAN	Heterogeneous nuclear ribonucleoprotein H (Fragment) OS=Homo sapiens OX=9606 GN=HNRNPH1 PE=1 SV=1	163	22	0.626	0	0	tr|G8JLB6|G8JLB6_HUMAN/	SubSet/
1065	tr|E9PK09|E9PK09_HUMAN	Bcl-2-associated transcription factor 1 (Fragment) OS=Homo sapiens OX=9606 GN=BCLAF1 PE=1 SV=8	725	22	0.197	0	0	sp|Q9NYF8|BCLF1_HUMAN/	SubSet/
1066	tr|K7EJU1|K7EJU1_HUMAN	Glial fibrillary acidic protein (Fragment) OS=Homo sapiens OX=9606 GN=GFAP PE=1 SV=1	248	22	0.157	0	0	tr|A0A1W2PR46|A0A1W2PR46_HUMAN/	SubSet/
1067	tr|E9PQN2|E9PQN2_HUMAN	Bcl-2-associated transcription factor 1 OS=Homo sapiens OX=9606 GN=BCLAF1 PE=1 SV=1	750	22	0.191	0	0	sp|Q9NYF8|BCLF1_HUMAN/	SubSet/
1068	tr|A0A0B4J1R6|A0A0B4J1R6_HUMAN	Transketolase OS=Homo sapiens OX=9606 GN=TKT PE=1 SV=1	457	22	0.387	5.204	0
1069	tr|H0YAR2|H0YAR2_HUMAN	Polyadenylate-binding protein 1 (Fragment) OS=Homo sapiens OX=9606 GN=PABPC1 PE=1 SV=1	284	22	0.482	0	0	sp|P11940|PABP1_HUMAN/	SubSet/
1070	tr|F5H2B9|F5H2B9_HUMAN	Uveal autoantigen with coiled-coil domains and ankyrin repeats OS=Homo sapiens OX=9606 GN=UACA PE=1 SV=1	1307	22	0.115	0	0	tr|H0YNH8|H0YNH8_HUMAN/	SubSet/
1071	tr|E7EQD9|E7EQD9_HUMAN	Unconventional myosin-Ib (Fragment) OS=Homo sapiens OX=9606 GN=MYO1B PE=1 SV=1	303	22	0.452	0	0	tr|E9PDF6|E9PDF6_HUMAN/	SubSet/
1072	tr|J3KT12|J3KT12_HUMAN	RNA helicase OS=Homo sapiens OX=9606 GN=EIF4A1 PE=1 SV=1	341	22	0.314	0	0	sp|P60842|IF4A1_HUMAN/	SubSet/
1073	tr|A0A0C4DFM8|A0A0C4DFM8_HUMAN	Myosin-14 OS=Homo sapiens OX=9606 GN=MYH14 PE=1 SV=1	508	22	0.327	0	0	sp|Q7Z406|MYH14_HUMAN/	SubSet/
1074	tr|A0A1X7SCE1|A0A1X7SCE1_HUMAN	Glial fibrillary acidic protein (Fragment) OS=Homo sapiens OX=9606 GN=GFAP PE=1 SV=1	334	22	0.117	0	0	tr|A0A1W2PR46|A0A1W2PR46_HUMAN/	SubSet/
1075	tr|E5RI98|E5RI98_HUMAN	Nucleophosmin (Fragment) OS=Homo sapiens OX=9606 GN=NPM1 PE=1 SV=1	111	22	0.667	0	0	sp|P06748|NPM_HUMAN/	SubSet/
1076	tr|F8VWV4|F8VWV4_HUMAN	60S acidic ribosomal protein P0 (Fragment) OS=Homo sapiens OX=9606 GN=RPLP0 PE=1 SV=1	111	22	0.586	0	0	tr|F8VWS0|F8VWS0_HUMAN/	SubSet/
1077	tr|H0Y8R5|H0Y8R5_HUMAN	Receptor of-activated protein C kinase 1 (Fragment) OS=Homo sapiens OX=9606 GN=RACK1 PE=1 SV=1	138	22	0.63	0	0	sp|P63244|RACK1_HUMAN/	SubSet/
1078	tr|A0A590UK86|A0A590UK86_HUMAN	Unconventional myosin-VI OS=Homo sapiens OX=9606 GN=MYO6 PE=1 SV=1	690	22	0.294	0	0	tr|A0A1Y0BRN3|A0A1Y0BRN3_HUMAN/	SubSet/
1079	tr|A0A2R8Y488|A0A2R8Y488_HUMAN	Elongation factor 1-alpha 2 (Fragment) OS=Homo sapiens OX=9606 GN=EEF1A2 PE=1 SV=1	173	22	0.532	0	0	sp|P68104|EF1A1_HUMAN/	SubSet/
1080	tr|K7ELV2|K7ELV2_HUMAN	Nucleoporin SEH1 (Fragment) OS=Homo sapiens OX=9606 GN=SEH1L PE=1 SV=1	263	22	0.418	0	0	sp|Q96EE3|SEH1_HUMAN/	SubSet/
1081	tr|B1AH99|B1AH99_HUMAN	Myosin-9 (Fragment) OS=Homo sapiens OX=9606 GN=MYH9 PE=1 SV=1	103	22	0.709	0	0	sp|P35579|MYH9_HUMAN/	SubSet/
1082	tr|A0A0J9YVP6|A0A0J9YVP6_HUMAN	60 kDa poly(U)-binding-splicing factor (Fragment) OS=Homo sapiens OX=9606 GN=PUF60 PE=1 SV=1	534	22	0.326	5.387	0
1083	tr|E9PM13|E9PM13_HUMAN	Heat shock cognate 71 kDa protein (Fragment) OS=Homo sapiens OX=9606 GN=HSPA8 PE=1 SV=8	150	22	0.427	0	0	sp|P11142|HSP7C_HUMAN/	SubSet/
1084	tr|E9PKI6|E9PKI6_HUMAN	Bcl-2-associated transcription factor 1 OS=Homo sapiens OX=9606 GN=BCLAF1 PE=1 SV=1	752	22	0.19	0	0	sp|Q9NYF8|BCLF1_HUMAN/	SubSet/
1085	tr|A1L2Z2|A1L2Z2_HUMAN	MYH14 protein OS=Homo sapiens OX=9606 GN=MYH14 PE=1 SV=1	638	22	0.284	0	0	sp|Q7Z406|MYH14_HUMAN/	SubSet/
1086	tr|H0YD13|H0YD13_HUMAN	CD44 antigen OS=Homo sapiens OX=9606 GN=CD44 PE=1 SV=2	206	22	0.432	4.473	0
1087	tr|M0QYT0|M0QYT0_HUMAN	RRM domain-containing protein (Fragment) OS=Homo sapiens OX=9606 PE=1 SV=1	321	22	0.315	0	0	sp|P14866|HNRPL_HUMAN/	SubSet/
1088	sp|Q969X6|UTP4_HUMAN	U3 small nucleolar RNA-associated protein 4 homolog OS=Homo sapiens OX=9606 GN=UTP4 PE=1 SV=1	686	21	0.246	0	0	tr|H3BSH7|H3BSH7_HUMAN/	SameSet/
1089	sp|P55795|HNRH2_HUMAN	Heterogeneous nuclear ribonucleoprotein H2 OS=Homo sapiens OX=9606 GN=HNRNPH2 PE=1 SV=1	449	21	0.249	4.684	0
1090	sp|Q12965|MYO1E_HUMAN	Unconventional myosin-Ie OS=Homo sapiens OX=9606 GN=MYO1E PE=1 SV=2	1108	21	0.198	3.67	0
1091	sp|B7ZW38|HNRC3_HUMAN	Heterogeneous nuclear ribonucleoprotein C-like 3 OS=Homo sapiens OX=9606 GN=HNRNPCL3 PE=2 SV=1	293	21	0.225	0	0	tr|G3V4C1|G3V4C1_HUMAN/tr|G3V2Q1|G3V2Q1_HUMAN/	SubSet/SubSet/
1092	sp|Q9HCD5|NCOA5_HUMAN	Nuclear receptor coactivator 5 OS=Homo sapiens OX=9606 GN=NCOA5 PE=1 SV=2	579	21	0.197	4.931	0
1093	sp|Q3SY84|K2C71_HUMAN	Keratin, type II cytoskeletal 71 OS=Homo sapiens OX=9606 GN=KRT71 PE=1 SV=3	523	21	0.103	1.477	0
1094	sp|Q9UII2|ATIF1_HUMAN	ATPase inhibitor, mitochondrial OS=Homo sapiens OX=9606 GN=ATP5IF1 PE=1 SV=1	106	21	0.415	3.744	0
1095	sp|Q09028|RBBP4_HUMAN	Histone-binding protein RBBP4 OS=Homo sapiens OX=9606 GN=RBBP4 PE=1 SV=3	425	21	0.367	5.751	0
1096	sp|Q14498|RBM39_HUMAN	RNA-binding protein 39 OS=Homo sapiens OX=9606 GN=RBM39 PE=1 SV=2	530	21	0.292	7.197	0
1097	sp|Q13610|PWP1_HUMAN	Periodic tryptophan protein 1 homolog OS=Homo sapiens OX=9606 GN=PWP1 PE=1 SV=1	501	21	0.341	3.249	0
1098	sp|Q9UHX1|PUF60_HUMAN	Poly(U)-binding-splicing factor PUF60 OS=Homo sapiens OX=9606 GN=PUF60 PE=1 SV=1	559	21	0.277	0	0	tr|A0A0J9YVP6|A0A0J9YVP6_HUMAN/	SubSet/
1099	sp|Q99567|NUP88_HUMAN	Nuclear pore complex protein Nup88 OS=Homo sapiens OX=9606 GN=NUP88 PE=1 SV=2	741	21	0.243	0	0	tr|J3KMX1|J3KMX1_HUMAN/	SameSet/
1100	sp|Q9NY61|AATF_HUMAN	Protein AATF OS=Homo sapiens OX=9606 GN=AATF PE=1 SV=1	560	21	0.357	6.505	0
1101	sp|P47756|CAPZB_HUMAN	F-actin-capping protein subunit beta OS=Homo sapiens OX=9606 GN=CAPZB PE=1 SV=4	277	21	0.462	0	0	tr|B1AK88|B1AK88_HUMAN/	SubSet/
1102	sp|Q8NE71|ABCF1_HUMAN	ATP-binding cassette sub-family F member 1 OS=Homo sapiens OX=9606 GN=ABCF1 PE=1 SV=2	845	21	0.193	3.244	0
1103	sp|Q9H0S4|DDX47_HUMAN	Probable ATP-dependent RNA helicase DDX47 OS=Homo sapiens OX=9606 GN=DDX47 PE=1 SV=1	455	21	0.38	6.088	0
1104	sp|B2RXH8|HNRC2_HUMAN	Heterogeneous nuclear ribonucleoprotein C-like 2 OS=Homo sapiens OX=9606 GN=HNRNPCL2 PE=1 SV=1	293	21	0.225	0	0	tr|G3V4C1|G3V4C1_HUMAN/tr|G3V2Q1|G3V2Q1_HUMAN/	SubSet/SubSet/
1105	sp|Q6KB66|K2C80_HUMAN	Keratin, type II cytoskeletal 80 OS=Homo sapiens OX=9606 GN=KRT80 PE=1 SV=2	452	21	0.237	3.98	0
1106	sp|Q8N1N4|K2C78_HUMAN	Keratin, type II cytoskeletal 78 OS=Homo sapiens OX=9606 GN=KRT78 PE=1 SV=2	520	21	0.069	1.378	0
1107	sp|P14618|KPYM_HUMAN	Pyruvate kinase PKM OS=Homo sapiens OX=9606 GN=PKM PE=1 SV=4	531	21	0.388	5.878	0
1108	sp|P0DMR1|HNRC4_HUMAN	Heterogeneous nuclear ribonucleoprotein C-like 4 OS=Homo sapiens OX=9606 GN=HNRNPCL4 PE=3 SV=1	293	21	0.225	0	0	tr|G3V4C1|G3V4C1_HUMAN/tr|G3V2Q1|G3V2Q1_HUMAN/	SubSet/SubSet/
1109	sp|Q7Z7K6|CENPV_HUMAN	Centromere protein V OS=Homo sapiens OX=9606 GN=CENPV PE=1 SV=1	275	21	0.353	4.619	0
1110	sp|P29590|PML_HUMAN	Protein PML OS=Homo sapiens OX=9606 GN=PML PE=1 SV=3	882	21	0.207	3.501	0
1111	tr|D6RIH9|D6RIH9_HUMAN	Heterogeneous nuclear ribonucleoprotein H OS=Homo sapiens OX=9606 GN=HNRNPH1 PE=1 SV=1	184	21	0.495	0	0	tr|G8JLB6|G8JLB6_HUMAN/	SubSet/
1112	tr|C9JW69|C9JW69_HUMAN	Regulator of chromosome condensation (Fragment) OS=Homo sapiens OX=9606 GN=RCC1 PE=1 SV=1	372	21	0.5	0	0	sp|P18754|RCC1_HUMAN/	SubSet/
1113	tr|E9PQK7|E9PQK7_HUMAN	Heat shock cognate 71 kDa protein (Fragment) OS=Homo sapiens OX=9606 GN=HSPA8 PE=1 SV=1	178	21	0.787	0	0	sp|P11142|HSP7C_HUMAN/	SubSet/
1114	tr|A0A0J9YYL3|A0A0J9YYL3_HUMAN	60 kDa poly(U)-binding-splicing factor (Fragment) OS=Homo sapiens OX=9606 GN=PUF60 PE=1 SV=1	505	21	0.323	0	0	tr|A0A0J9YVP6|A0A0J9YVP6_HUMAN/	SubSet/
1115	tr|K7EPB9|K7EPB9_HUMAN	Tropomyosin alpha-4 chain (Fragment) OS=Homo sapiens OX=9606 GN=TPM4 PE=1 SV=1	110	21	0.709	0	0	sp|P67936|TPM4_HUMAN/	SubSet/
1116	tr|A0A5F9ZI03|A0A5F9ZI03_HUMAN	Unconventional myosin-VI OS=Homo sapiens OX=9606 GN=MYO6 PE=1 SV=1	661	21	0.293	0	0	tr|A0A1Y0BRN3|A0A1Y0BRN3_HUMAN/	SubSet/
1117	tr|H0YEN5|H0YEN5_HUMAN	40S ribosomal protein S2 (Fragment) OS=Homo sapiens OX=9606 GN=RPS2 PE=1 SV=1	195	21	0.574	0	0	sp|P15880|RS2_HUMAN/	SubSet/
1118	tr|J3QL54|J3QL54_HUMAN	Nuclear pore complex protein Nup85 OS=Homo sapiens OX=9606 GN=NUP85 PE=1 SV=1	544	21	0.274	0	0	sp|Q9BW27|NUP85_HUMAN/	SubSet/
1119	tr|A0A0J9YXX5|A0A0J9YXX5_HUMAN	60 kDa poly(U)-binding-splicing factor (Fragment) OS=Homo sapiens OX=9606 GN=PUF60 PE=1 SV=1	551	21	0.281	0	0	tr|A0A0J9YVP6|A0A0J9YVP6_HUMAN/	SubSet/
1120	tr|A0A0G2JPF8|A0A0G2JPF8_HUMAN	Heterogeneous nuclear ribonucleoprotein C-like 4 OS=Homo sapiens OX=9606 GN=HNRNPCL4 PE=3 SV=1	293	21	0.225	0	0	tr|G3V4C1|G3V4C1_HUMAN/tr|G3V2Q1|G3V2Q1_HUMAN/	SubSet/SubSet/
1121	tr|H0Y6N5|H0Y6N5_HUMAN	SUN domain-containing protein 1 (Fragment) OS=Homo sapiens OX=9606 GN=SUN1 PE=1 SV=1	634	21	0.27	0	0	tr|H0Y742|H0Y742_HUMAN/tr|E9PHI4|E9PHI4_HUMAN/	SubSet/SubSet/
1122	tr|D6RAM1|D6RAM1_HUMAN	Heterogeneous nuclear ribonucleoprotein H (Fragment) OS=Homo sapiens OX=9606 GN=HNRNPH1 PE=1 SV=1	130	21	0.7	0	0	tr|G8JLB6|G8JLB6_HUMAN/	SubSet/
1123	tr|A0A1W2PQ43|A0A1W2PQ43_HUMAN	Bcl-2-associated transcription factor 1 OS=Homo sapiens OX=9606 GN=BCLAF1 PE=1 SV=1	703	21	0.193	0	0	sp|Q9NYF8|BCLF1_HUMAN/	SubSet/
1124	tr|D6RJ04|D6RJ04_HUMAN	Heterogeneous nuclear ribonucleoprotein H (Fragment) OS=Homo sapiens OX=9606 GN=HNRNPH1 PE=1 SV=1	172	21	0.529	0	0	tr|G8JLB6|G8JLB6_HUMAN/	SubSet/
1125	tr|A0A590UJY4|A0A590UJY4_HUMAN	Unconventional myosin-VI OS=Homo sapiens OX=9606 GN=MYO6 PE=1 SV=1	664	21	0.292	0	0	tr|A0A1Y0BRN3|A0A1Y0BRN3_HUMAN/	SubSet/
1126	tr|M0R0N3|M0R0N3_HUMAN	Heterogeneous nuclear ribonucleoprotein M (Fragment) OS=Homo sapiens OX=9606 GN=HNRNPM PE=1 SV=8	275	21	0.567	0	0	sp|P52272|HNRPM_HUMAN/	SubSet/
1127	tr|J3KMX1|J3KMX1_HUMAN	Nuclear pore complex protein Nup88 (Fragment) OS=Homo sapiens OX=9606 GN=NUP88 PE=1 SV=1	696	21	0.259	4.603	0
1128	tr|A0A140T9X0|A0A140T9X0_HUMAN	Flotillin (Fragment) OS=Homo sapiens OX=9606 GN=FLOT1 PE=1 SV=1	231	21	0.593	0	0	sp|O75955|FLOT1_HUMAN/	SubSet/
1129	tr|F8W0W8|F8W0W8_HUMAN	Serine/threonine-protein phosphatase OS=Homo sapiens OX=9606 GN=PPP1CC PE=1 SV=1	332	21	0.331	0	0	tr|F8VYE8|F8VYE8_HUMAN/	SubSet/
1130	tr|I3L3C4|I3L3C4_HUMAN	Ribosomal L1 domain-containing protein 1 (Fragment) OS=Homo sapiens OX=9606 GN=RSL1D1 PE=1 SV=1	158	21	0.513	0	0	sp|O76021|RL1D1_HUMAN/	SubSet/
1131	tr|H7C3M2|H7C3M2_HUMAN	60S ribosomal protein L3 (Fragment) OS=Homo sapiens OX=9606 GN=RPL3 PE=1 SV=1	261	21	0.322	0	0	sp|P39023|RL3_HUMAN/	SubSet/
1132	tr|A0A0G2JNQ3|A0A0G2JNQ3_HUMAN	Heterogeneous nuclear ribonucleoprotein C-like 2 OS=Homo sapiens OX=9606 GN=HNRNPCL2 PE=3 SV=1	293	21	0.225	0	0	tr|G3V4C1|G3V4C1_HUMAN/tr|G3V2Q1|G3V2Q1_HUMAN/	SubSet/SubSet/
1133	tr|H3BSH7|H3BSH7_HUMAN	U3 small nucleolar RNA-associated protein 4 homolog (Fragment) OS=Homo sapiens OX=9606 GN=UTP4 PE=1 SV=1	700	21	0.241	4.118	0
1134	tr|D6R9B6|D6R9B6_HUMAN	40S ribosomal protein S3a OS=Homo sapiens OX=9606 GN=RPS3A PE=1 SV=1	145	21	0.497	0	0	sp|P61247|RS3A_HUMAN/	SubSet/
1135	tr|H0YL80|H0YL80_HUMAN	Tropomyosin alpha-1 chain (Fragment) OS=Homo sapiens OX=9606 GN=TPM1 PE=1 SV=1	68	21	0.588	0	0	tr|J3KN67|J3KN67_HUMAN/tr|A0A087WWU8|A0A087WWU8_HUMAN/tr|H0YKX5|H0YKX5_HUMAN/sp|P06753|TPM3_HUMAN/tr|A0A0S2Z4G6|A0A0S2Z4G6_HUMAN/tr|Q6ZN40|Q6ZN40_HUMAN/tr|H7BYY1|H7BYY1_HUMAN/	SubSet/SubSet/SubSet/SubSet/SubSet/SubSet/SubSet/
1136	tr|A2AB09|A2AB09_HUMAN	Flotillin (Fragment) OS=Homo sapiens OX=9606 GN=FLOT1 PE=1 SV=1	238	21	0.576	0	0	sp|O75955|FLOT1_HUMAN/	SubSet/
1137	tr|D6R9T0|D6R9T0_HUMAN	Heterogeneous nuclear ribonucleoprotein H (Fragment) OS=Homo sapiens OX=9606 GN=HNRNPH1 PE=1 SV=8	161	21	0.565	0	0	tr|G8JLB6|G8JLB6_HUMAN/	SubSet/
1138	tr|D6RDU3|D6RDU3_HUMAN	Heterogeneous nuclear ribonucleoprotein H (Fragment) OS=Homo sapiens OX=9606 GN=HNRNPH1 PE=1 SV=1	171	21	0.532	0	0	tr|G8JLB6|G8JLB6_HUMAN/	SubSet/
1139	tr|F5H6Y5|F5H6Y5_HUMAN	Nuclear mitotic apparatus protein 1 (Fragment) OS=Homo sapiens OX=9606 GN=NUMA1 PE=1 SV=1	691	21	0.3	0	0	sp|Q14980|NUMA1_HUMAN/	SubSet/
1140	tr|A0A0A0MT44|A0A0A0MT44_HUMAN	Filamin-B OS=Homo sapiens OX=9606 GN=FLNB PE=1 SV=1	195	21	0.518	0	0	sp|O75369|FLNB_HUMAN/	SubSet/
1141	tr|E9PJ10|E9PJ10_HUMAN	LIM domain only protein 7 (Fragment) OS=Homo sapiens OX=9606 GN=LMO7 PE=1 SV=8	191	21	0.476	0	0	tr|E9PMS6|E9PMS6_HUMAN/tr|E9PMP7|E9PMP7_HUMAN/	SubSet/SubSet/
1142	tr|B1ALC0|B1ALC0_HUMAN	Actin-related protein 2/3 complex subunit 5 OS=Homo sapiens OX=9606 GN=ARPC5 PE=1 SV=1	135	21	0.659	0	0	sp|O15511|ARPC5_HUMAN/	SubSet/
1143	tr|H0Y2P0|H0Y2P0_HUMAN	CD44 antigen (Fragment) OS=Homo sapiens OX=9606 GN=CD44 PE=1 SV=1	287	21	0.279	0	0	tr|H0YD13|H0YD13_HUMAN/	SubSet/
1144	tr|B1AK87|B1AK87_HUMAN	F-actin-capping protein subunit beta OS=Homo sapiens OX=9606 GN=CAPZB PE=1 SV=2	244	21	0.525	0	0	tr|B1AK88|B1AK88_HUMAN/	SubSet/
1145	tr|E9PQQ4|E9PQQ4_HUMAN	Heat shock cognate 71 kDa protein (Fragment) OS=Homo sapiens OX=9606 GN=HSPA8 PE=1 SV=1	171	21	0.819	0	0	sp|P11142|HSP7C_HUMAN/	SubSet/
1146	tr|A0A087WVC1|A0A087WVC1_HUMAN	RNA helicase OS=Homo sapiens OX=9606 GN=DDX50 PE=1 SV=1	730	21	0.174	0	0	sp|Q9BQ39|DDX50_HUMAN/	SubSet/
1147	tr|M0R0Y3|M0R0Y3_HUMAN	RuvB-like helicase OS=Homo sapiens OX=9606 GN=RUVBL2 PE=1 SV=1	354	21	0.441	0	0	sp|Q9Y230|RUVB2_HUMAN/	SubSet/
1148	sp|P67809|YBOX1_HUMAN	Y-box-binding protein 1 OS=Homo sapiens OX=9606 GN=YBX1 PE=1 SV=3	324	20	0.522	5.772	0
1149	sp|Q86V81|THOC4_HUMAN	THO complex subunit 4 OS=Homo sapiens OX=9606 GN=ALYREF PE=1 SV=3	257	20	0.436	0	0	tr|E9PB61|E9PB61_HUMAN/	SameSet/
1150	sp|Q08945|SSRP1_HUMAN	FACT complex subunit SSRP1 OS=Homo sapiens OX=9606 GN=SSRP1 PE=1 SV=1	709	20	0.197	4.561	0
1151	sp|P38606|VATA_HUMAN	V-type proton ATPase catalytic subunit A OS=Homo sapiens OX=9606 GN=ATP6V1A PE=1 SV=2	617	20	0.261	5.41	0
1152	sp|Q12874|SF3A3_HUMAN	Splicing factor 3A subunit 3 OS=Homo sapiens OX=9606 GN=SF3A3 PE=1 SV=1	501	20	0.263	4.381	0
1153	sp|P23497|SP100_HUMAN	Nuclear autoantigen Sp-100 OS=Homo sapiens OX=9606 GN=SP100 PE=1 SV=3	879	20	0.181	2.92	0
1154	sp|Q8N9T8|KRI1_HUMAN	Protein KRI1 homolog OS=Homo sapiens OX=9606 GN=KRI1 PE=1 SV=3	703	20	0.205	0	0	tr|A0A494C108|A0A494C108_HUMAN/	SameSet/
1155	sp|P62995|TRA2B_HUMAN	Transformer-2 protein homolog beta OS=Homo sapiens OX=9606 GN=TRA2B PE=1 SV=1	288	20	0.288	5.865	0
1156	sp|Q9Y6N5|SQOR_HUMAN	Sulfide:quinone oxidoreductase, mitochondrial OS=Homo sapiens OX=9606 GN=SQOR PE=1 SV=1	450	20	0.349	5.604	0
1157	sp|P02768|ALBU_HUMAN	Albumin OS=Homo sapiens OX=9606 GN=ALB PE=1 SV=2	609	20	0.164	0	0	tr|A0A0C4DGB6|A0A0C4DGB6_HUMAN/	SameSet/
1158	sp|Q9NWT1|PK1IP_HUMAN	p21-activated protein kinase-interacting protein 1 OS=Homo sapiens OX=9606 GN=PAK1IP1 PE=1 SV=2	392	20	0.291	5.307	0
1159	sp|Q14103|HNRPD_HUMAN	Heterogeneous nuclear ribonucleoprotein D0 OS=Homo sapiens OX=9606 GN=HNRNPD PE=1 SV=1	355	20	0.262	3.744	0
1160	sp|P78316|NOP14_HUMAN	Nucleolar protein 14 OS=Homo sapiens OX=9606 GN=NOP14 PE=1 SV=3	857	20	0.218	3.416	0
1161	sp|Q99959|PKP2_HUMAN	Plakophilin-2 OS=Homo sapiens OX=9606 GN=PKP2 PE=1 SV=2	881	20	0.226	5.383	0
1162	sp|P62888|RL30_HUMAN	60S ribosomal protein L30 OS=Homo sapiens OX=9606 GN=RPL30 PE=1 SV=2	115	20	0.765	6.682	0
1163	sp|P35241|RADI_HUMAN	Radixin OS=Homo sapiens OX=9606 GN=RDX PE=1 SV=1	583	20	0.182	0	0	tr|A0A2R8Y5S7|A0A2R8Y5S7_HUMAN/	SameSet/
1164	sp|Q8NFH3|NUP43_HUMAN	Nucleoporin Nup43 OS=Homo sapiens OX=9606 GN=NUP43 PE=1 SV=1	380	20	0.355	6.997	0
1165	sp|P48307|TFPI2_HUMAN	Tissue factor pathway inhibitor 2 OS=Homo sapiens OX=9606 GN=TFPI2 PE=1 SV=1	235	20	0.485	5.829	0
1166	sp|P40429|RL13A_HUMAN	60S ribosomal protein L13a OS=Homo sapiens OX=9606 GN=RPL13A PE=1 SV=2	203	20	0.35	0	0	tr|M0QYS1|M0QYS1_HUMAN/	SameSet/
1167	sp|O75531|BAF_HUMAN	Barrier-to-autointegration factor OS=Homo sapiens OX=9606 GN=BANF1 PE=1 SV=1	89	20	0.562	9.487	0
1168	sp|P63010|AP2B1_HUMAN	AP-2 complex subunit beta OS=Homo sapiens OX=9606 GN=AP2B1 PE=1 SV=1	937	20	0.187	2.9	0
1169	sp|P61978|HNRPK_HUMAN	Heterogeneous nuclear ribonucleoprotein K OS=Homo sapiens OX=9606 GN=HNRNPK PE=1 SV=1	463	20	0.415	7.67	0
1170	sp|P21589|5NTD_HUMAN	5'-nucleotidase OS=Homo sapiens OX=9606 GN=NT5E PE=1 SV=1	574	20	0.328	4.169	0
1171	sp|O14979|HNRDL_HUMAN	Heterogeneous nuclear ribonucleoprotein D-like OS=Homo sapiens OX=9606 GN=HNRNPDL PE=1 SV=3	420	20	0.236	0	0	tr|A0A087WUK2|A0A087WUK2_HUMAN/	SameSet/
1172	sp|Q9NZI8|IF2B1_HUMAN	Insulin-like growth factor 2 mRNA-binding protein 1 OS=Homo sapiens OX=9606 GN=IGF2BP1 PE=1 SV=2	577	20	0.328	7.357	0
1173	sp|Q9P0M6|H2AW_HUMAN	Core histone macro-H2A.2 OS=Homo sapiens OX=9606 GN=MACROH2A2 PE=1 SV=3	372	20	0.427	7.033	0
1174	sp|P08779|K1C16_HUMAN	Keratin, type I cytoskeletal 16 OS=Homo sapiens OX=9606 GN=KRT16 PE=1 SV=4	473	20	0.167	3.089	0
1175	sp|P16401|H15_HUMAN	Histone H1.5 OS=Homo sapiens OX=9606 GN=H1-5 PE=1 SV=3	226	20	0.119	1.873	0
1176	sp|Q8TDN6|BRX1_HUMAN	Ribosome biogenesis protein BRX1 homolog OS=Homo sapiens OX=9606 GN=BRIX1 PE=1 SV=2	353	20	0.374	9.003	0
1177	tr|E9PQD7|E9PQD7_HUMAN	40S ribosomal protein S2 OS=Homo sapiens OX=9606 GN=RPS2 PE=1 SV=1	235	20	0.417	0	0	sp|P15880|RS2_HUMAN/	SubSet/
1178	tr|A0A2R8Y660|A0A2R8Y660_HUMAN	Elongation factor 1-alpha 2 (Fragment) OS=Homo sapiens OX=9606 GN=EEF1A2 PE=1 SV=1	152	20	0.553	0	0	sp|P68104|EF1A1_HUMAN/	SubSet/
1179	tr|M0QYZ0|M0QYZ0_HUMAN	Heterogeneous nuclear ribonucleoprotein U-like protein 1 (Fragment) OS=Homo sapiens OX=9606 GN=HNRNPUL1 PE=1 SV=1	371	20	0.307	0	0	tr|B7Z4B8|B7Z4B8_HUMAN/	SubSet/
1180	tr|M0QYS1|M0QYS1_HUMAN	60S ribosomal protein L13a (Fragment) OS=Homo sapiens OX=9606 GN=RPL13A PE=1 SV=2	210	20	0.338	3.037	0
1181	tr|A0A087WXI3|A0A087WXI3_HUMAN	Synaptic functional regulator FMR1 OS=Homo sapiens OX=9606 GN=FMR1 PE=1 SV=1	419	20	0.384	0	0	sp|Q06787|FMR1_HUMAN/tr|G3V0J0|G3V0J0_HUMAN/	SubSet/SubSet/
1182	tr|H3BTP7|H3BTP7_HUMAN	60S ribosomal protein L4 (Fragment) OS=Homo sapiens OX=9606 GN=RPL4 PE=1 SV=1	170	20	0.406	0	0	sp|P36578|RL4_HUMAN/	SubSet/
1183	tr|A0A087WUK2|A0A087WUK2_HUMAN	Heterogeneous nuclear ribonucleoprotein D-like OS=Homo sapiens OX=9606 GN=HNRNPDL PE=1 SV=1	363	20	0.273	3.636	0
1184	tr|H0YDD8|H0YDD8_HUMAN	60S acidic ribosomal protein P2 (Fragment) OS=Homo sapiens OX=9606 GN=RPLP2 PE=1 SV=1	92	20	0.761	0	0	sp|P05387|RLA2_HUMAN/	SubSet/
1185	tr|E9PB61|E9PB61_HUMAN	THO complex subunit 4 OS=Homo sapiens OX=9606 GN=ALYREF PE=1 SV=1	264	20	0.424	5.651	0
1186	tr|B7ZBH1|B7ZBH1_HUMAN	Eukaryotic translation initiation factor 6 (Fragment) OS=Homo sapiens OX=9606 GN=EIF6 PE=1 SV=1	108	20	0.444	0	0	sp|P56537|IF6_HUMAN/	SubSet/
1187	tr|K7ENG2|K7ENG2_HUMAN	U2 snRNP auxiliary factor large subunit OS=Homo sapiens OX=9606 GN=U2AF2 PE=1 SV=1	307	20	0.498	0	0	sp|P26368|U2AF2_HUMAN/	SubSet/
1188	tr|E9PCT1|E9PCT1_HUMAN	Serine/arginine repetitive matrix protein 1 OS=Homo sapiens OX=9606 GN=SRRM1 PE=1 SV=3	820	20	0.212	0	0	tr|A9Z1X7|A9Z1X7_HUMAN/	SubSet/
1189	tr|H0YJV3|H0YJV3_HUMAN	Nidogen-2 (Fragment) OS=Homo sapiens OX=9606 GN=NID2 PE=1 SV=1	644	20	0.289	0	0	sp|Q14112|NID2_HUMAN/	SubSet/
1190	tr|H0YGW7|H0YGW7_HUMAN	ATP-binding cassette sub-family F member 1 (Fragment) OS=Homo sapiens OX=9606 GN=ABCF1 PE=1 SV=1	596	20	0.255	0	0	sp|Q8NE71|ABCF1_HUMAN/	SubSet/
1191	tr|A2A299|A2A299_HUMAN	Protein-glutamine gamma-glutamyltransferase 2 (Fragment) OS=Homo sapiens OX=9606 GN=TGM2 PE=1 SV=8	280	20	0.339	0	0	sp|P21980|TGM2_HUMAN/	SubSet/
1192	tr|A0A494C108|A0A494C108_HUMAN	Protein KRI1 homolog OS=Homo sapiens OX=9606 GN=KRI1 PE=1 SV=1	709	20	0.203	3.942	0
1193	tr|F8WDR7|F8WDR7_HUMAN	Actin-related protein 3 (Fragment) OS=Homo sapiens OX=9606 GN=ACTR3 PE=1 SV=2	84	20	0.75	0	0	sp|P61158|ARP3_HUMAN/	SubSet/
1194	tr|J3KT10|J3KT10_HUMAN	Nuclear pore complex protein Nup85 OS=Homo sapiens OX=9606 GN=NUP85 PE=1 SV=1	611	20	0.255	0	0	sp|Q9BW27|NUP85_HUMAN/	SubSet/
1195	tr|G3V2N5|G3V2N5_HUMAN	Alpha-actinin-1 (Fragment) OS=Homo sapiens OX=9606 GN=ACTN1 PE=1 SV=8	260	20	0.523	0	0	sp|P12814|ACTN1_HUMAN/	SubSet/
1196	tr|A0A590UK71|A0A590UK71_HUMAN	Unconventional myosin-VI OS=Homo sapiens OX=9606 GN=MYO6 PE=1 SV=1	634	20	0.297	0	0	tr|A0A1Y0BRN3|A0A1Y0BRN3_HUMAN/	SubSet/
1197	tr|Q5T8U3|Q5T8U3_HUMAN	60S ribosomal protein L7a (Fragment) OS=Homo sapiens OX=9606 GN=RPL7A PE=1 SV=1	191	20	0.372	0	0	sp|P62424|RL7A_HUMAN/	SubSet/
1198	tr|F5H6N1|F5H6N1_HUMAN	Protein mago nashi homolog 2 OS=Homo sapiens OX=9606 GN=MAGOHB PE=1 SV=1	90	20	0.8	0	0	sp|Q96A72|MGN2_HUMAN/	SubSet/
1199	tr|R9WNI0|R9WNI0_HUMAN	Synaptic functional regulator FMR1 OS=Homo sapiens OX=9606 GN=FMR1 PE=1 SV=1	544	20	0.305	0	0	sp|Q06787|FMR1_HUMAN/tr|G3V0J0|G3V0J0_HUMAN/	SubSet/SubSet/
1200	tr|J3QS69|J3QS69_HUMAN	RNA helicase (Fragment) OS=Homo sapiens OX=9606 GN=EIF4A1 PE=1 SV=1	300	20	0.31	0	0	sp|P60842|IF4A1_HUMAN/	SubSet/
1201	tr|A0A0J9YXJ8|A0A0J9YXJ8_HUMAN	60 kDa poly(U)-binding-splicing factor (Fragment) OS=Homo sapiens OX=9606 GN=PUF60 PE=1 SV=1	522	20	0.276	0	0	tr|A0A0J9YVP6|A0A0J9YVP6_HUMAN/	SubSet/
1202	tr|B0QZK4|B0QZK4_HUMAN	Heterochromatin protein 1-binding protein 3 (Fragment) OS=Homo sapiens OX=9606 GN=HP1BP3 PE=1 SV=1	253	20	0.352	0	0	sp|Q5SSJ5|HP1B3_HUMAN/	SubSet/
1203	tr|A0A2R8Y7M3|A0A2R8Y7M3_HUMAN	Radixin OS=Homo sapiens OX=9606 GN=RDX PE=1 SV=1	534	20	0.199	0	0	tr|A0A2R8Y5S7|A0A2R8Y5S7_HUMAN/	SameSet/
1204	tr|B1AHD1|B1AHD1_HUMAN	Ribonucloprotein OS=Homo sapiens OX=9606 GN=SNU13 PE=1 SV=1	132	20	0.621	0	0	tr|A0A3B3IUA2|A0A3B3IUA2_HUMAN/	SubSet/
1205	tr|J3QL43|J3QL43_HUMAN	RNA helicase (Fragment) OS=Homo sapiens OX=9606 GN=EIF4A1 PE=1 SV=1	271	20	0.343	0	0	sp|P60842|IF4A1_HUMAN/	SubSet/
1206	tr|Q5JR01|Q5JR01_HUMAN	Elongation factor 1-alpha 1 (Fragment) OS=Homo sapiens OX=9606 GN=EEF1A1 PE=1 SV=1	145	20	0.579	0	0	sp|P68104|EF1A1_HUMAN/	SubSet/
1207	tr|A0A0C4DGB6|A0A0C4DGB6_HUMAN	Albumin OS=Homo sapiens OX=9606 GN=ALB PE=1 SV=1	604	20	0.166	3.403	0
1208	tr|C9JYS8|C9JYS8_HUMAN	Non-POU domain-containing octamer-binding protein (Fragment) OS=Homo sapiens OX=9606 GN=NONO PE=1 SV=8	247	20	0.502	0	0	sp|Q15233|NONO_HUMAN/	SubSet/
1209	tr|K7EP88|K7EP88_HUMAN	Nucleoporin SEH1 (Fragment) OS=Homo sapiens OX=9606 GN=SEH1L PE=1 SV=1	189	20	0.476	0	0	sp|Q96EE3|SEH1_HUMAN/	SubSet/
1210	tr|F8VZU9|F8VZU9_HUMAN	Myosin light polypeptide 6 OS=Homo sapiens OX=9606 GN=MYL6 PE=1 SV=1	103	20	0.544	0	0	tr|B7Z6Z4|B7Z6Z4_HUMAN/	SubSet/
1211	tr|A0A2R8Y5S7|A0A2R8Y5S7_HUMAN	Radixin OS=Homo sapiens OX=9606 GN=RDX PE=1 SV=1	590	20	0.18	2.212	0
1212	tr|H0YB39|H0YB39_HUMAN	Heterogeneous nuclear ribonucleoprotein H (Fragment) OS=Homo sapiens OX=9606 GN=HNRNPH1 PE=1 SV=1	277	20	0.368	0	0	tr|G8JLB6|G8JLB6_HUMAN/	SubSet/
1213	tr|F8W180|F8W180_HUMAN	Myosin light polypeptide 6 OS=Homo sapiens OX=9606 GN=MYL6 PE=1 SV=1	196	20	0.286	0	0	tr|B7Z6Z4|B7Z6Z4_HUMAN/	SubSet/
1214	sp|P35030|TRY3_HUMAN	Trypsin-3 OS=Homo sapiens OX=9606 GN=PRSS3 PE=1 SV=2	304	19	0.191	0	0	tr|B1AN99|B1AN99_HUMAN/	SameSet/
1215	sp|Q9H4B7|TBB1_HUMAN	Tubulin beta-1 chain OS=Homo sapiens OX=9606 GN=TUBB1 PE=1 SV=1	451	19	0.075	0	0	sp|P68371|TBB4B_HUMAN/sp|P07437|TBB5_HUMAN/	SubSet/SubSet/
1216	sp|Q9BV38|WDR18_HUMAN	WD repeat-containing protein 18 OS=Homo sapiens OX=9606 GN=WDR18 PE=1 SV=2	432	19	0.331	0	0	tr|U3KQC1|U3KQC1_HUMAN/	SameSet/
1217	sp|P62750|RL23A_HUMAN	60S ribosomal protein L23a OS=Homo sapiens OX=9606 GN=RPL23A PE=1 SV=1	156	19	0.468	4.444	0
1218	sp|P62269|RS18_HUMAN	40S ribosomal protein S18 OS=Homo sapiens OX=9606 GN=RPS18 PE=1 SV=3	152	19	0.546	5.198	0
1219	sp|Q16629|SRSF7_HUMAN	Serine/arginine-rich splicing factor 7 OS=Homo sapiens OX=9606 GN=SRSF7 PE=1 SV=1	238	19	0.311	0	0	tr|C9JAB2|C9JAB2_HUMAN/	SameSet/
1220	sp|O14776|TCRG1_HUMAN	Transcription elongation regulator 1 OS=Homo sapiens OX=9606 GN=TCERG1 PE=1 SV=2	1098	19	0.069	3.421	0
1221	sp|Q9NYH9|UTP6_HUMAN	U3 small nucleolar RNA-associated protein 6 homolog OS=Homo sapiens OX=9606 GN=UTP6 PE=2 SV=2	597	19	0.273	6.612	0
1222	sp|P62244|RS15A_HUMAN	40S ribosomal protein S15a OS=Homo sapiens OX=9606 GN=RPS15A PE=1 SV=2	130	19	0.615	9.45	0
1223	sp|P60903|S10AA_HUMAN	Protein S100-A10 OS=Homo sapiens OX=9606 GN=S100A10 PE=1 SV=2	97	19	0.371	6.323	0
1224	sp|Q9UKD2|MRT4_HUMAN	mRNA turnover protein 4 homolog OS=Homo sapiens OX=9606 GN=MRTO4 PE=1 SV=2	239	19	0.377	6.225	0
1225	sp|A8MWD9|RUXGL_HUMAN	Putative small nuclear ribonucleoprotein G-like protein 15 OS=Homo sapiens OX=9606 GN=SNRPGP15 PE=5 SV=2	76	19	0.342	0	0	sp|P62308|RUXG_HUMAN/	SubSet/
1226	sp|Q13823|NOG2_HUMAN	Nucleolar GTP-binding protein 2 OS=Homo sapiens OX=9606 GN=GNL2 PE=1 SV=1	731	19	0.239	6.294	0
1227	sp|P62316|SMD2_HUMAN	Small nuclear ribonucleoprotein Sm D2 OS=Homo sapiens OX=9606 GN=SNRPD2 PE=1 SV=1	118	19	0.678	8.364	0
1228	sp|O15145|ARPC3_HUMAN	Actin-related protein 2/3 complex subunit 3 OS=Homo sapiens OX=9606 GN=ARPC3 PE=1 SV=3	178	19	0.382	4.08	0
1229	sp|P55884|EIF3B_HUMAN	Eukaryotic translation initiation factor 3 subunit B OS=Homo sapiens OX=9606 GN=EIF3B PE=1 SV=3	814	19	0.237	4.71	0
1230	sp|P51116|FXR2_HUMAN	Fragile X mental retardation syndrome-related protein 2 OS=Homo sapiens OX=9606 GN=FXR2 PE=1 SV=2	673	19	0.253	5.864	0
1231	REV_sp|Q9BV73|CP250_HUMAN	REV_Centrosome-associated protein CEP250 OS=Homo sapiens OX=9606 GN=CEP250 PE=1 SV=2	2442	19	0.01	0.697	0
1232	sp|P22492|H1T_HUMAN	Histone H1t OS=Homo sapiens OX=9606 GN=H1-6 PE=2 SV=4	207	19	0.097	0	0	sp|P10412|H14_HUMAN/sp|P16402|H13_HUMAN/sp|P16403|H12_HUMAN/	SubSet/SubSet/SubSet/
1233	sp|P62249|RS16_HUMAN	40S ribosomal protein S16 OS=Homo sapiens OX=9606 GN=RPS16 PE=1 SV=2	146	19	0.5	4.015	0
1234	tr|A6PW80|A6PW80_HUMAN	Elongation factor 1-alpha 1 (Fragment) OS=Homo sapiens OX=9606 GN=EEF1A1 PE=4 SV=8	106	19	0.519	0	0	sp|P68104|EF1A1_HUMAN/	SubSet/
1235	tr|K7EPJ9|K7EPJ9_HUMAN	Keratin, type I cytoskeletal 17 (Fragment) OS=Homo sapiens OX=9606 GN=KRT17 PE=1 SV=1	231	19	0.42	0	0	sp|Q04695|K1C17_HUMAN/	SubSet/
1236	tr|E9PQ56|E9PQ56_HUMAN	60 kDa poly(U)-binding-splicing factor (Fragment) OS=Homo sapiens OX=9606 GN=PUF60 PE=1 SV=8	322	19	0.484	0	0	tr|A0A0J9YVP6|A0A0J9YVP6_HUMAN/	SubSet/
1237	tr|A0A0D9SEM4|A0A0D9SEM4_HUMAN	Serine/arginine-rich-splicing factor 4 (Fragment) OS=Homo sapiens OX=9606 GN=SRSF4 PE=1 SV=1	378	19	0.222	0	0	sp|Q08170|SRSF4_HUMAN/	SubSet/
1238	tr|A2AB10|A2AB10_HUMAN	Flotillin (Fragment) OS=Homo sapiens OX=9606 GN=FLOT1 PE=1 SV=1	252	19	0.524	0	0	sp|O75955|FLOT1_HUMAN/	SubSet/
1239	tr|D6RD18|D6RD18_HUMAN	Heterogeneous nuclear ribonucleoprotein A/B OS=Homo sapiens OX=9606 GN=HNRNPAB PE=1 SV=1	283	19	0.276	0	0	tr|D6R9P3|D6R9P3_HUMAN/	SameSet/
1240	tr|H3BT57|H3BT57_HUMAN	Protein PML OS=Homo sapiens OX=9606 GN=PML PE=1 SV=1	568	19	0.254	0	0	sp|P29590|PML_HUMAN/	SubSet/
1241	tr|A0A087X253|A0A087X253_HUMAN	AP complex subunit beta OS=Homo sapiens OX=9606 GN=AP2B1 PE=1 SV=1	913	19	0.181	0	0	sp|P63010|AP2B1_HUMAN/	SubSet/
1242	tr|H7BZU1|H7BZU1_HUMAN	Eukaryotic translation initiation factor 2 subunit 3 (Fragment) OS=Homo sapiens OX=9606 GN=EIF2S3 PE=1 SV=1	183	19	0.585	0	0	sp|P41091|IF2G_HUMAN/	SubSet/
1243	tr|E7EQJ0|E7EQJ0_HUMAN	Heterogeneous nuclear ribonucleoprotein H (Fragment) OS=Homo sapiens OX=9606 GN=HNRNPH1 PE=1 SV=1	115	19	0.722	0	0	tr|G8JLB6|G8JLB6_HUMAN/	SubSet/
1244	tr|A0A087WV22|A0A087WV22_HUMAN	60S ribosomal protein L10 OS=Homo sapiens OX=9606 GN=RPL10 PE=1 SV=1	178	19	0.382	0	0	tr|X1WI28|X1WI28_HUMAN/	SubSet/
1245	tr|D6RBZ0|D6RBZ0_HUMAN	Heterogeneous nuclear ribonucleoprotein A/B OS=Homo sapiens OX=9606 GN=HNRNPAB PE=1 SV=1	327	19	0.239	0	0	tr|D6R9P3|D6R9P3_HUMAN/	SameSet/
1246	tr|E9PFI5|E9PFI5_HUMAN	40S ribosomal protein S3a OS=Homo sapiens OX=9606 GN=RPS3A PE=1 SV=1	205	19	0.454	0	0	sp|P61247|RS3A_HUMAN/	SubSet/
1247	tr|A0A499FHX9|A0A499FHX9_HUMAN	DNA helicase OS=Homo sapiens OX=9606 GN=MCM3 PE=1 SV=1	818	19	0.233	0	0	sp|P25205|MCM3_HUMAN/	SubSet/
1248	tr|E9PF17|E9PF17_HUMAN	Versican core protein OS=Homo sapiens OX=9606 GN=VCAN PE=1 SV=2	1594	19	0.092	0	0	sp|P13611|CSPG2_HUMAN/	SubSet/
1249	tr|J3QRQ7|J3QRQ7_HUMAN	RNA helicase (Fragment) OS=Homo sapiens OX=9606 GN=DDX5 PE=1 SV=1	212	19	0.321	0	0	tr|J3KTA4|J3KTA4_HUMAN/	SubSet/
1250	tr|E9PI65|E9PI65_HUMAN	Heat shock cognate 71 kDa protein (Fragment) OS=Homo sapiens OX=9606 GN=HSPA8 PE=1 SV=1	168	19	0.685	0	0	sp|P11142|HSP7C_HUMAN/	SubSet/
1251	tr|A0A0A0MQU0|A0A0A0MQU0_HUMAN	WD repeat-containing protein 18 (Fragment) OS=Homo sapiens OX=9606 GN=WDR18 PE=1 SV=1	429	19	0.333	0	0	tr|U3KQC1|U3KQC1_HUMAN/	SameSet/
1252	tr|D6RB09|D6RB09_HUMAN	40S ribosomal protein S3a (Fragment) OS=Homo sapiens OX=9606 GN=RPS3A PE=1 SV=8	193	19	0.477	0	0	sp|P61247|RS3A_HUMAN/	SubSet/
1253	tr|E9PMU0|E9PMU0_HUMAN	RNA cytidine acetyltransferase OS=Homo sapiens OX=9606 GN=NAT10 PE=1 SV=1	288	19	0.385	0	0	sp|Q9H0A0|NAT10_HUMAN/	SubSet/
1254	tr|A0A494C0G0|A0A494C0G0_HUMAN	Tropomyosin alpha-3 chain (Fragment) OS=Homo sapiens OX=9606 GN=TPM3 PE=1 SV=1	87	19	0.563	0	0	tr|A0A087WWU8|A0A087WWU8_HUMAN/	SubSet/
1255	tr|A0A0J9YVR6|A0A0J9YVR6_HUMAN	60 kDa poly(U)-binding-splicing factor (Fragment) OS=Homo sapiens OX=9606 GN=PUF60 PE=1 SV=3	314	19	0.497	0	0	tr|A0A0J9YVP6|A0A0J9YVP6_HUMAN/	SubSet/
1256	tr|H0YKV8|H0YKV8_HUMAN	Annexin A2 (Fragment) OS=Homo sapiens OX=9606 GN=ANXA2 PE=1 SV=1	81	19	0.852	0	0	sp|P07355|ANXA2_HUMAN/	SubSet/
1257	tr|B1AN99|B1AN99_HUMAN	Trypsin-3 (Fragment) OS=Homo sapiens OX=9606 GN=PRSS3 PE=1 SV=8	177	19	0.328	5.141	0
1258	tr|U3KQC1|U3KQC1_HUMAN	WD repeat-containing protein 18 (Fragment) OS=Homo sapiens OX=9606 GN=WDR18 PE=1 SV=1	394	19	0.363	4.259	0
1259	tr|A0A3B3ITN8|A0A3B3ITN8_HUMAN	Retinoic acid-induced protein 3 OS=Homo sapiens OX=9606 GN=GPRC5A PE=1 SV=1	339	19	0.139	0	0	sp|Q8NFJ5|RAI3_HUMAN/	SubSet/
1260	tr|A0A087WWJ1|A0A087WWJ1_HUMAN	DNA mismatch repair protein Msh6 OS=Homo sapiens OX=9606 GN=MSH6 PE=1 SV=1	1067	19	0.134	0	0	tr|A0A494C0M1|A0A494C0M1_HUMAN/	SubSet/
1261	tr|K7EP67|K7EP67_HUMAN	116 kDa U5 small nuclear ribonucleoprotein component (Fragment) OS=Homo sapiens OX=9606 GN=EFTUD2 PE=1 SV=1	223	19	0.574	0	0	sp|Q15029|U5S1_HUMAN/	SubSet/
1262	tr|E7EN40|E7EN40_HUMAN	Heterogeneous nuclear ribonucleoprotein H (Fragment) OS=Homo sapiens OX=9606 GN=HNRNPH1 PE=1 SV=1	166	19	0.614	0	0	tr|G8JLB6|G8JLB6_HUMAN/	SubSet/
1263	tr|D6R9P3|D6R9P3_HUMAN	Heterogeneous nuclear ribonucleoprotein A/B OS=Homo sapiens OX=9606 GN=HNRNPAB PE=1 SV=1	280	19	0.279	3.556	0
1264	tr|D6RF23|D6RF23_HUMAN	Receptor of-activated protein C kinase 1 OS=Homo sapiens OX=9606 GN=RACK1 PE=1 SV=1	101	19	0.604	0	0	sp|P63244|RACK1_HUMAN/	SubSet/
1265	tr|Q8J015|Q8J015_HUMAN	60S ribosomal protein L13a OS=Homo sapiens OX=9606 GN=RPL13A PE=1 SV=1	142	19	0.458	0	0	tr|M0QYS1|M0QYS1_HUMAN/	SubSet/
1266	tr|A0A0B4J1Z1|A0A0B4J1Z1_HUMAN	Serine/arginine-rich-splicing factor 7 OS=Homo sapiens OX=9606 GN=SRSF7 PE=1 SV=1	137	19	0.54	0	0	tr|C9JAB2|C9JAB2_HUMAN/	SameSet/
1267	tr|J3KQ69|J3KQ69_HUMAN	DNA helicase OS=Homo sapiens OX=9606 GN=MCM3 PE=1 SV=3	762	19	0.251	0	0	sp|P25205|MCM3_HUMAN/	SubSet/
1268	tr|C9JAB2|C9JAB2_HUMAN	Serine/arginine-rich-splicing factor 7 OS=Homo sapiens OX=9606 GN=SRSF7 PE=1 SV=1	235	19	0.315	2.693	0
1269	sp|Q86VM9|ZCH18_HUMAN	Zinc finger CCCH domain-containing protein 18 OS=Homo sapiens OX=9606 GN=ZC3H18 PE=1 SV=2	953	18	0.206	0	0	tr|E7ERS3|E7ERS3_HUMAN/	SameSet/
1270	sp|P84103|SRSF3_HUMAN	Serine/arginine-rich splicing factor 3 OS=Homo sapiens OX=9606 GN=SRSF3 PE=1 SV=1	164	18	0.427	3.359	0
1271	sp|Q96DI7|SNR40_HUMAN	U5 small nuclear ribonucleoprotein 40 kDa protein OS=Homo sapiens OX=9606 GN=SNRNP40 PE=1 SV=1	357	18	0.423	8.51	0
1272	sp|O95425|SVIL_HUMAN	Supervillin OS=Homo sapiens OX=9606 GN=SVIL PE=1 SV=2	2214	18	0.084	0	0	tr|A0A6I8PIX7|A0A6I8PIX7_HUMAN/	SameSet/
1273	sp|P18621|RL17_HUMAN	60S ribosomal protein L17 OS=Homo sapiens OX=9606 GN=RPL17 PE=1 SV=3	184	18	0.435	0	0	tr|J3QQT2|J3QQT2_HUMAN/	SameSet/
1274	sp|Q9H361|PABP3_HUMAN	Polyadenylate-binding protein 3 OS=Homo sapiens OX=9606 GN=PABPC3 PE=1 SV=2	631	18	0.184	0	0	sp|P11940|PABP1_HUMAN/	SubSet/
1275	sp|Q9HB58|SP110_HUMAN	Sp110 nuclear body protein OS=Homo sapiens OX=9606 GN=SP110 PE=1 SV=5	689	18	0.203	2.88	0
1276	sp|Q99729|ROAA_HUMAN	Heterogeneous nuclear ribonucleoprotein A/B OS=Homo sapiens OX=9606 GN=HNRNPAB PE=1 SV=2	332	18	0.193	0	0	tr|D6R9P3|D6R9P3_HUMAN/	SubSet/
1277	sp|P05114|HMGN1_HUMAN	Non-histone chromosomal protein HMG-14 OS=Homo sapiens OX=9606 GN=HMGN1 PE=1 SV=3	100	18	0.51	0	0	tr|A6NEL0|A6NEL0_HUMAN/	SameSet/
1278	sp|P62829|RL23_HUMAN	60S ribosomal protein L23 OS=Homo sapiens OX=9606 GN=RPL23 PE=1 SV=1	140	18	0.493	6.492	0
1279	sp|Q15397|PUM3_HUMAN	Pumilio homolog 3 OS=Homo sapiens OX=9606 GN=PUM3 PE=1 SV=3	648	18	0.207	6.365	0
1280	sp|P68400|CSK21_HUMAN	Casein kinase II subunit alpha OS=Homo sapiens OX=9606 GN=CSNK2A1 PE=1 SV=1	391	18	0.332	0	0	tr|A0A2R8YD58|A0A2R8YD58_HUMAN/	SameSet/
1281	sp|P51114|FXR1_HUMAN	Fragile X mental retardation syndrome-related protein 1 OS=Homo sapiens OX=9606 GN=FXR1 PE=1 SV=3	621	18	0.245	5.348	0
1282	sp|Q9NV06|DCA13_HUMAN	DDB1- and CUL4-associated factor 13 OS=Homo sapiens OX=9606 GN=DCAF13 PE=1 SV=2	445	18	0.346	0	0	tr|A0A087WT20|A0A087WT20_HUMAN/	SameSet/
1283	sp|P30838|AL3A1_HUMAN	Aldehyde dehydrogenase, dimeric NADP-preferring OS=Homo sapiens OX=9606 GN=ALDH3A1 PE=1 SV=3	453	18	0.34	0	0	tr|E9PNN6|E9PNN6_HUMAN/	SameSet/
1284	sp|P53675|CLH2_HUMAN	Clathrin heavy chain 2 OS=Homo sapiens OX=9606 GN=CLTCL1 PE=1 SV=2	1640	18	0.072	0	0	tr|A0A087WVQ6|A0A087WVQ6_HUMAN/	SubSet/
1285	sp|Q99459|CDC5L_HUMAN	Cell division cycle 5-like protein OS=Homo sapiens OX=9606 GN=CDC5L PE=1 SV=2	802	18	0.267	7.242	0
1286	sp|Q8N684|CPSF7_HUMAN	Cleavage and polyadenylation specificity factor subunit 7 OS=Homo sapiens OX=9606 GN=CPSF7 PE=1 SV=1	471	18	0.236	3.453	0
1287	sp|Q13895|BYST_HUMAN	Bystin OS=Homo sapiens OX=9606 GN=BYSL PE=1 SV=3	437	18	0.341	6.415	0
1288	tr|S4R3P3|S4R3P3_HUMAN	Small nuclear ribonucleoprotein-associated proteins B and B' OS=Homo sapiens OX=9606 GN=SNRPB PE=4 SV=1	70	18	0.514	0	0	sp|P14678|RSMB_HUMAN/	SubSet/
1289	tr|A0A0A0MRQ5|A0A0A0MRQ5_HUMAN	Peroxiredoxin-1 OS=Homo sapiens OX=9606 GN=PRDX1 PE=1 SV=1	97	18	0.67	0	0	sp|Q06830|PRDX1_HUMAN/	SubSet/
1290	tr|C9J3R0|C9J3R0_HUMAN	Regulator of chromosome condensation (Fragment) OS=Homo sapiens OX=9606 GN=RCC1 PE=1 SV=9	264	18	0.591	0	0	sp|P18754|RCC1_HUMAN/	SubSet/
1291	tr|J3KRX5|J3KRX5_HUMAN	60S ribosomal protein L17 (Fragment) OS=Homo sapiens OX=9606 GN=RPL17 PE=1 SV=1	174	18	0.46	0	0	tr|J3QQT2|J3QQT2_HUMAN/	SameSet/
1292	tr|H0Y7N6|H0Y7N6_HUMAN	Actin-binding LIM protein 1 (Fragment) OS=Homo sapiens OX=9606 GN=ABLIM1 PE=1 SV=1	172	18	0.68	5.428	0
1293	tr|A0A0J9YWM1|A0A0J9YWM1_HUMAN	60 kDa poly(U)-binding-splicing factor (Fragment) OS=Homo sapiens OX=9606 GN=PUF60 PE=1 SV=1	329	18	0.416	0	0	tr|A0A0J9YVP6|A0A0J9YVP6_HUMAN/	SubSet/
1294	tr|H0YA55|H0YA55_HUMAN	Albumin (Fragment) OS=Homo sapiens OX=9606 GN=ALB PE=1 SV=1	454	18	0.198	0	0	tr|A0A0C4DGB6|A0A0C4DGB6_HUMAN/	SubSet/
1295	tr|D6RHD5|D6RHD5_HUMAN	Albumin OS=Homo sapiens OX=9606 GN=ALB PE=1 SV=1	459	18	0.196	0	0	tr|A0A0C4DGB6|A0A0C4DGB6_HUMAN/	SubSet/
1296	tr|J3QLW7|J3QLW7_HUMAN	60S ribosome subunit biogenesis protein NIP7 homolog OS=Homo sapiens OX=9606 GN=NIP7 PE=1 SV=1	110	18	0.609	0	0	sp|Q9Y221|NIP7_HUMAN/	SubSet/
1297	tr|A0A087WXM6|A0A087WXM6_HUMAN	60S ribosomal protein L17 (Fragment) OS=Homo sapiens OX=9606 GN=RPL17 PE=1 SV=1	169	18	0.473	0	0	tr|J3QQT2|J3QQT2_HUMAN/	SameSet/
1298	tr|H0YLE8|H0YLE8_HUMAN	Ras GTPase-activating-like protein IQGAP1 OS=Homo sapiens OX=9606 GN=IQGAP1 PE=1 SV=1	1085	18	0.197	0	0	sp|P46940|IQGA1_HUMAN/	SubSet/
1299	tr|E7EU96|E7EU96_HUMAN	Casein kinase II subunit alpha OS=Homo sapiens OX=9606 GN=CSNK2A1 PE=1 SV=1	385	18	0.338	0	0	tr|A0A2R8YD58|A0A2R8YD58_HUMAN/	SameSet/
1300	tr|A6NEL0|A6NEL0_HUMAN	Non-histone chromosomal protein HMG-14 OS=Homo sapiens OX=9606 GN=HMGN1 PE=1 SV=1	116	18	0.44	4.848	0
1301	tr|E3W990|E3W990_HUMAN	Sequestosome-1 (Fragment) OS=Homo sapiens OX=9606 GN=SQSTM1 PE=1 SV=1	190	18	0.432	0	0	sp|Q13501|SQSTM_HUMAN/	SubSet/
1302	tr|F5GY56|F5GY56_HUMAN	Pre-mRNA-processing factor 19 (Fragment) OS=Homo sapiens OX=9606 GN=PRPF19 PE=1 SV=1	252	18	0.575	0	0	sp|Q9UMS4|PRP19_HUMAN/	SubSet/
1303	tr|H0Y9Y1|H0Y9Y1_HUMAN	Transcription factor BTF3 (Fragment) OS=Homo sapiens OX=9606 GN=BTF3 PE=1 SV=2	86	18	0.709	0	0	sp|P20290|BTF3_HUMAN/	SubSet/
1304	tr|C9JMC5|C9JMC5_HUMAN	Aldehyde dehydrogenase, dimeric NADP-preferring (Fragment) OS=Homo sapiens OX=9606 GN=ALDH3A1 PE=1 SV=1	372	18	0.414	0	0	tr|E9PNN6|E9PNN6_HUMAN/	SameSet/
1305	tr|M0QY96|M0QY96_HUMAN	Heterogeneous nuclear ribonucleoprotein M (Fragment) OS=Homo sapiens OX=9606 GN=HNRNPM PE=1 SV=1	116	18	0.716	0	0	sp|P52272|HNRPM_HUMAN/	SubSet/
1306	tr|J3KRY3|J3KRY3_HUMAN	Small nuclear ribonucleoprotein-associated protein N (Fragment) OS=Homo sapiens OX=9606 GN=SNRPN PE=4 SV=1	59	18	0.61	0	0	sp|P14678|RSMB_HUMAN/	SubSet/
1307	tr|C9JQZ4|C9JQZ4_HUMAN	Regulator of chromosome condensation (Fragment) OS=Homo sapiens OX=9606 GN=RCC1 PE=1 SV=1	283	18	0.551	0	0	sp|P18754|RCC1_HUMAN/	SubSet/
1308	tr|A0A087WYP7|A0A087WYP7_HUMAN	Transducin beta-like protein 3 OS=Homo sapiens OX=9606 GN=TBL3 PE=1 SV=1	518	18	0.336	0	0	sp|Q12788|TBL3_HUMAN/	SubSet/
1309	tr|A0A0A6YYL6|A0A0A6YYL6_HUMAN	60S ribosomal protein L17 OS=Homo sapiens OX=9606 GN=RPL17-C18orf32 PE=3 SV=1	228	18	0.351	0	0	tr|J3QQT2|J3QQT2_HUMAN/	SameSet/
1310	tr|K7ENI5|K7ENI5_HUMAN	Nucleoporin SEH1 (Fragment) OS=Homo sapiens OX=9606 GN=SEH1L PE=1 SV=1	158	18	0.576	0	0	sp|Q96EE3|SEH1_HUMAN/	SubSet/
1311	tr|C9JMJ4|C9JMJ4_HUMAN	Regulator of chromosome condensation (Fragment) OS=Homo sapiens OX=9606 GN=RCC1 PE=1 SV=1	272	18	0.574	0	0	sp|P18754|RCC1_HUMAN/	SubSet/
1312	tr|I3L182|I3L182_HUMAN	Serine/arginine repetitive matrix protein 2 (Fragment) OS=Homo sapiens OX=9606 GN=SRRM2 PE=1 SV=1	895	18	0.172	0	0	sp|Q9UQ35|SRRM2_HUMAN/	SubSet/
1313	tr|H0YEM1|H0YEM1_HUMAN	60 kDa poly(U)-binding-splicing factor (Fragment) OS=Homo sapiens OX=9606 GN=PUF60 PE=1 SV=1	336	18	0.408	0	0	tr|A0A0J9YVP6|A0A0J9YVP6_HUMAN/	SubSet/
1314	tr|G3V2W4|G3V2W4_HUMAN	Alpha-actinin-1 (Fragment) OS=Homo sapiens OX=9606 GN=ACTN1 PE=1 SV=1	238	18	0.546	0	0	sp|P12814|ACTN1_HUMAN/	SubSet/
1315	tr|A0A087WT20|A0A087WT20_HUMAN	DDB1- and CUL4-associated factor 13 OS=Homo sapiens OX=9606 GN=DCAF13 PE=1 SV=1	597	18	0.258	3.604	0
1316	tr|C9JRH2|C9JRH2_HUMAN	Regulator of chromosome condensation (Fragment) OS=Homo sapiens OX=9606 GN=RCC1 PE=1 SV=1	230	18	0.678	0	0	sp|P18754|RCC1_HUMAN/	SubSet/
1317	tr|A0A2R8Y5A0|A0A2R8Y5A0_HUMAN	Casein kinase II subunit alpha OS=Homo sapiens OX=9606 GN=CSNK2A1 PE=1 SV=1	354	18	0.367	0	0	tr|A0A2R8YD58|A0A2R8YD58_HUMAN/	SameSet/
1318	tr|A0A6I8PIX7|A0A6I8PIX7_HUMAN	Supervillin OS=Homo sapiens OX=9606 GN=SVIL PE=1 SV=1	1904	18	0.098	2.539	0
1319	tr|B7WNR0|B7WNR0_HUMAN	Albumin OS=Homo sapiens OX=9606 GN=ALB PE=1 SV=1	494	18	0.182	0	0	tr|A0A0C4DGB6|A0A0C4DGB6_HUMAN/	SubSet/
1320	tr|H3BND3|H3BND3_HUMAN	Cleavage and polyadenylation specificity factor subunit 5 (Fragment) OS=Homo sapiens OX=9606 GN=NUDT21 PE=1 SV=8	149	18	0.49	0	0	sp|O43809|CPSF5_HUMAN/	SubSet/
1321	tr|G5E972|G5E972_HUMAN	Lamina-associated polypeptide 2, isoforms beta/gamma OS=Homo sapiens OX=9606 GN=TMPO PE=1 SV=1	414	18	0.35	0	0	sp|P42167|LAP2B_HUMAN/	SubSet/
1322	tr|Q5T6W2|Q5T6W2_HUMAN	Heterogeneous nuclear ribonucleoprotein K (Fragment) OS=Homo sapiens OX=9606 GN=HNRNPK PE=1 SV=1	379	18	0.425	4.245	0
1323	tr|J3QQT2|J3QQT2_HUMAN	60S ribosomal protein L17 (Fragment) OS=Homo sapiens OX=9606 GN=RPL17 PE=1 SV=1	171	18	0.468	5.581	0
1324	tr|E7ERS3|E7ERS3_HUMAN	Zinc finger CCCH domain-containing protein 18 OS=Homo sapiens OX=9606 GN=ZC3H18 PE=1 SV=1	977	18	0.201	3.551	0
1325	tr|E9PNN6|E9PNN6_HUMAN	Aldehyde dehydrogenase, dimeric NADP-preferring OS=Homo sapiens OX=9606 GN=ALDH3A1 PE=1 SV=1	396	18	0.389	5.595	0
1326	tr|G3V0G3|G3V0G3_HUMAN	RNA helicase OS=Homo sapiens OX=9606 GN=DDX56 PE=1 SV=1	375	18	0.363	0	0	sp|Q9NY93|DDX56_HUMAN/	SubSet/
1327	tr|A0A0A0MSI0|A0A0A0MSI0_HUMAN	Peroxiredoxin-1 (Fragment) OS=Homo sapiens OX=9606 GN=PRDX1 PE=1 SV=1	171	18	0.392	0	0	sp|Q06830|PRDX1_HUMAN/	SubSet/
1328	tr|J3QR28|J3QR28_HUMAN	Nucleolar protein 11 (Fragment) OS=Homo sapiens OX=9606 GN=NOL11 PE=1 SV=1	271	18	0.502	0	0	sp|Q9H8H0|NOL11_HUMAN/	SubSet/
1329	tr|A0A2R8YD58|A0A2R8YD58_HUMAN	Casein kinase II subunit alpha OS=Homo sapiens OX=9606 GN=CSNK2A1 PE=1 SV=1	376	18	0.346	4.981	0
1330	sp|O43290|SNUT1_HUMAN	U4/U6.U5 tri-snRNP-associated protein 1 OS=Homo sapiens OX=9606 GN=SART1 PE=1 SV=1	800	17	0.195	4.391	0
1331	sp|Q9H0H5|RGAP1_HUMAN	Rac GTPase-activating protein 1 OS=Homo sapiens OX=9606 GN=RACGAP1 PE=1 SV=1	632	17	0.255	5.012	0
1332	sp|P27105|STOM_HUMAN	Stomatin OS=Homo sapiens OX=9606 GN=STOM PE=1 SV=3	288	17	0.396	7.118	0
1333	sp|O75683|SURF6_HUMAN	Surfeit locus protein 6 OS=Homo sapiens OX=9606 GN=SURF6 PE=1 SV=3	361	17	0.319	7.468	0
1334	sp|P62263|RS14_HUMAN	40S ribosomal protein S14 OS=Homo sapiens OX=9606 GN=RPS14 PE=1 SV=3	151	17	0.47	0	0	tr|A0A2R8Y811|A0A2R8Y811_HUMAN/	SameSet/
1335	sp|Q86W42|THOC6_HUMAN	THO complex subunit 6 homolog OS=Homo sapiens OX=9606 GN=THOC6 PE=1 SV=1	341	17	0.484	7.6	0
1336	sp|P26447|S10A4_HUMAN	Protein S100-A4 OS=Homo sapiens OX=9606 GN=S100A4 PE=1 SV=1	101	17	0.545	6.23	0
1337	sp|P49458|SRP09_HUMAN	Signal recognition particle 9 kDa protein OS=Homo sapiens OX=9606 GN=SRP9 PE=1 SV=2	86	17	0.628	7.707	0
1338	sp|Q7Z2W4|ZCCHV_HUMAN	Zinc finger CCCH-type antiviral protein 1 OS=Homo sapiens OX=9606 GN=ZC3HAV1 PE=1 SV=3	902	17	0.2	4.197	0
1339	sp|P33992|MCM5_HUMAN	DNA replication licensing factor MCM5 OS=Homo sapiens OX=9606 GN=MCM5 PE=1 SV=5	734	17	0.204	2.579	0
1340	sp|Q9NX24|NHP2_HUMAN	H/ACA ribonucleoprotein complex subunit 2 OS=Homo sapiens OX=9606 GN=NHP2 PE=1 SV=1	153	17	0.588	7.371	0
1341	sp|Q9ULJ8|NEB1_HUMAN	Neurabin-1 OS=Homo sapiens OX=9606 GN=PPP1R9A PE=1 SV=2	1098	17	0.14	6.084	0
1342	sp|Q14554|PDIA5_HUMAN	Protein disulfide-isomerase A5 OS=Homo sapiens OX=9606 GN=PDIA5 PE=1 SV=1	519	17	0.254	4.124	0
1343	sp|P78406|RAE1L_HUMAN	mRNA export factor OS=Homo sapiens OX=9606 GN=RAE1 PE=1 SV=1	368	17	0.307	3.878	0
1344	sp|P0DJD0|RGPD1_HUMAN	RANBP2-like and GRIP domain-containing protein 1 OS=Homo sapiens OX=9606 GN=RGPD1 PE=2 SV=1	1748	17	0.072	0	0	sp|P49792|RBP2_HUMAN/	SubSet/
1345	sp|Q9NW13|RBM28_HUMAN	RNA-binding protein 28 OS=Homo sapiens OX=9606 GN=RBM28 PE=1 SV=3	759	17	0.231	5.102	0
1346	sp|Q13573|SNW1_HUMAN	SNW domain-containing protein 1 OS=Homo sapiens OX=9606 GN=SNW1 PE=1 SV=1	536	17	0.299	4.004	0
1347	sp|P46779|RL28_HUMAN	60S ribosomal protein L28 OS=Homo sapiens OX=9606 GN=RPL28 PE=1 SV=3	137	17	0.555	4.366	0
1348	sp|Q69YQ0|CYTSA_HUMAN	Cytospin-A OS=Homo sapiens OX=9606 GN=SPECC1L PE=1 SV=2	1117	17	0.14	0	0	tr|A0A494C1J1|A0A494C1J1_HUMAN/	SameSet/
1349	sp|Q9UQ88|CD11A_HUMAN	Cyclin-dependent kinase 11A OS=Homo sapiens OX=9606 GN=CDK11A PE=1 SV=4	783	17	0.146	0	0	tr|A0A0D9SEN2|A0A0D9SEN2_HUMAN/	SameSet/
1350	sp|P07305|H10_HUMAN	Histone H1.0 OS=Homo sapiens OX=9606 GN=H1-0 PE=1 SV=3	194	17	0.273	5.551	0
1351	sp|P60228|EIF3E_HUMAN	Eukaryotic translation initiation factor 3 subunit E OS=Homo sapiens OX=9606 GN=EIF3E PE=1 SV=1	445	17	0.319	4.066	0
1352	sp|Q14240|IF4A2_HUMAN	Eukaryotic initiation factor 4A-II OS=Homo sapiens OX=9606 GN=EIF4A2 PE=1 SV=2	407	17	0.182	0	0	sp|P60842|IF4A1_HUMAN/	SubSet/
1353	sp|Q13185|CBX3_HUMAN	Chromobox protein homolog 3 OS=Homo sapiens OX=9606 GN=CBX3 PE=1 SV=4	183	17	0.393	5.802	0
1354	sp|Q8NEV1|CSK23_HUMAN	Casein kinase II subunit alpha 3 OS=Homo sapiens OX=9606 GN=CSNK2A3 PE=1 SV=2	391	17	0.294	0	0	tr|A0A2R8YD58|A0A2R8YD58_HUMAN/	SubSet/
1355	sp|P21127|CD11B_HUMAN	Cyclin-dependent kinase 11B OS=Homo sapiens OX=9606 GN=CDK11B PE=1 SV=4	795	17	0.143	0	0	tr|A0A0D9SEN2|A0A0D9SEN2_HUMAN/	SameSet/
1356	sp|Q16352|AINX_HUMAN	Alpha-internexin OS=Homo sapiens OX=9606 GN=INA PE=1 SV=2	499	17	0.251	5.973	0
1357	sp|O95816|BAG2_HUMAN	BAG family molecular chaperone regulator 2 OS=Homo sapiens OX=9606 GN=BAG2 PE=1 SV=1	211	17	0.488	8.706	0
1358	sp|P0DJD1|RGPD2_HUMAN	RANBP2-like and GRIP domain-containing protein 2 OS=Homo sapiens OX=9606 GN=RGPD2 PE=2 SV=1	1756	17	0.071	0	0	sp|P49792|RBP2_HUMAN/	SubSet/
1359	tr|J3QR64|J3QR64_HUMAN	RNA helicase (Fragment) OS=Homo sapiens OX=9606 GN=EIF4A1 PE=1 SV=1	214	17	0.397	0	0	sp|P60842|IF4A1_HUMAN/	SubSet/
1360	tr|E9PHV6|E9PHV6_HUMAN	Nuclear autoantigen Sp-100 OS=Homo sapiens OX=9606 GN=SP100 PE=1 SV=1	455	17	0.292	0	0	sp|P23497|SP100_HUMAN/	SubSet/
1361	tr|Q5QPM0|Q5QPM0_HUMAN	RNA-binding protein Raly (Fragment) OS=Homo sapiens OX=9606 GN=RALY PE=1 SV=8	171	17	0.415	0	0	tr|Q5QPL9|Q5QPL9_HUMAN/	SubSet/
1362	tr|E9PFK5|E9PFK5_HUMAN	Nucleolar protein 14 OS=Homo sapiens OX=9606 GN=NOP14 PE=1 SV=1	788	17	0.201	0	0	sp|P78316|NOP14_HUMAN/	SubSet/
1363	tr|A0A0J9YWM9|A0A0J9YWM9_HUMAN	U3 small nucleolar RNA-associated protein 4 homolog (Fragment) OS=Homo sapiens OX=9606 GN=UTP4 PE=1 SV=1	511	17	0.254	0	0	tr|H3BSH7|H3BSH7_HUMAN/	SubSet/
1364	tr|E9PJ04|E9PJ04_HUMAN	Splicing factor 3B subunit 2 (Fragment) OS=Homo sapiens OX=9606 GN=SF3B2 PE=1 SV=8	353	17	0.49	0	0	sp|Q13435|SF3B2_HUMAN/	SubSet/
1365	tr|B4DNK4|B4DNK4_HUMAN	Pyruvate kinase OS=Homo sapiens OX=9606 GN=PKM PE=1 SV=1	457	17	0.363	0	0	sp|P14618|KPYM_HUMAN/	SubSet/
1366	tr|E9PMD7|E9PMD7_HUMAN	Serine/threonine-protein phosphatase (Fragment) OS=Homo sapiens OX=9606 GN=PPP1CA PE=1 SV=1	253	17	0.36	0	0	sp|P62136|PP1A_HUMAN/	SubSet/
1367	tr|H0Y4X3|H0Y4X3_HUMAN	RNA-binding protein 39 (Fragment) OS=Homo sapiens OX=9606 GN=RBM39 PE=1 SV=8	336	17	0.327	0	0	sp|Q14498|RBM39_HUMAN/	SubSet/
1368	tr|G5E9C0|G5E9C0_HUMAN	SP110 nuclear body protein, isoform CRA_b OS=Homo sapiens OX=9606 GN=SP110 PE=1 SV=1	547	17	0.245	0	0	sp|Q9HB58|SP110_HUMAN/	SubSet/
1369	tr|D6RFI1|D6RFI1_HUMAN	Drebrin (Fragment) OS=Homo sapiens OX=9606 GN=DBN1 PE=1 SV=1	124	17	0.823	0	0	sp|Q16643|DREB_HUMAN/	SubSet/
1370	tr|A0A2R8Y811|A0A2R8Y811_HUMAN	40S ribosomal protein S14 (Fragment) OS=Homo sapiens OX=9606 GN=RPS14 PE=1 SV=1	150	17	0.473	5.512	0
1371	tr|E9PFF5|E9PFF5_HUMAN	Fragile X mental retardation syndrome-related protein 1 OS=Homo sapiens OX=9606 GN=FXR1 PE=1 SV=1	490	17	0.294	0	0	sp|P51114|FXR1_HUMAN/	SubSet/
1372	tr|E5RGV0|E5RGV0_HUMAN	Heterogeneous nuclear ribonucleoprotein H (Fragment) OS=Homo sapiens OX=9606 GN=HNRNPH1 PE=1 SV=1	155	17	0.594	0	0	tr|G8JLB6|G8JLB6_HUMAN/	SubSet/
1373	tr|M0R0G9|M0R0G9_HUMAN	U1 small nuclear ribonucleoprotein A OS=Homo sapiens OX=9606 GN=SNRPA PE=1 SV=1	87	17	0.552	0	0	sp|P09012|SNRPA_HUMAN/	SubSet/
1374	tr|G3V4M8|G3V4M8_HUMAN	Heterogeneous nuclear ribonucleoproteins C1/C2 (Fragment) OS=Homo sapiens OX=9606 GN=HNRNPC PE=1 SV=1	66	17	0.727	0	0	tr|G3V4C1|G3V4C1_HUMAN/tr|G3V2Q1|G3V2Q1_HUMAN/	SubSet/SubSet/
1375	tr|M0QYQ7|M0QYQ7_HUMAN	Heterogeneous nuclear ribonucleoprotein M (Fragment) OS=Homo sapiens OX=9606 GN=HNRNPM PE=1 SV=1	219	17	0.557	0	0	sp|P52272|HNRPM_HUMAN/	SubSet/
1376	tr|E7EPA6|E7EPA6_HUMAN	Laminin subunit beta-1 OS=Homo sapiens OX=9606 GN=LAMB1 PE=1 SV=1	850	17	0.145	0	0	tr|G3XAI2|G3XAI2_HUMAN/	SubSet/
1377	tr|A0A1W2PNU4|A0A1W2PNU4_HUMAN	RANBP2-like and GRIP domain-containing protein 2 OS=Homo sapiens OX=9606 GN=RGPD2 PE=4 SV=1	1756	17	0.071	0	0	sp|P49792|RBP2_HUMAN/	SubSet/
1378	tr|A0A286YES2|A0A286YES2_HUMAN	RANBP2-like and GRIP domain-containing protein 1 OS=Homo sapiens OX=9606 GN=RGPD1 PE=4 SV=1	1756	17	0.071	0	0	sp|P49792|RBP2_HUMAN/	SubSet/
1379	tr|E7ETD8|E7ETD8_HUMAN	Serine/threonine-protein phosphatase (Fragment) OS=Homo sapiens OX=9606 GN=PPP1CB PE=1 SV=1	169	17	0.462	0	0	sp|P62140|PP1B_HUMAN/	SubSet/
1380	tr|A0A0D9SER5|A0A0D9SER5_HUMAN	Cyclin-dependent kinase 11B OS=Homo sapiens OX=9606 GN=CDK11B PE=1 SV=1	783	17	0.146	0	0	tr|A0A0D9SEN2|A0A0D9SEN2_HUMAN/	SameSet/
1381	tr|F8VXW2|F8VXW2_HUMAN	Actin-related protein 2/3 complex subunit 1B OS=Homo sapiens OX=9606 GN=ARPC1B PE=1 SV=2	130	17	0.646	0	0	sp|O15143|ARC1B_HUMAN/tr|A0A1W2PNV4|A0A1W2PNV4_HUMAN/	SubSet/SubSet/
1382	tr|B4DJV5|B4DJV5_HUMAN	Periodic tryptophan protein 1 homolog OS=Homo sapiens OX=9606 GN=PWP1 PE=1 SV=1	439	17	0.346	0	0	sp|Q13610|PWP1_HUMAN/	SubSet/
1383	tr|A0A0D9SEI3|A0A0D9SEI3_HUMAN	Cyclin-dependent kinase 11B OS=Homo sapiens OX=9606 GN=CDK11B PE=1 SV=1	772	17	0.148	0	0	tr|A0A0D9SEN2|A0A0D9SEN2_HUMAN/	SameSet/
1384	tr|C9JKR2|C9JKR2_HUMAN	Albumin OS=Homo sapiens OX=9606 GN=ALB PE=1 SV=1	417	17	0.199	0	0	tr|A0A0C4DGB6|A0A0C4DGB6_HUMAN/	SubSet/
1385	tr|H3BTN5|H3BTN5_HUMAN	Pyruvate kinase (Fragment) OS=Homo sapiens OX=9606 GN=PKM PE=1 SV=1	485	17	0.351	0	0	sp|P14618|KPYM_HUMAN/	SubSet/
1386	tr|E9PSF4|E9PSF4_HUMAN	40S ribosomal protein S3 OS=Homo sapiens OX=9606 GN=RPS3 PE=1 SV=1	103	17	0.718	0	0	sp|P23396|RS3_HUMAN/	SubSet/
1387	tr|Q5QPR3|Q5QPR3_HUMAN	Cyclin-dependent kinase 11A OS=Homo sapiens OX=9606 GN=CDK11A PE=1 SV=1	779	17	0.146	0	0	tr|A0A0D9SEN2|A0A0D9SEN2_HUMAN/	SameSet/
1388	tr|A0A0D9SEN2|A0A0D9SEN2_HUMAN	Cyclin-dependent kinase 11B OS=Homo sapiens OX=9606 GN=CDK11B PE=1 SV=1	785	17	0.145	2.312	0
1389	tr|A6NHU4|A6NHU4_HUMAN	Aldo-keto reductase family 1 member C1 OS=Homo sapiens OX=9606 GN=AKR1C1 PE=1 SV=1	205	17	0.317	0	0	sp|Q04828|AK1C1_HUMAN/	SubSet/
1390	tr|H7C3E9|H7C3E9_HUMAN	Probable ATP-dependent RNA helicase DDX56 (Fragment) OS=Homo sapiens OX=9606 GN=DDX56 PE=1 SV=1	396	17	0.301	0	0	sp|Q9NY93|DDX56_HUMAN/	SubSet/
1391	tr|H3BU31|H3BU31_HUMAN	60S ribosomal protein L4 (Fragment) OS=Homo sapiens OX=9606 GN=RPL4 PE=1 SV=1	171	17	0.392	0	0	sp|P36578|RL4_HUMAN/	SubSet/
1392	tr|H0YI43|H0YI43_HUMAN	Myosin light polypeptide 6 (Fragment) OS=Homo sapiens OX=9606 GN=MYL6 PE=1 SV=1	83	17	0.482	0	0	tr|B7Z6Z4|B7Z6Z4_HUMAN/	SubSet/
1393	tr|A0A494C1J1|A0A494C1J1_HUMAN	Cytospin-A OS=Homo sapiens OX=9606 GN=SPECC1L PE=1 SV=1	1136	17	0.137	2.847	0
1394	tr|J3KTB5|J3KTB5_HUMAN	RNA helicase (Fragment) OS=Homo sapiens OX=9606 GN=EIF4A1 PE=1 SV=1	257	17	0.331	0	0	sp|P60842|IF4A1_HUMAN/	SubSet/
1395	tr|F8W9N7|F8W9N7_HUMAN	F-actin-capping protein subunit alpha OS=Homo sapiens OX=9606 GN=CAPZA2 PE=1 SV=1	174	17	0.793	0	0	sp|P47755|CAZA2_HUMAN/	SubSet/
1396	tr|H0YKB1|H0YKB1_HUMAN	Tight junction protein 1 (Zona occludens 1), isoform CRA_d OS=Homo sapiens OX=9606 GN=TJP1 PE=1 SV=1	383	17	0.491	0	0	tr|G5E9E7|G5E9E7_HUMAN/	SubSet/
1397	tr|A2AB12|A2AB12_HUMAN	Flotillin (Fragment) OS=Homo sapiens OX=9606 GN=FLOT1 PE=1 SV=1	235	17	0.506	0	0	sp|O75955|FLOT1_HUMAN/	SubSet/
1398	tr|F8VYC4|F8VYC4_HUMAN	RANBP2-like and GRIP domain-containing protein 1 OS=Homo sapiens OX=9606 GN=RGPD1 PE=4 SV=1	1756	17	0.071	0	0	sp|P49792|RBP2_HUMAN/	SubSet/
1399	tr|E7EQG2|E7EQG2_HUMAN	RNA helicase OS=Homo sapiens OX=9606 GN=EIF4A2 PE=1 SV=1	362	17	0.204	0	0	sp|P60842|IF4A1_HUMAN/	SubSet/
1400	tr|F5GYL3|F5GYL3_HUMAN	ATP-dependent RNA helicase DDX24 OS=Homo sapiens OX=9606 GN=DDX24 PE=1 SV=1	609	17	0.236	0	0	tr|G3V529|G3V529_HUMAN/	SubSet/
1401	sp|Q9Y3B9|RRP15_HUMAN	RRP15-like protein OS=Homo sapiens OX=9606 GN=RRP15 PE=1 SV=2	282	16	0.277	5.928	0
1402	sp|P62753|RS6_HUMAN	40S ribosomal protein S6 OS=Homo sapiens OX=9606 GN=RPS6 PE=1 SV=1	249	16	0.285	4.015	0
1403	sp|Q8NFH4|NUP37_HUMAN	Nucleoporin Nup37 OS=Homo sapiens OX=9606 GN=NUP37 PE=1 SV=1	326	16	0.264	6.208	0
1404	sp|Q15287|RNPS1_HUMAN	RNA-binding protein with serine-rich domain 1 OS=Homo sapiens OX=9606 GN=RNPS1 PE=1 SV=1	305	16	0.256	0	0	tr|H3BTC0|H3BTC0_HUMAN/	SameSet/
1405	sp|Q08043|ACTN3_HUMAN	Alpha-actinin-3 OS=Homo sapiens OX=9606 GN=ACTN3 PE=1 SV=2	901	16	0.091	2.501	0
1406	sp|P23528|COF1_HUMAN	Cofilin-1 OS=Homo sapiens OX=9606 GN=CFL1 PE=1 SV=3	166	16	0.627	0	0	tr|E9PK25|E9PK25_HUMAN/	SameSet/
1407	sp|O60218|AK1BA_HUMAN	Aldo-keto reductase family 1 member B10 OS=Homo sapiens OX=9606 GN=AKR1B10 PE=1 SV=2	316	16	0.418	8.606	0
1408	sp|Q14568|HS902_HUMAN	Heat shock protein HSP 90-alpha A2 OS=Homo sapiens OX=9606 GN=HSP90AA2P PE=1 SV=2	343	16	0.213	0	0	sp|P07900|HS90A_HUMAN/	SubSet/
1409	sp|Q14764|MVP_HUMAN	Major vault protein OS=Homo sapiens OX=9606 GN=MVP PE=1 SV=4	893	16	0.17	5.259	0
1410	sp|B5ME19|EIFCL_HUMAN	Eukaryotic translation initiation factor 3 subunit C-like protein OS=Homo sapiens OX=9606 GN=EIF3CL PE=1 SV=1	914	16	0.15	0	0	sp|Q99613|EIF3C_HUMAN/	SameSet/
1411	sp|P55081|MFAP1_HUMAN	Microfibrillar-associated protein 1 OS=Homo sapiens OX=9606 GN=MFAP1 PE=1 SV=2	439	16	0.251	7.011	0
1412	sp|Q8IXQ6|PARP9_HUMAN	Protein mono-ADP-ribosyltransferase PARP9 OS=Homo sapiens OX=9606 GN=PARP9 PE=1 SV=2	854	16	0.184	3.1	0
1413	sp|Q02543|RL18A_HUMAN	60S ribosomal protein L18a OS=Homo sapiens OX=9606 GN=RPL18A PE=1 SV=2	176	16	0.523	4.714	0
1414	sp|P10809|CH60_HUMAN	60 kDa heat shock protein, mitochondrial OS=Homo sapiens OX=9606 GN=HSPD1 PE=1 SV=2	573	16	0.197	4.885	0
1415	sp|P40939|ECHA_HUMAN	Trifunctional enzyme subunit alpha, mitochondrial OS=Homo sapiens OX=9606 GN=HADHA PE=1 SV=2	763	16	0.236	0	0	tr|H0YFD6|H0YFD6_HUMAN/	SameSet/
1416	sp|Q96K17|BT3L4_HUMAN	Transcription factor BTF3 homolog 4 OS=Homo sapiens OX=9606 GN=BTF3L4 PE=1 SV=1	158	16	0.462	0	0	tr|E9PL10|E9PL10_HUMAN/	SameSet/
1417	sp|Q07065|CKAP4_HUMAN	Cytoskeleton-associated protein 4 OS=Homo sapiens OX=9606 GN=CKAP4 PE=1 SV=2	602	16	0.211	6.265	0
1418	sp|Q01780|EXOSX_HUMAN	Exosome component 10 OS=Homo sapiens OX=9606 GN=EXOSC10 PE=1 SV=2	885	16	0.172	5.412	0
1419	sp|Q99613|EIF3C_HUMAN	Eukaryotic translation initiation factor 3 subunit C OS=Homo sapiens OX=9606 GN=EIF3C PE=1 SV=1	913	16	0.15	3.526	0
1420	sp|P06576|ATPB_HUMAN	ATP synthase subunit beta, mitochondrial OS=Homo sapiens OX=9606 GN=ATP5F1B PE=1 SV=3	529	16	0.238	4.709	0
1421	sp|P20042|IF2B_HUMAN	Eukaryotic translation initiation factor 2 subunit 2 OS=Homo sapiens OX=9606 GN=EIF2S2 PE=1 SV=2	333	16	0.396	6.404	0
1422	sp|Q02241|KIF23_HUMAN	Kinesin-like protein KIF23 OS=Homo sapiens OX=9606 GN=KIF23 PE=1 SV=3	960	16	0.13	0	0	tr|A0A2U3TZL8|A0A2U3TZL8_HUMAN/	SameSet/
1423	sp|P30533|AMRP_HUMAN	Alpha-2-macroglobulin receptor-associated protein OS=Homo sapiens OX=9606 GN=LRPAP1 PE=1 SV=1	357	16	0.252	3.923	0
1424	sp|A6NHQ2|FBLL1_HUMAN	rRNA/tRNA 2'-O-methyltransferase fibrillarin-like protein 1 OS=Homo sapiens OX=9606 GN=FBLL1 PE=3 SV=2	334	16	0.111	0	0	sp|P22087|FBRL_HUMAN/	SubSet/
1425	sp|Q8IY37|DHX37_HUMAN	Probable ATP-dependent RNA helicase DHX37 OS=Homo sapiens OX=9606 GN=DHX37 PE=1 SV=1	1157	16	0.14	3.462	0
1426	sp|Q9Y262|EIF3L_HUMAN	Eukaryotic translation initiation factor 3 subunit L OS=Homo sapiens OX=9606 GN=EIF3L PE=1 SV=1	564	16	0.209	0	0	tr|B0QY89|B0QY89_HUMAN/	SameSet/
1427	sp|Q9Y5S9|RBM8A_HUMAN	RNA-binding protein 8A OS=Homo sapiens OX=9606 GN=RBM8A PE=1 SV=1	174	16	0.603	9.208	0
1428	sp|Q96L21|RL10L_HUMAN	60S ribosomal protein L10-like OS=Homo sapiens OX=9606 GN=RPL10L PE=1 SV=3	214	16	0.341	0	0	tr|X1WI28|X1WI28_HUMAN/	SubSet/
1429	tr|G3V220|G3V220_HUMAN	Transcription elongation regulator 1 OS=Homo sapiens OX=9606 GN=TCERG1 PE=1 SV=1	1032	16	0.041	0	0	sp|O14776|TCRG1_HUMAN/	SubSet/
1430	tr|H0Y9K7|H0Y9K7_HUMAN	Splicing factor, proline- and glutamine-rich (Fragment) OS=Homo sapiens OX=9606 GN=SFPQ PE=1 SV=1	223	16	0.363	0	0	sp|P23246|SFPQ_HUMAN/	SubSet/
1431	tr|A8MUS3|A8MUS3_HUMAN	60S ribosomal protein L23a OS=Homo sapiens OX=9606 GN=RPL23A PE=1 SV=1	194	16	0.34	0	0	sp|P62750|RL23A_HUMAN/	SubSet/
1432	tr|Q5QPM2|Q5QPM2_HUMAN	RNA-binding protein Raly (Fragment) OS=Homo sapiens OX=9606 GN=RALY PE=1 SV=1	89	16	0.663	0	0	tr|Q5QPL9|Q5QPL9_HUMAN/	SubSet/
1433	tr|A0A0D9SET8|A0A0D9SET8_HUMAN	F-actin-capping protein subunit alpha OS=Homo sapiens OX=9606 GN=CAPZA2 PE=1 SV=1	174	16	0.724	0	0	sp|P47755|CAZA2_HUMAN/	SubSet/
1434	tr|C9IZK7|C9IZK7_HUMAN	WD repeat-containing protein 43 (Fragment) OS=Homo sapiens OX=9606 GN=WDR43 PE=1 SV=1	187	16	0.465	0	0	sp|Q15061|WDR43_HUMAN/	SubSet/
1435	tr|A0A2R8YF43|A0A2R8YF43_HUMAN	Casein kinase II subunit alpha OS=Homo sapiens OX=9606 GN=CSNK2A1 PE=1 SV=1	363	16	0.32	0	0	tr|A0A2R8YD58|A0A2R8YD58_HUMAN/	SubSet/
1436	tr|F5H303|F5H303_HUMAN	Nucleolar complex protein 4 homolog (Fragment) OS=Homo sapiens OX=9606 GN=NOC4L PE=1 SV=1	270	16	0.344	0	0	sp|Q9BVI4|NOC4L_HUMAN/	SubSet/
1437	tr|H7BYN4|H7BYN4_HUMAN	Kinesin-like protein OS=Homo sapiens OX=9606 GN=KIF23 PE=1 SV=1	952	16	0.131	0	0	tr|A0A2U3TZL8|A0A2U3TZL8_HUMAN/	SameSet/
1438	tr|F8WAN1|F8WAN1_HUMAN	Cytospin-A OS=Homo sapiens OX=9606 GN=SPECC1L-ADORA2A PE=3 SV=2	911	16	0.159	0	0	tr|A0A494C1J1|A0A494C1J1_HUMAN/	SubSet/
1439	tr|H3BMM9|H3BMM9_HUMAN	RNA-binding protein with serine-rich domain 1 (Fragment) OS=Homo sapiens OX=9606 GN=RNPS1 PE=1 SV=1	284	16	0.275	0	0	tr|H3BTC0|H3BTC0_HUMAN/	SameSet/
1440	tr|H3BV80|H3BV80_HUMAN	RNA-binding protein with serine-rich domain 1 OS=Homo sapiens OX=9606 GN=RNPS1 PE=1 SV=2	211	16	0.37	0	0	tr|H3BTC0|H3BTC0_HUMAN/	SameSet/
1441	tr|D6RD66|D6RD66_HUMAN	WD repeat-containing protein 1 (Fragment) OS=Homo sapiens OX=9606 GN=WDR1 PE=1 SV=1	245	16	0.42	0	0	sp|O75083|WDR1_HUMAN/	SubSet/
1442	tr|E9PK25|E9PK25_HUMAN	Cofilin, non-muscle isoform OS=Homo sapiens OX=9606 GN=CFL1 PE=1 SV=1	204	16	0.51	5.119	0
1443	tr|E5RI99|E5RI99_HUMAN	60S ribosomal protein L30 (Fragment) OS=Homo sapiens OX=9606 GN=RPL30 PE=1 SV=1	114	16	0.693	0	0	sp|P62888|RL30_HUMAN/	SubSet/
1444	tr|A0A1W2PRT3|A0A1W2PRT3_HUMAN	Glial fibrillary acidic protein (Fragment) OS=Homo sapiens OX=9606 GN=GFAP PE=1 SV=1	326	16	0.123	0	0	tr|A0A1W2PR46|A0A1W2PR46_HUMAN/	SubSet/
1445	tr|E9PL10|E9PL10_HUMAN	Transcription factor BTF3 OS=Homo sapiens OX=9606 GN=BTF3L4 PE=1 SV=1	145	16	0.503	5.442	0
1446	tr|M0R088|M0R088_HUMAN	Serine/arginine repetitive matrix protein 1 (Fragment) OS=Homo sapiens OX=9606 GN=SRRM1 PE=1 SV=1	681	16	0.178	0	0	tr|A9Z1X7|A9Z1X7_HUMAN/	SubSet/
1447	tr|H7C3Z9|H7C3Z9_HUMAN	Anterior gradient protein 2 homolog (Fragment) OS=Homo sapiens OX=9606 GN=AGR2 PE=1 SV=1	119	16	0.521	0	0	sp|O95994|AGR2_HUMAN/	SubSet/
1448	tr|H0YFD6|H0YFD6_HUMAN	Enoyl-CoA hydratase OS=Homo sapiens OX=9606 GN=HADHA PE=1 SV=2	792	16	0.227	3.976	0
1449	tr|A0A087WWH0|A0A087WWH0_HUMAN	60S ribosomal protein L17 (Fragment) OS=Homo sapiens OX=9606 GN=RPL17 PE=1 SV=6	131	16	0.504	0	0	tr|J3QQT2|J3QQT2_HUMAN/	SubSet/
1450	tr|J3QS96|J3QS96_HUMAN	60S ribosomal protein L17 (Fragment) OS=Homo sapiens OX=9606 GN=RPL17 PE=1 SV=1	138	16	0.478	0	0	tr|J3QQT2|J3QQT2_HUMAN/	SubSet/
1451	tr|H0YBD7|H0YBD7_HUMAN	Heterogeneous nuclear ribonucleoprotein H (Fragment) OS=Homo sapiens OX=9606 GN=HNRNPH1 PE=1 SV=8	194	16	0.33	0	0	tr|G8JLB6|G8JLB6_HUMAN/	SubSet/
1452	tr|U3KQK2|U3KQK2_HUMAN	Tropomyosin beta chain (Fragment) OS=Homo sapiens OX=9606 GN=TPM2 PE=1 SV=1	111	16	0.369	0	0	sp|P67936|TPM4_HUMAN/tr|Q5TCU3|Q5TCU3_HUMAN/	SubSet/SubSet/
1453	tr|F8VSA4|F8VSA4_HUMAN	Coronin (Fragment) OS=Homo sapiens OX=9606 GN=CORO1C PE=1 SV=1	162	16	0.253	0	0	sp|Q9ULV4|COR1C_HUMAN/	SubSet/
1454	tr|H3BTC0|H3BTC0_HUMAN	RNA-binding protein with serine-rich domain 1 (Fragment) OS=Homo sapiens OX=9606 GN=RNPS1 PE=1 SV=1	302	16	0.258	4.03	0
1455	tr|J3QLD4|J3QLD4_HUMAN	Nuclear pore complex protein Nup85 (Fragment) OS=Homo sapiens OX=9606 GN=NUP85 PE=1 SV=1	272	16	0.349	0	0	sp|Q9BW27|NUP85_HUMAN/	SubSet/
1456	tr|I3L3I9|I3L3I9_HUMAN	Aldehyde dehydrogenase, dimeric NADP-preferring OS=Homo sapiens OX=9606 GN=ALDH3A1 PE=1 SV=1	380	16	0.332	0	0	tr|E9PNN6|E9PNN6_HUMAN/	SubSet/
1457	tr|C9J6P4|C9J6P4_HUMAN	Zinc finger CCCH-type antiviral protein 1 OS=Homo sapiens OX=9606 GN=ZC3HAV1 PE=1 SV=1	1024	16	0.158	0	0	sp|Q7Z2W4|ZCCHV_HUMAN/	SubSet/
1458	tr|F8VTT6|F8VTT6_HUMAN	Coronin (Fragment) OS=Homo sapiens OX=9606 GN=CORO1C PE=1 SV=1	169	16	0.243	0	0	sp|Q9ULV4|COR1C_HUMAN/	SubSet/
1459	tr|C9JBL0|C9JBL0_HUMAN	Nuclear autoantigen Sp-100 (Fragment) OS=Homo sapiens OX=9606 GN=SP100 PE=1 SV=8	192	16	0.578	0	0	sp|P23497|SP100_HUMAN/	SubSet/
1460	tr|F8VRE9|F8VRE9_HUMAN	Coronin (Fragment) OS=Homo sapiens OX=9606 GN=CORO1C PE=1 SV=1	163	16	0.252	0	0	sp|Q9ULV4|COR1C_HUMAN/	SubSet/
1461	tr|G3V2A3|G3V2A3_HUMAN	Tubulin beta chain (Fragment) OS=Homo sapiens OX=9606 GN=TUBB3 PE=1 SV=1	189	16	0.291	0	0	sp|P68371|TBB4B_HUMAN/sp|P07437|TBB5_HUMAN/sp|Q13509|TBB3_HUMAN/	SubSet/SubSet/SubSet/
1462	tr|F8W6C2|F8W6C2_HUMAN	SPATS2-like protein (Fragment) OS=Homo sapiens OX=9606 GN=SPATS2L PE=1 SV=8	265	16	0.362	0	0	sp|Q9NUQ6|SPS2L_HUMAN/	SubSet/
1463	tr|K7EJJ5|K7EJJ5_HUMAN	Clathrin heavy chain 1 (Fragment) OS=Homo sapiens OX=9606 GN=CLTC PE=1 SV=1	222	16	0.387	0	0	tr|A0A087WVQ6|A0A087WVQ6_HUMAN/	SubSet/
1464	tr|F8VUX3|F8VUX3_HUMAN	Coronin OS=Homo sapiens OX=9606 GN=CORO1C PE=1 SV=1	159	16	0.258	0	0	sp|Q9ULV4|COR1C_HUMAN/	SubSet/
1465	tr|H7BY10|H7BY10_HUMAN	60S ribosomal protein L23a (Fragment) OS=Homo sapiens OX=9606 GN=RPL23A PE=1 SV=1	158	16	0.418	0	0	sp|P62750|RL23A_HUMAN/	SubSet/
1466	tr|A0A2U3TZL8|A0A2U3TZL8_HUMAN	Kinesin-like protein OS=Homo sapiens OX=9606 GN=KIF23 PE=1 SV=1	810	16	0.154	3.405	0
1467	tr|H0YNJ8|H0YNJ8_HUMAN	Tropomodulin-3 OS=Homo sapiens OX=9606 GN=TMOD3 PE=1 SV=1	213	16	0.577	0	0	sp|Q9NYL9|TMOD3_HUMAN/	SubSet/
1468	tr|K7EIR0|K7EIR0_HUMAN	WD repeat-containing protein 18 OS=Homo sapiens OX=9606 GN=WDR18 PE=1 SV=1	409	16	0.279	0	0	tr|U3KQC1|U3KQC1_HUMAN/	SubSet/
1469	tr|C9JQ00|C9JQ00_HUMAN	Tubulin alpha chain (Fragment) OS=Homo sapiens OX=9606 GN=TUBA4A PE=1 SV=1	180	16	0.456	0	0	sp|P68366|TBA4A_HUMAN/	SubSet/
1470	tr|Q5T0I0|Q5T0I0_HUMAN	Actin-depolymerizing factor (Fragment) OS=Homo sapiens OX=9606 GN=GSN PE=1 SV=1	260	16	0.362	0	0	tr|A0A0A0MT01|A0A0A0MT01_HUMAN/	SubSet/
1471	tr|H7C2Q9|H7C2Q9_HUMAN	H/ACA ribonucleoprotein complex subunit DKC1 (Fragment) OS=Homo sapiens OX=9606 GN=DKC1 PE=1 SV=1	169	16	0.521	0	0	sp|O60832|DKC1_HUMAN/	SubSet/
1472	tr|H0YIB2|H0YIB2_HUMAN	Keratin, type II cytoskeletal 8 (Fragment) OS=Homo sapiens OX=9606 GN=KRT8 PE=1 SV=2	35	16	0.571	0	0	sp|P05787|K2C8_HUMAN/	SubSet/
1473	tr|C9JEV8|C9JEV8_HUMAN	Tubulin alpha chain (Fragment) OS=Homo sapiens OX=9606 GN=TUBA4A PE=1 SV=1	153	16	0.536	0	0	sp|P68366|TBA4A_HUMAN/	SubSet/
1474	tr|H0Y449|H0Y449_HUMAN	Y-box-binding protein 1 (Fragment) OS=Homo sapiens OX=9606 GN=YBX1 PE=1 SV=1	374	16	0.43	0	0	sp|P67809|YBOX1_HUMAN/	SubSet/
1475	tr|U3KQ12|U3KQ12_HUMAN	Histone deacetylase complex subunit SAP18 (Fragment) OS=Homo sapiens OX=9606 GN=SAP18 PE=1 SV=1	59	16	0.627	0	0	sp|O00422|SAP18_HUMAN/	SubSet/
1476	tr|H0YKD8|H0YKD8_HUMAN	60S ribosomal protein L28 OS=Homo sapiens OX=9606 GN=RPL28 PE=1 SV=1	170	16	0.4	0	0	sp|P46779|RL28_HUMAN/	SubSet/
1477	tr|G3V3T3|G3V3T3_HUMAN	Apoptotic chromatin condensation inducer in the nucleus (Fragment) OS=Homo sapiens OX=9606 GN=ACIN1 PE=1 SV=1	194	16	0.423	0	0	tr|E7EQT4|E7EQT4_HUMAN/	SubSet/
1478	tr|H0YCG1|H0YCG1_HUMAN	Splicing factor 3B subunit 2 (Fragment) OS=Homo sapiens OX=9606 GN=SF3B2 PE=1 SV=1	387	16	0.424	0	0	sp|Q13435|SF3B2_HUMAN/	SubSet/
1479	tr|H0YE40|H0YE40_HUMAN	CD44 antigen (Fragment) OS=Homo sapiens OX=9606 GN=CD44 PE=1 SV=1	82	16	0.707	0	0	tr|H0YD13|H0YD13_HUMAN/	SubSet/
1480	tr|H0YIB4|H0YIB4_HUMAN	Serine/arginine-rich-splicing factor 9 (Fragment) OS=Homo sapiens OX=9606 GN=SRSF9 PE=1 SV=8	109	16	0.56	0	0	sp|Q13242|SRSF9_HUMAN/	SubSet/
1481	tr|H0YBN4|H0YBN4_HUMAN	Polyadenylate-binding protein 1 (Fragment) OS=Homo sapiens OX=9606 GN=PABPC1 PE=1 SV=8	174	16	0.546	0	0	sp|P11940|PABP1_HUMAN/	SubSet/
1482	tr|B0QY89|B0QY89_HUMAN	Eukaryotic translation initiation factor 3 subunit L OS=Homo sapiens OX=9606 GN=EIF3L PE=1 SV=1	607	16	0.194	3.566	0
1483	tr|K7EJV9|K7EJV9_HUMAN	60S ribosomal protein L23a (Fragment) OS=Homo sapiens OX=9606 GN=RPL23A PE=1 SV=1	170	16	0.388	0	0	sp|P62750|RL23A_HUMAN/	SubSet/
1484	tr|H0YL55|H0YL55_HUMAN	SAFB-like transcription modulator (Fragment) OS=Homo sapiens OX=9606 GN=SLTM PE=1 SV=1	229	16	0.528	0	0	sp|Q9NWH9|SLTM_HUMAN/	SubSet/
1485	tr|Q5QPR4|Q5QPR4_HUMAN	Cyclin-dependent kinase 11A OS=Homo sapiens OX=9606 GN=CDK11A PE=1 SV=1	746	16	0.141	0	0	tr|A0A0D9SEN2|A0A0D9SEN2_HUMAN/	SubSet/
1486	tr|H0Y8L7|H0Y8L7_HUMAN	40S ribosomal protein S3a (Fragment) OS=Homo sapiens OX=9606 GN=RPS3A PE=1 SV=1	190	16	0.447	0	0	sp|P61247|RS3A_HUMAN/	SubSet/
1487	tr|E5RH77|E5RH77_HUMAN	40S ribosomal protein S14 OS=Homo sapiens OX=9606 GN=RPS14 PE=1 SV=1	134	16	0.433	0	0	tr|A0A2R8Y811|A0A2R8Y811_HUMAN/	SubSet/
1488	tr|F8VS66|F8VS66_HUMAN	Tubulin alpha-1C chain OS=Homo sapiens OX=9606 GN=TUBA1C PE=3 SV=1	130	16	0.677	0	0	sp|P68363|TBA1B_HUMAN/sp|Q71U36|TBA1A_HUMAN/tr|F5H5D3|F5H5D3_HUMAN/	SubSet/SubSet/SubSet/
1489	tr|A0A087WTJ7|A0A087WTJ7_HUMAN	Tropomyosin alpha-1 chain OS=Homo sapiens OX=9606 GN=TPM1 PE=1 SV=1	106	16	0.321	0	0	tr|A0A0S2Z4G6|A0A0S2Z4G6_HUMAN/	SubSet/
1490	tr|F8VVB7|F8VVB7_HUMAN	Coronin (Fragment) OS=Homo sapiens OX=9606 GN=CORO1C PE=1 SV=1	181	16	0.227	0	0	sp|Q9ULV4|COR1C_HUMAN/	SubSet/
1491	tr|B4DXZ6|B4DXZ6_HUMAN	Fragile X mental retardation syndrome-related protein 1 OS=Homo sapiens OX=9606 GN=FXR1 PE=1 SV=1	608	16	0.237	0	0	sp|P51114|FXR1_HUMAN/	SubSet/
1492	tr|Q5SWC8|Q5SWC8_HUMAN	Heterochromatin protein 1-binding protein 3 (Fragment) OS=Homo sapiens OX=9606 GN=HP1BP3 PE=1 SV=1	278	16	0.327	0	0	sp|Q5SSJ5|HP1B3_HUMAN/	SubSet/
1493	tr|F8W1H8|F8W1H8_HUMAN	Coronin (Fragment) OS=Homo sapiens OX=9606 GN=CORO1C PE=1 SV=1	151	16	0.272	0	0	sp|Q9ULV4|COR1C_HUMAN/	SubSet/
1494	tr|J3KRB3|J3KRB3_HUMAN	60S ribosomal protein L17 (Fragment) OS=Homo sapiens OX=9606 GN=RPL17 PE=1 SV=3	129	16	0.512	0	0	tr|J3QQT2|J3QQT2_HUMAN/	SubSet/
1495	tr|E9PK58|E9PK58_HUMAN	LIM domain only protein 7 (Fragment) OS=Homo sapiens OX=9606 GN=LMO7 PE=1 SV=8	165	16	0.527	0	0	tr|E9PMP7|E9PMP7_HUMAN/	SubSet/
1496	tr|C9JJQ8|C9JJQ8_HUMAN	Tubulin alpha chain (Fragment) OS=Homo sapiens OX=9606 GN=TUBA4A PE=1 SV=1	198	16	0.414	0	0	sp|P68366|TBA4A_HUMAN/	SubSet/
1497	tr|H7C5L4|H7C5L4_HUMAN	Filamin-B (Fragment) OS=Homo sapiens OX=9606 GN=FLNB PE=1 SV=1	135	16	0.637	0	0	sp|O75369|FLNB_HUMAN/	SubSet/
1498	tr|H0YMD9|H0YMD9_HUMAN	Annexin A2 (Fragment) OS=Homo sapiens OX=9606 GN=ANXA2 PE=1 SV=1	65	16	0.923	0	0	sp|P07355|ANXA2_HUMAN/	SubSet/
1499	tr|Q8IXW7|Q8IXW7_HUMAN	FMR1 protein OS=Homo sapiens OX=9606 GN=FMR1 PE=1 SV=1	297	16	0.441	0	0	sp|Q06787|FMR1_HUMAN/tr|G3V0J0|G3V0J0_HUMAN/	SubSet/SubSet/
1500	tr|A8MYB8|A8MYB8_HUMAN	Aldehyde dehydrogenase, dimeric NADP-preferring OS=Homo sapiens OX=9606 GN=ALDH3A1 PE=1 SV=1	389	16	0.344	0	0	tr|E9PNN6|E9PNN6_HUMAN/	SubSet/
1501	tr|K7ERT8|K7ERT8_HUMAN	60S ribosomal protein L23a (Fragment) OS=Homo sapiens OX=9606 GN=RPL23A PE=1 SV=1	175	16	0.377	0	0	sp|P62750|RL23A_HUMAN/	SubSet/
1502	tr|H0YJW3|H0YJW3_HUMAN	Alpha-actinin-1 (Fragment) OS=Homo sapiens OX=9606 GN=ACTN1 PE=1 SV=1	251	16	0.55	0	0	sp|P12814|ACTN1_HUMAN/	SubSet/
1503	tr|J3QLC8|J3QLC8_HUMAN	60S ribosomal protein L17 OS=Homo sapiens OX=9606 GN=RPL17 PE=1 SV=1	174	16	0.402	0	0	tr|J3QQT2|J3QQT2_HUMAN/	SubSet/
1504	tr|V9GYG0|V9GYG0_HUMAN	ADP/ATP translocase 1 OS=Homo sapiens OX=9606 GN=SLC25A4 PE=1 SV=1	208	16	0.231	0	0	sp|P12235|ADT1_HUMAN/	SubSet/
1505	tr|F5H6P7|F5H6P7_HUMAN	Protein mago nashi homolog 2 OS=Homo sapiens OX=9606 GN=MAGOHB PE=3 SV=1	102	16	0.539	0	0	sp|P61326|MGN_HUMAN/sp|Q96A72|MGN2_HUMAN/	SubSet/SubSet/
1506	tr|I3L3P7|I3L3P7_HUMAN	40S ribosomal protein S15a OS=Homo sapiens OX=9606 GN=RPS15A PE=1 SV=1	100	16	0.6	0	0	sp|P62244|RS15A_HUMAN/	SubSet/
1507	sp|Q5TAP6|UT14C_HUMAN	U3 small nucleolar RNA-associated protein 14 homolog C OS=Homo sapiens OX=9606 GN=UTP14C PE=1 SV=1	766	15	0.134	0	0	sp|Q9BVJ6|UT14A_HUMAN/	SubSet/
1508	sp|Q96SI9|STRBP_HUMAN	Spermatid perinuclear RNA-binding protein OS=Homo sapiens OX=9606 GN=STRBP PE=1 SV=1	672	15	0.076	0	0	sp|Q12906|ILF3_HUMAN/	SubSet/
1509	sp|O95793|STAU1_HUMAN	Double-stranded RNA-binding protein Staufen homolog 1 OS=Homo sapiens OX=9606 GN=STAU1 PE=1 SV=2	577	15	0.206	0	0	tr|Q5JW30|Q5JW30_HUMAN/	SameSet/
1510	sp|P55072|TERA_HUMAN	Transitional endoplasmic reticulum ATPase OS=Homo sapiens OX=9606 GN=VCP PE=1 SV=4	806	15	0.177	5.532	0
1511	sp|Q6ZMP0|THSD4_HUMAN	Thrombospondin type-1 domain-containing protein 4 OS=Homo sapiens OX=9606 GN=THSD4 PE=2 SV=2	1018	15	0.146	4.264	0
1512	sp|P62318|SMD3_HUMAN	Small nuclear ribonucleoprotein Sm D3 OS=Homo sapiens OX=9606 GN=SNRPD3 PE=1 SV=1	126	15	0.476	7.686	0
1513	sp|P62306|RUXF_HUMAN	Small nuclear ribonucleoprotein F OS=Homo sapiens OX=9606 GN=SNRPF PE=1 SV=1	86	15	0.5	6.843	0
1514	sp|Q5QJE6|TDIF2_HUMAN	Deoxynucleotidyltransferase terminal-interacting protein 2 OS=Homo sapiens OX=9606 GN=DNTTIP2 PE=1 SV=2	756	15	0.204	4.623	0
1515	sp|Q6DKI1|RL7L_HUMAN	60S ribosomal protein L7-like 1 OS=Homo sapiens OX=9606 GN=RPL7L1 PE=1 SV=2	255	15	0.298	6.685	0
1516	sp|P45877|PPIC_HUMAN	Peptidyl-prolyl cis-trans isomerase C OS=Homo sapiens OX=9606 GN=PPIC PE=1 SV=1	212	15	0.061	0	0	sp|P23284|PPIB_HUMAN/	SubSet/
1517	sp|Q96FV9|THOC1_HUMAN	THO complex subunit 1 OS=Homo sapiens OX=9606 GN=THOC1 PE=1 SV=1	657	15	0.222	0	0	tr|A0A087WWS1|A0A087WWS1_HUMAN/	SameSet/
1518	sp|P62910|RL32_HUMAN	60S ribosomal protein L32 OS=Homo sapiens OX=9606 GN=RPL32 PE=1 SV=2	135	15	0.444	0	0	tr|F8W727|F8W727_HUMAN/	SameSet/
1519	sp|P62280|RS11_HUMAN	40S ribosomal protein S11 OS=Homo sapiens OX=9606 GN=RPS11 PE=1 SV=3	158	15	0.487	4.186	0
1520	sp|Q9H853|TBA4B_HUMAN	Putative tubulin-like protein alpha-4B OS=Homo sapiens OX=9606 GN=TUBA4B PE=5 SV=2	241	15	0.195	0	0	sp|P68363|TBA1B_HUMAN/sp|P68366|TBA4A_HUMAN/tr|F5H5D3|F5H5D3_HUMAN/	SubSet/SubSet/SubSet/
1521	sp|Q27J81|INF2_HUMAN	Inverted formin-2 OS=Homo sapiens OX=9606 GN=INF2 PE=1 SV=2	1249	15	0.064	0	0	tr|A0A6Q8PHA2|A0A6Q8PHA2_HUMAN/	SameSet/
1522	sp|P83111|LACTB_HUMAN	Serine beta-lactamase-like protein LACTB, mitochondrial OS=Homo sapiens OX=9606 GN=LACTB PE=1 SV=2	547	15	0.247	6.385	0
1523	sp|O00746|NDKM_HUMAN	Nucleoside diphosphate kinase, mitochondrial OS=Homo sapiens OX=9606 GN=NME4 PE=1 SV=1	187	15	0.46	0	0	tr|Q4TT34|Q4TT34_HUMAN/	SameSet/
1524	sp|Q00688|FKBP3_HUMAN	Peptidyl-prolyl cis-trans isomerase FKBP3 OS=Homo sapiens OX=9606 GN=FKBP3 PE=1 SV=1	224	15	0.344	6.575	0
1525	sp|Q9NQS7|INCE_HUMAN	Inner centromere protein OS=Homo sapiens OX=9606 GN=INCENP PE=1 SV=3	918	15	0.068	1.246	0
1526	sp|O43790|KRT86_HUMAN	Keratin, type II cuticular Hb6 OS=Homo sapiens OX=9606 GN=KRT86 PE=1 SV=1	486	15	0.156	2.836	0
1527	sp|Q5SRE5|NU188_HUMAN	Nucleoporin NUP188 OS=Homo sapiens OX=9606 GN=NUP188 PE=1 SV=1	1749	15	0.09	5.132	0
1528	sp|P00338|LDHA_HUMAN	L-lactate dehydrogenase A chain OS=Homo sapiens OX=9606 GN=LDHA PE=1 SV=2	332	15	0.316	4.293	0
1529	sp|Q1ED39|KNOP1_HUMAN	Lysine-rich nucleolar protein 1 OS=Homo sapiens OX=9606 GN=KNOP1 PE=1 SV=1	458	15	0.369	6.271	0
1530	sp|O00267|SPT5H_HUMAN	Transcription elongation factor SPT5 OS=Homo sapiens OX=9606 GN=SUPT5H PE=1 SV=1	1087	15	0.161	4.344	0
1531	sp|P22090|RS4Y1_HUMAN	40S ribosomal protein S4, Y isoform 1 OS=Homo sapiens OX=9606 GN=RPS4Y1 PE=1 SV=2	263	15	0.221	0	0	sp|P62701|RS4X_HUMAN/	SubSet/
1532	sp|Q8TD47|RS4Y2_HUMAN	40S ribosomal protein S4, Y isoform 2 OS=Homo sapiens OX=9606 GN=RPS4Y2 PE=2 SV=3	263	15	0.198	0	0	sp|P62701|RS4X_HUMAN/	SubSet/
1533	sp|Q16576|RBBP7_HUMAN	Histone-binding protein RBBP7 OS=Homo sapiens OX=9606 GN=RBBP7 PE=1 SV=1	425	15	0.273	0	0	tr|E9PC52|E9PC52_HUMAN/	SameSet/
1534	sp|Q13838|DX39B_HUMAN	Spliceosome RNA helicase DDX39B OS=Homo sapiens OX=9606 GN=DDX39B PE=1 SV=1	428	15	0.159	1.853	0
1535	sp|P05204|HMGN2_HUMAN	Non-histone chromosomal protein HMG-17 OS=Homo sapiens OX=9606 GN=HMGN2 PE=1 SV=3	90	15	0.311	4.748	0
1536	sp|P78385|KRT83_HUMAN	Keratin, type II cuticular Hb3 OS=Homo sapiens OX=9606 GN=KRT83 PE=1 SV=2	493	15	0.164	2.877	0
1537	sp|Q10567|AP1B1_HUMAN	AP-1 complex subunit beta-1 OS=Homo sapiens OX=9606 GN=AP1B1 PE=1 SV=2	949	15	0.123	0	0	sp|P63010|AP2B1_HUMAN/	SubSet/
1538	sp|P59998|ARPC4_HUMAN	Actin-related protein 2/3 complex subunit 4 OS=Homo sapiens OX=9606 GN=ARPC4 PE=1 SV=3	168	15	0.435	0	0	tr|F8WCF6|F8WCF6_HUMAN/	SameSet/
1539	sp|O00148|DX39A_HUMAN	ATP-dependent RNA helicase DDX39A OS=Homo sapiens OX=9606 GN=DDX39A PE=1 SV=2	427	15	0.164	1.877	0
1540	sp|P49411|EFTU_HUMAN	Elongation factor Tu, mitochondrial OS=Homo sapiens OX=9606 GN=TUFM PE=1 SV=2	452	15	0.184	5.011	0
1541	sp|Q9P258|RCC2_HUMAN	Protein RCC2 OS=Homo sapiens OX=9606 GN=RCC2 PE=1 SV=2	522	15	0.205	4.759	0
1542	tr|H0Y9P0|H0Y9P0_HUMAN	Receptor of-activated protein C kinase 1 (Fragment) OS=Homo sapiens OX=9606 GN=RACK1 PE=1 SV=1	83	15	0.422	0	0	sp|P63244|RACK1_HUMAN/	SubSet/
1543	tr|D3YTB1|D3YTB1_HUMAN	60S ribosomal protein L32 (Fragment) OS=Homo sapiens OX=9606 GN=RPL32 PE=1 SV=1	133	15	0.451	0	0	tr|F8W727|F8W727_HUMAN/	SameSet/
1544	tr|A0A494BZU9|A0A494BZU9_HUMAN	Nuclear pore complex protein Nup214 (Fragment) OS=Homo sapiens OX=9606 GN=NUP214 PE=1 SV=1	720	15	0.131	0	0	tr|A0A494C1F2|A0A494C1F2_HUMAN/	SubSet/
1545	tr|F8W727|F8W727_HUMAN	60S ribosomal protein L32 OS=Homo sapiens OX=9606 GN=RPL32 PE=1 SV=1	153	15	0.392	4.354	0
1546	tr|A0A087WWS1|A0A087WWS1_HUMAN	THO complex subunit 1 OS=Homo sapiens OX=9606 GN=THOC1 PE=1 SV=1	657	15	0.222	3.815	0
1547	tr|A0A087WU93|A0A087WU93_HUMAN	AP-2 complex subunit beta (Fragment) OS=Homo sapiens OX=9606 GN=AP2B1 PE=1 SV=1	663	15	0.204	0	0	sp|P63010|AP2B1_HUMAN/	SubSet/
1548	tr|Q5JW30|Q5JW30_HUMAN	Double-stranded RNA-binding protein Staufen homolog 1 OS=Homo sapiens OX=9606 GN=STAU1 PE=1 SV=1	494	15	0.241	3.977	0
1549	tr|B1AK85|B1AK85_HUMAN	F-actin-capping protein subunit beta OS=Homo sapiens OX=9606 GN=CAPZB PE=1 SV=1	260	15	0.396	0	0	tr|B1AK88|B1AK88_HUMAN/	SubSet/
1550	tr|G3V579|G3V579_HUMAN	Pinin OS=Homo sapiens OX=9606 GN=PNN PE=1 SV=1	124	15	0.46	0	0	sp|Q9H307|PININ_HUMAN/	SubSet/
1551	tr|G3V5F0|G3V5F0_HUMAN	Pinin OS=Homo sapiens OX=9606 GN=PNN PE=1 SV=1	117	15	0.487	0	0	sp|Q9H307|PININ_HUMAN/	SubSet/
1552	tr|A0A2R8YFU2|A0A2R8YFU2_HUMAN	Casein kinase II subunit alpha OS=Homo sapiens OX=9606 GN=CSNK2A1 PE=1 SV=1	374	15	0.307	0	0	tr|A0A2R8YD58|A0A2R8YD58_HUMAN/	SubSet/
1553	tr|K7EKJ9|K7EKJ9_HUMAN	Interleukin enhancer-binding factor 3 (Fragment) OS=Homo sapiens OX=9606 GN=ILF3 PE=1 SV=1	254	15	0.366	0	0	sp|Q12906|ILF3_HUMAN/	SubSet/
1554	tr|F5H669|F5H669_HUMAN	Cleavage and polyadenylation-specificity factor subunit 7 (Fragment) OS=Homo sapiens OX=9606 GN=CPSF7 PE=1 SV=1	374	15	0.275	0	0	sp|Q8N684|CPSF7_HUMAN/	SubSet/
1555	tr|H7C5W8|H7C5W8_HUMAN	Alpha-actinin-1 (Fragment) OS=Homo sapiens OX=9606 GN=ACTN1 PE=1 SV=1	297	15	0.481	0	0	sp|P12814|ACTN1_HUMAN/	SubSet/
1556	tr|A0A6Q8PHG2|A0A6Q8PHG2_HUMAN	Inverted formin-2 OS=Homo sapiens OX=9606 GN=INF2 PE=4 SV=1	1250	15	0.064	0	0	tr|A0A6Q8PHA2|A0A6Q8PHA2_HUMAN/	SameSet/
1557	tr|A0A6Q8PH71|A0A6Q8PH71_HUMAN	Inverted formin-2 OS=Homo sapiens OX=9606 GN=INF2 PE=4 SV=1	1255	15	0.064	0	0	tr|A0A6Q8PHA2|A0A6Q8PHA2_HUMAN/	SameSet/
1558	tr|J3QLN6|J3QLN6_HUMAN	RNA helicase (Fragment) OS=Homo sapiens OX=9606 GN=EIF4A1 PE=1 SV=1	163	15	0.466	0	0	sp|P60842|IF4A1_HUMAN/	SubSet/
1559	tr|C9JEH7|C9JEH7_HUMAN	40S ribosomal protein S4, Y isoform 1 (Fragment) OS=Homo sapiens OX=9606 GN=RPS4Y1 PE=1 SV=1	262	15	0.221	0	0	sp|P62701|RS4X_HUMAN/	SubSet/
1560	tr|A0A6Q8PGN3|A0A6Q8PGN3_HUMAN	Inverted formin-2 OS=Homo sapiens OX=9606 GN=INF2 PE=4 SV=1	1241	15	0.064	0	0	tr|A0A6Q8PHA2|A0A6Q8PHA2_HUMAN/	SameSet/
1561	tr|A6NL93|A6NL93_HUMAN	Non-histone chromosomal protein HMG-14 OS=Homo sapiens OX=9606 GN=HMGN1 PE=1 SV=1	90	15	0.478	0	0	tr|A6NEL0|A6NEL0_HUMAN/	SubSet/
1562	tr|A0A590UJB9|A0A590UJB9_HUMAN	Tropomyosin alpha-4 chain OS=Homo sapiens OX=9606 GN=TPM4 PE=1 SV=1	44	15	0.705	0	0	sp|P67936|TPM4_HUMAN/	SubSet/
1563	tr|F5H3Y4|F5H3Y4_HUMAN	Probable ATP-dependent RNA helicase DHX37 (Fragment) OS=Homo sapiens OX=9606 GN=DHX37 PE=1 SV=2	999	15	0.15	0	0	sp|Q8IY37|DHX37_HUMAN/	SubSet/
1564	tr|H7C2K3|H7C2K3_HUMAN	SUN domain-containing protein 1 (Fragment) OS=Homo sapiens OX=9606 GN=SUN1 PE=1 SV=1	427	15	0.293	0	0	tr|H0Y742|H0Y742_HUMAN/tr|E9PHI4|E9PHI4_HUMAN/	SubSet/SubSet/
1565	tr|D6RCF2|D6RCF2_HUMAN	Histone H2A OS=Homo sapiens OX=9606 GN=MACROH2A1 PE=1 SV=1	165	15	0.479	0	0	sp|O75367|H2AY_HUMAN/	SubSet/
1566	tr|A0A087WXU8|A0A087WXU8_HUMAN	ATP-dependent RNA helicase DDX24 OS=Homo sapiens OX=9606 GN=DDX24 PE=1 SV=1	485	15	0.225	0	0	tr|G3V529|G3V529_HUMAN/	SubSet/
1567	tr|D6RGZ6|D6RGZ6_HUMAN	Versican core protein (Fragment) OS=Homo sapiens OX=9606 GN=VCAN PE=1 SV=1	1240	15	0.099	0	0	sp|P13611|CSPG2_HUMAN/	SubSet/
1568	tr|C9JKY1|C9JKY1_HUMAN	Junction plakoglobin (Fragment) OS=Homo sapiens OX=9606 GN=JUP PE=1 SV=8	297	15	0.444	0	0	sp|P14923|PLAK_HUMAN/	SubSet/
1569	tr|F8WD59|F8WD59_HUMAN	40S ribosomal protein SA (Fragment) OS=Homo sapiens OX=9606 GN=RPSA PE=1 SV=2	116	15	0.491	0	0	tr|A0A0C4DG17|A0A0C4DG17_HUMAN/	SubSet/
1570	tr|E9PP50|E9PP50_HUMAN	Cofilin, non-muscle isoform (Fragment) OS=Homo sapiens OX=9606 GN=CFL1 PE=1 SV=8	159	15	0.566	0	0	tr|E9PK25|E9PK25_HUMAN/	SubSet/
1571	tr|G3V3A4|G3V3A4_HUMAN	SNW domain-containing protein 1 OS=Homo sapiens OX=9606 GN=SNW1 PE=1 SV=1	571	15	0.243	0	0	sp|Q13573|SNW1_HUMAN/	SubSet/
1572	tr|E9PFW8|E9PFW8_HUMAN	Sequestosome-1 (Fragment) OS=Homo sapiens OX=9606 GN=SQSTM1 PE=1 SV=1	167	15	0.419	0	0	sp|Q13501|SQSTM_HUMAN/	SubSet/
1573	tr|M0R1A7|M0R1A7_HUMAN	60S ribosomal protein L18a OS=Homo sapiens OX=9606 GN=RPL18A PE=1 SV=1	147	15	0.585	0	0	sp|Q02543|RL18A_HUMAN/	SubSet/
1574	tr|F6XFR5|F6XFR5_HUMAN	Actin-binding LIM protein 1 (Fragment) OS=Homo sapiens OX=9606 GN=ABLIM1 PE=1 SV=1	173	15	0.642	0	0	tr|H0Y7N6|H0Y7N6_HUMAN/	SubSet/
1575	tr|F8VRZ4|F8VRZ4_HUMAN	Tubulin alpha-1A chain (Fragment) OS=Homo sapiens OX=9606 GN=TUBA1A PE=1 SV=1	112	15	0.643	0	0	sp|P68363|TBA1B_HUMAN/sp|Q71U36|TBA1A_HUMAN/tr|F5H5D3|F5H5D3_HUMAN/	SubSet/SubSet/SubSet/
1576	tr|M0R210|M0R210_HUMAN	40S ribosomal protein S16 OS=Homo sapiens OX=9606 GN=RPS16 PE=1 SV=1	129	15	0.473	0	0	sp|P62249|RS16_HUMAN/	SubSet/
1577	tr|A0A087WWT3|A0A087WWT3_HUMAN	Albumin OS=Homo sapiens OX=9606 GN=ALB PE=1 SV=1	396	15	0.152	0	0	tr|A0A0C4DGB6|A0A0C4DGB6_HUMAN/	SubSet/
1578	tr|A0A0G2JJQ6|A0A0G2JJQ6_HUMAN	Flotillin (Fragment) OS=Homo sapiens OX=9606 GN=FLOT1 PE=1 SV=1	210	15	0.457	0	0	sp|O75955|FLOT1_HUMAN/	SubSet/
1579	tr|A0A0B4J230|A0A0B4J230_HUMAN	ATP synthase F1 subunit epsilon OS=Homo sapiens OX=9606 GN=ATP5IF1 PE=1 SV=1	75	15	0.347	0	0	sp|Q9UII2|ATIF1_HUMAN/	SubSet/
1580	tr|E9PPY6|E9PPY6_HUMAN	Heat shock cognate 71 kDa protein (Fragment) OS=Homo sapiens OX=9606 GN=HSPA8 PE=1 SV=1	137	15	0.803	0	0	sp|P11142|HSP7C_HUMAN/	SubSet/
1581	tr|E9PLU6|E9PLU6_HUMAN	LIM domain only protein 7 (Fragment) OS=Homo sapiens OX=9606 GN=LMO7 PE=1 SV=1	121	15	0.653	0	0	tr|E9PMP7|E9PMP7_HUMAN/	SubSet/
1582	tr|A0A6Q8PF29|A0A6Q8PF29_HUMAN	Inverted formin-2 OS=Homo sapiens OX=9606 GN=INF2 PE=4 SV=1	1133	15	0.071	0	0	tr|A0A6Q8PHA2|A0A6Q8PHA2_HUMAN/	SameSet/
1583	tr|A0A087WYY5|A0A087WYY5_HUMAN	Serine/threonine-protein phosphatase OS=Homo sapiens OX=9606 GN=PPP1CC PE=1 SV=1	140	15	0.421	0	0	tr|F8VYE8|F8VYE8_HUMAN/	SubSet/
1584	tr|M0R3H0|M0R3H0_HUMAN	40S ribosomal protein S16 OS=Homo sapiens OX=9606 GN=RPS16 PE=1 SV=1	100	15	0.57	0	0	sp|P62249|RS16_HUMAN/	SubSet/
1585	tr|F8WCF6|F8WCF6_HUMAN	Actin-related protein 2/3 complex subunit 4 OS=Homo sapiens OX=9606 GN=ARPC4-TTLL3 PE=3 SV=1	181	15	0.403	5.59	0
1586	tr|E9PQ57|E9PQ57_HUMAN	Rae1 protein homolog OS=Homo sapiens OX=9606 GN=RAE1 PE=1 SV=1	437	15	0.217	0	0	sp|P78406|RAE1L_HUMAN/	SubSet/
1587	tr|G3V1A4|G3V1A4_HUMAN	Cofilin, non-muscle isoform OS=Homo sapiens OX=9606 GN=CFL1 PE=1 SV=1	149	15	0.617	0	0	tr|E9PK25|E9PK25_HUMAN/	SubSet/
1588	tr|A0A2R8YDN5|A0A2R8YDN5_HUMAN	Elongation factor 1-alpha 2 (Fragment) OS=Homo sapiens OX=9606 GN=EEF1A2 PE=1 SV=1	106	15	0.406	0	0	sp|P68104|EF1A1_HUMAN/	SubSet/
1589	tr|H3BV41|H3BV41_HUMAN	Cleavage and polyadenylation-specificity factor subunit 5 (Fragment) OS=Homo sapiens OX=9606 GN=NUDT21 PE=1 SV=1	71	15	0.803	0	0	sp|O43809|CPSF5_HUMAN/	SubSet/
1590	tr|F2Z2X0|F2Z2X0_HUMAN	Nucleoside diphosphate kinase OS=Homo sapiens OX=9606 GN=NME4 PE=1 SV=1	233	15	0.369	0	0	tr|Q4TT34|Q4TT34_HUMAN/	SameSet/
1591	tr|A0A3B3IS67|A0A3B3IS67_HUMAN	Tissue factor pathway inhibitor OS=Homo sapiens OX=9606 GN=TFPI2 PE=1 SV=1	241	15	0.432	0	0	sp|P48307|TFPI2_HUMAN/	SubSet/
1592	tr|E7ETR0|E7ETR0_HUMAN	RuvB-like helicase OS=Homo sapiens OX=9606 GN=RUVBL1 PE=1 SV=1	315	15	0.429	0	0	sp|Q9Y265|RUVB1_HUMAN/	SubSet/
1593	tr|A0A2R8Y4F5|A0A2R8Y4F5_HUMAN	Enoyl-CoA hydratase OS=Homo sapiens OX=9606 GN=HADHA PE=1 SV=1	728	15	0.218	0	0	tr|H0YFD6|H0YFD6_HUMAN/	SubSet/
1594	tr|E9PC52|E9PC52_HUMAN	Histone-binding protein RBBP7 OS=Homo sapiens OX=9606 GN=RBBP7 PE=1 SV=1	416	15	0.279	3.063	0
1595	tr|C9JK18|C9JK18_HUMAN	Junction plakoglobin (Fragment) OS=Homo sapiens OX=9606 GN=JUP PE=1 SV=8	295	15	0.447	0	0	sp|P14923|PLAK_HUMAN/	SubSet/
1596	tr|A0A087WX41|A0A087WX41_HUMAN	Clathrin heavy chain 2 OS=Homo sapiens OX=9606 GN=CLTCL1 PE=1 SV=1	1260	15	0.081	0	0	tr|A0A087WVQ6|A0A087WVQ6_HUMAN/	SubSet/
1597	tr|A8MYV2|A8MYV2_HUMAN	LUC7-like (S. cerevisiae) OS=Homo sapiens OX=9606 GN=LUC7L PE=1 SV=1	272	15	0.298	0	0	sp|Q9NQ29|LUC7L_HUMAN/	SubSet/
1598	tr|A0A087WZQ6|A0A087WZQ6_HUMAN	AP-2 complex subunit beta (Fragment) OS=Homo sapiens OX=9606 GN=AP2B1 PE=1 SV=1	677	15	0.199	0	0	sp|P63010|AP2B1_HUMAN/	SubSet/
1599	tr|A2AB13|A2AB13_HUMAN	Flotillin (Fragment) OS=Homo sapiens OX=9606 GN=FLOT1 PE=1 SV=1	185	15	0.519	0	0	sp|O75955|FLOT1_HUMAN/	SubSet/
1600	tr|J3QRL2|J3QRL2_HUMAN	Myosin phosphatase Rho-interacting protein (Fragment) OS=Homo sapiens OX=9606 GN=MPRIP PE=1 SV=1	181	15	0.337	0	0	sp|Q6WCQ1|MPRIP_HUMAN/tr|A0A494BZV2|A0A494BZV2_HUMAN/	SubSet/SubSet/
1601	tr|E9PMM9|E9PMM9_HUMAN	40S ribosomal protein S2 (Fragment) OS=Homo sapiens OX=9606 GN=RPS2 PE=1 SV=1	218	15	0.362	0	0	sp|P15880|RS2_HUMAN/	SubSet/
1602	tr|G3XAC6|G3XAC6_HUMAN	RNA-binding protein 39 OS=Homo sapiens OX=9606 GN=RBM39 PE=1 SV=1	423	15	0.277	0	0	sp|Q14498|RBM39_HUMAN/	SubSet/
1603	tr|Q49AN9|Q49AN9_HUMAN	Small nuclear ribonucleoprotein G OS=Homo sapiens OX=9606 GN=SNRPG PE=1 SV=1	64	15	0.531	0	0	sp|P62308|RUXG_HUMAN/	SubSet/
1604	tr|C9J8U1|C9J8U1_HUMAN	Cytospin-A (Fragment) OS=Homo sapiens OX=9606 GN=SPECC1L PE=3 SV=8	788	15	0.176	0	0	tr|A0A494C1J1|A0A494C1J1_HUMAN/	SubSet/
1605	tr|A0A6Q8PH25|A0A6Q8PH25_HUMAN	Inverted formin-2 OS=Homo sapiens OX=9606 GN=INF2 PE=4 SV=1	1160	15	0.069	0	0	tr|A0A6Q8PHA2|A0A6Q8PHA2_HUMAN/	SameSet/
1606	tr|F5H013|F5H013_HUMAN	Small nuclear ribonucleoprotein G OS=Homo sapiens OX=9606 GN=SNRPG PE=1 SV=1	68	15	0.5	0	0	sp|P62308|RUXG_HUMAN/	SubSet/
1607	tr|I3L445|I3L445_HUMAN	Proline-, glutamic acid- and leucine-rich protein 1 (Fragment) OS=Homo sapiens OX=9606 GN=PELP1 PE=1 SV=1	301	15	0.312	0	0	tr|C9JFV4|C9JFV4_HUMAN/	SubSet/
1608	tr|H3BT29|H3BT29_HUMAN	Protein PML (Fragment) OS=Homo sapiens OX=9606 GN=PML PE=1 SV=1	240	15	0.471	0	0	sp|P29590|PML_HUMAN/	SubSet/
1609	tr|A0A590UK79|A0A590UK79_HUMAN	Tropomyosin alpha-4 chain OS=Homo sapiens OX=9606 GN=TPM4 PE=1 SV=1	56	15	0.554	0	0	sp|P67936|TPM4_HUMAN/	SubSet/
1610	tr|M0R2D3|M0R2D3_HUMAN	Tubulin beta-4A chain (Fragment) OS=Homo sapiens OX=9606 GN=TUBB4A PE=1 SV=1	155	15	0.452	0	0	sp|P68371|TBB4B_HUMAN/	SubSet/
1611	tr|A0A6Q8PHA2|A0A6Q8PHA2_HUMAN	Inverted formin-2 OS=Homo sapiens OX=9606 GN=INF2 PE=4 SV=1	1281	15	0.062	1.905	0
1612	tr|Q4TT34|Q4TT34_HUMAN	Nucleoside diphosphate kinase OS=Homo sapiens OX=9606 GN=NME4 PE=1 SV=1	195	15	0.441	4.066	0
1613	sp|Q7L0Y3|TM10C_HUMAN	tRNA methyltransferase 10 homolog C OS=Homo sapiens OX=9606 GN=TRMT10C PE=1 SV=2	403	14	0.248	4.147	0
1614	sp|Q9NU22|MDN1_HUMAN	Midasin OS=Homo sapiens OX=9606 GN=MDN1 PE=1 SV=2	5596	14	0.02	2.538	0
1615	sp|Q9H0D6|XRN2_HUMAN	5'-3' exoribonuclease 2 OS=Homo sapiens OX=9606 GN=XRN2 PE=1 SV=1	950	14	0.144	4.69	0
1616	sp|Q9UBU9|NXF1_HUMAN	Nuclear RNA export factor 1 OS=Homo sapiens OX=9606 GN=NXF1 PE=1 SV=1	619	14	0.25	3.824	0
1617	sp|Q96G21|IMP4_HUMAN	U3 small nucleolar ribonucleoprotein protein IMP4 OS=Homo sapiens OX=9606 GN=IMP4 PE=1 SV=1	291	14	0.364	0	0	tr|H0Y714|H0Y714_HUMAN/	SameSet/
1618	sp|Q5T9A4|ATD3B_HUMAN	ATPase family AAA domain-containing protein 3B OS=Homo sapiens OX=9606 GN=ATAD3B PE=1 SV=1	648	14	0.139	2.196	0
1619	sp|P15559|NQO1_HUMAN	NAD(P)H dehydrogenase [quinone] 1 OS=Homo sapiens OX=9606 GN=NQO1 PE=1 SV=1	274	14	0.215	0	0	tr|B4DLR8|B4DLR8_HUMAN/	SameSet/
1620	sp|O95232|LC7L3_HUMAN	Luc7-like protein 3 OS=Homo sapiens OX=9606 GN=LUC7L3 PE=1 SV=2	432	14	0.264	0	0	tr|J3KPP4|J3KPP4_HUMAN/	SameSet/
1621	sp|Q14533|KRT81_HUMAN	Keratin, type II cuticular Hb1 OS=Homo sapiens OX=9606 GN=KRT81 PE=1 SV=3	505	14	0.164	0	0	tr|A0A087X106|A0A087X106_HUMAN/	SameSet/
1622	sp|P35527|K1C9_HUMAN	Keratin, type I cytoskeletal 9 OS=Homo sapiens OX=9606 GN=KRT9 PE=1 SV=3	623	14	0.258	6.512	0
1623	sp|Q8NEJ9|NGDN_HUMAN	Neuroguidin OS=Homo sapiens OX=9606 GN=NGDN PE=1 SV=1	315	14	0.356	4.771	0
1624	sp|Q9NY12|GAR1_HUMAN	H/ACA ribonucleoprotein complex subunit 1 OS=Homo sapiens OX=9606 GN=GAR1 PE=1 SV=1	217	14	0.253	7.823	0
1625	sp|Q13310|PABP4_HUMAN	Polyadenylate-binding protein 4 OS=Homo sapiens OX=9606 GN=PABPC4 PE=1 SV=1	644	14	0.161	0	0	tr|B1ANR0|B1ANR0_HUMAN/	SameSet/
1626	sp|Q9Y3C1|NOP16_HUMAN	Nucleolar protein 16 OS=Homo sapiens OX=9606 GN=NOP16 PE=1 SV=2	178	14	0.5	5.005	0
1627	sp|P00352|AL1A1_HUMAN	Retinal dehydrogenase 1 OS=Homo sapiens OX=9606 GN=ALDH1A1 PE=1 SV=2	501	14	0.289	4.231	0
1628	sp|O43813|LANC1_HUMAN	Glutathione S-transferase LANCL1 OS=Homo sapiens OX=9606 GN=LANCL1 PE=1 SV=1	399	14	0.253	4.805	0
1629	sp|P50402|EMD_HUMAN	Emerin OS=Homo sapiens OX=9606 GN=EMD PE=1 SV=1	254	14	0.488	4.59	0
1630	sp|O94992|HEXI1_HUMAN	Protein HEXIM1 OS=Homo sapiens OX=9606 GN=HEXIM1 PE=1 SV=1	359	14	0.134	3.741	0
1631	sp|Q9BYG3|MK67I_HUMAN	MKI67 FHA domain-interacting nucleolar phosphoprotein OS=Homo sapiens OX=9606 GN=NIFK PE=1 SV=1	293	14	0.369	4.46	0
1632	sp|O00303|EIF3F_HUMAN	Eukaryotic translation initiation factor 3 subunit F OS=Homo sapiens OX=9606 GN=EIF3F PE=1 SV=1	357	14	0.283	4.235	0
1633	sp|Q8N8A6|DDX51_HUMAN	ATP-dependent RNA helicase DDX51 OS=Homo sapiens OX=9606 GN=DDX51 PE=1 SV=3	666	14	0.231	5.608	0
1634	sp|P04083|ANXA1_HUMAN	Annexin A1 OS=Homo sapiens OX=9606 GN=ANXA1 PE=1 SV=2	346	14	0.431	7.274	0
1635	sp|Q9HB71|CYBP_HUMAN	Calcyclin-binding protein OS=Homo sapiens OX=9606 GN=CACYBP PE=1 SV=2	228	14	0.491	6.67	0
1636	sp|Q8IWS0|PHF6_HUMAN	PHD finger protein 6 OS=Homo sapiens OX=9606 GN=PHF6 PE=1 SV=1	365	14	0.214	0	0	tr|Q5JRC6|Q5JRC6_HUMAN/	SameSet/
1637	tr|H0YA96|H0YA96_HUMAN	Heterogeneous nuclear ribonucleoprotein D0 (Fragment) OS=Homo sapiens OX=9606 GN=HNRNPD PE=1 SV=1	210	14	0.381	0	0	sp|Q14103|HNRPD_HUMAN/	SubSet/
1638	tr|A0A087X106|A0A087X106_HUMAN	Keratin, type II cuticular Hb1 OS=Homo sapiens OX=9606 GN=KRT81 PE=1 SV=1	484	14	0.171	2.919	0
1639	tr|A0A6Q8PGC7|A0A6Q8PGC7_HUMAN	Inverted formin-2 OS=Homo sapiens OX=9606 GN=INF2 PE=4 SV=1	1051	14	0.058	0	0	tr|A0A6Q8PHA2|A0A6Q8PHA2_HUMAN/	SubSet/
1640	tr|A0A0D9SGE8|A0A0D9SGE8_HUMAN	PHD finger protein 6 OS=Homo sapiens OX=9606 GN=PHF6 PE=1 SV=1	366	14	0.213	0	0	tr|Q5JRC6|Q5JRC6_HUMAN/	SameSet/
1641	tr|F8WDD7|F8WDD7_HUMAN	Actin-related protein 2/3 complex subunit 4 OS=Homo sapiens OX=9606 GN=ARPC4 PE=3 SV=1	113	14	0.575	0	0	tr|F8WCF6|F8WCF6_HUMAN/	SubSet/
1642	tr|D6R9Q9|D6R9Q9_HUMAN	Drebrin OS=Homo sapiens OX=9606 GN=DBN1 PE=1 SV=1	391	14	0.1	0	0	sp|Q16643|DREB_HUMAN/	SubSet/
1643	tr|H3BPG5|H3BPG5_HUMAN	RNA-binding protein with serine-rich domain 1 OS=Homo sapiens OX=9606 GN=RNPS1 PE=1 SV=1	128	14	0.516	0	0	tr|H3BTC0|H3BTC0_HUMAN/	SubSet/
1644	tr|F8VWV9|F8VWV9_HUMAN	Tubulin alpha-1B chain (Fragment) OS=Homo sapiens OX=9606 GN=TUBA1B PE=1 SV=1	81	14	0.778	0	0	sp|P68363|TBA1B_HUMAN/sp|Q71U36|TBA1A_HUMAN/tr|F5H5D3|F5H5D3_HUMAN/	SubSet/SubSet/SubSet/
1645	tr|A0A6Q8PF44|A0A6Q8PF44_HUMAN	Inverted formin-2 OS=Homo sapiens OX=9606 GN=INF2 PE=4 SV=1	1222	14	0.05	0	0	tr|A0A6Q8PHA2|A0A6Q8PHA2_HUMAN/	SubSet/
1646	tr|M0QYM7|M0QYM7_HUMAN	Tubulin beta-4A chain (Fragment) OS=Homo sapiens OX=9606 GN=TUBB4A PE=1 SV=8	160	14	0.506	0	0	sp|P68371|TBB4B_HUMAN/	SubSet/
1647	tr|E9PQU5|E9PQU5_HUMAN	RNA-binding protein 25 (Fragment) OS=Homo sapiens OX=9606 GN=RBM25 PE=1 SV=1	243	14	0.416	0	0	sp|P49756|RBM25_HUMAN/	SubSet/
1648	tr|I3L404|I3L404_HUMAN	40S ribosomal protein S2 (Fragment) OS=Homo sapiens OX=9606 GN=RPS2 PE=1 SV=1	155	14	0.452	0	0	sp|P15880|RS2_HUMAN/	SubSet/
1649	tr|K7EKW9|K7EKW9_HUMAN	Flotillin (Fragment) OS=Homo sapiens OX=9606 GN=FLOT2 PE=1 SV=1	249	14	0.398	0	0	tr|J3QLD9|J3QLD9_HUMAN/	SubSet/
1650	tr|F5H3U9|F5H3U9_HUMAN	Protein mago nashi homolog 2 OS=Homo sapiens OX=9606 GN=MAGOHB PE=3 SV=1	44	14	0.773	0	0	sp|P61326|MGN_HUMAN/sp|Q96A72|MGN2_HUMAN/	SubSet/SubSet/
1651	tr|H0Y8G5|H0Y8G5_HUMAN	Heterogeneous nuclear ribonucleoprotein D0 (Fragment) OS=Homo sapiens OX=9606 GN=HNRNPD PE=1 SV=8	260	14	0.308	0	0	sp|Q14103|HNRPD_HUMAN/	SubSet/
1652	tr|H3BUJ5|H3BUJ5_HUMAN	Protein PML (Fragment) OS=Homo sapiens OX=9606 GN=PML PE=1 SV=1	261	14	0.383	0	0	sp|P29590|PML_HUMAN/	SubSet/
1653	tr|E9PM36|E9PM36_HUMAN	40S ribosomal protein S2 OS=Homo sapiens OX=9606 GN=RPS2 PE=1 SV=1	209	14	0.335	0	0	sp|P15880|RS2_HUMAN/	SubSet/
1654	tr|A0A087WYD1|A0A087WYD1_HUMAN	AP-2 complex subunit beta (Fragment) OS=Homo sapiens OX=9606 GN=AP2B1 PE=1 SV=1	639	14	0.196	0	0	sp|P63010|AP2B1_HUMAN/	SubSet/
1655	tr|H0YKU1|H0YKU1_HUMAN	Tropomodulin-3 (Fragment) OS=Homo sapiens OX=9606 GN=TMOD3 PE=1 SV=1	187	14	0.545	0	0	sp|Q9NYL9|TMOD3_HUMAN/	SubSet/
1656	tr|H0Y714|H0Y714_HUMAN	U3 small nucleolar ribonucleoprotein protein IMP4 (Fragment) OS=Homo sapiens OX=9606 GN=IMP4 PE=1 SV=1	280	14	0.379	4.466	0
1657	tr|M0R0P7|M0R0P7_HUMAN	60S ribosomal protein L18a OS=Homo sapiens OX=9606 GN=RPL18A PE=1 SV=1	137	14	0.555	0	0	sp|Q02543|RL18A_HUMAN/	SubSet/
1658	tr|J3QKZ9|J3QKZ9_HUMAN	RNA helicase (Fragment) OS=Homo sapiens OX=9606 GN=EIF4A1 PE=1 SV=8	134	14	0.47	0	0	sp|P60842|IF4A1_HUMAN/	SubSet/
1659	tr|H0YKN4|H0YKN4_HUMAN	Annexin A2 OS=Homo sapiens OX=9606 GN=ANXA2 PE=1 SV=1	69	14	0.667	0	0	sp|P07355|ANXA2_HUMAN/sp|A6NMY6|AXA2L_HUMAN/	SubSet/SubSet/
1660	tr|K7EQR9|K7EQR9_HUMAN	Interleukin enhancer-binding factor 3 (Fragment) OS=Homo sapiens OX=9606 GN=ILF3 PE=1 SV=1	180	14	0.378	0	0	sp|Q12906|ILF3_HUMAN/	SubSet/
1661	tr|A0A1W2PRR2|A0A1W2PRR2_HUMAN	ATP-dependent RNA helicase DDX24 OS=Homo sapiens OX=9606 GN=DDX24 PE=1 SV=1	577	14	0.203	0	0	tr|G3V529|G3V529_HUMAN/	SubSet/
1662	tr|A0A6Q8PFF5|A0A6Q8PFF5_HUMAN	Prelamin-A/C OS=Homo sapiens OX=9606 GN=LMNA PE=4 SV=1	36	14	0.583	0	0	tr|Q3BDU5|Q3BDU5_HUMAN/tr|A0A6Q8PFJ0|A0A6Q8PFJ0_HUMAN/	SubSet/SubSet/
1663	tr|D6RAF8|D6RAF8_HUMAN	Heterogeneous nuclear ribonucleoprotein D0 (Fragment) OS=Homo sapiens OX=9606 GN=HNRNPD PE=1 SV=1	221	14	0.353	0	0	sp|Q14103|HNRPD_HUMAN/	SubSet/
1664	tr|A0A0A6YYG9|A0A0A6YYG9_HUMAN	Protein ARPC4-TTLL3 OS=Homo sapiens OX=9606 GN=ARPC4-TTLL3 PE=3 SV=1	625	14	0.104	0	0	tr|F8WCF6|F8WCF6_HUMAN/	SubSet/
1665	tr|H0YNB8|H0YNB8_HUMAN	Annexin A2 (Fragment) OS=Homo sapiens OX=9606 GN=ANXA2 PE=1 SV=1	47	14	0.979	0	0	sp|P07355|ANXA2_HUMAN/sp|A6NMY6|AXA2L_HUMAN/	SubSet/SubSet/
1666	tr|V9GY57|V9GY57_HUMAN	Structural maintenance of chromosomes protein 1A (Fragment) OS=Homo sapiens OX=9606 GN=SMC1A PE=1 SV=1	279	14	0.326	0	0	sp|Q14683|SMC1A_HUMAN/	SubSet/
1667	tr|J3KT29|J3KT29_HUMAN	60S ribosomal protein L23 OS=Homo sapiens OX=9606 GN=RPL23 PE=1 SV=1	122	14	0.418	0	0	sp|P62829|RL23_HUMAN/	SubSet/
1668	tr|A0A0A0MRF8|A0A0A0MRF8_HUMAN	60S ribosomal protein L17 OS=Homo sapiens OX=9606 GN=RPL17-C18orf32 PE=3 SV=1	190	14	0.332	0	0	tr|J3QQT2|J3QQT2_HUMAN/	SubSet/
1669	tr|H7C3A1|H7C3A1_HUMAN	Arsenite-resistance protein 2 (Fragment) OS=Homo sapiens OX=9606 GN=SRRT PE=1 SV=1	499	14	0.228	0	0	sp|Q9BXP5|SRRT_HUMAN/	SubSet/
1670	tr|A0A6Q8PH63|A0A6Q8PH63_HUMAN	Inverted formin-2 OS=Homo sapiens OX=9606 GN=INF2 PE=4 SV=1	878	14	0.069	0	0	tr|A0A6Q8PHA2|A0A6Q8PHA2_HUMAN/	SubSet/
1671	tr|A0A087WVZ1|A0A087WVZ1_HUMAN	ATP-dependent RNA helicase DDX3X (Fragment) OS=Homo sapiens OX=9606 GN=DDX3X PE=1 SV=2	189	14	0.508	0	0	tr|A0A2R8Y5G6|A0A2R8Y5G6_HUMAN/	SubSet/
1672	tr|C9JD32|C9JD32_HUMAN	60S ribosomal protein L23 (Fragment) OS=Homo sapiens OX=9606 GN=RPL23 PE=1 SV=1	91	14	0.56	0	0	sp|P62829|RL23_HUMAN/	SubSet/
1673	tr|A0A075B6E2|A0A075B6E2_HUMAN	40S ribosomal protein S19 OS=Homo sapiens OX=9606 GN=RPS19 PE=1 SV=1	71	14	0.521	0	0	sp|P39019|RS19_HUMAN/	SubSet/
1674	tr|E9PN18|E9PN18_HUMAN	Poly(U)-binding-splicing factor PUF60 (Fragment) OS=Homo sapiens OX=9606 GN=PUF60 PE=1 SV=1	263	14	0.411	0	0	tr|A0A0J9YVP6|A0A0J9YVP6_HUMAN/	SubSet/
1675	tr|M0R3D6|M0R3D6_HUMAN	60S ribosomal protein L18a (Fragment) OS=Homo sapiens OX=9606 GN=RPL18A PE=1 SV=1	141	14	0.567	0	0	sp|Q02543|RL18A_HUMAN/	SubSet/
1676	tr|F8WDT8|F8WDT8_HUMAN	RNA helicase OS=Homo sapiens OX=9606 GN=DDX56 PE=1 SV=1	185	14	0.568	0	0	sp|Q9NY93|DDX56_HUMAN/	SubSet/
1677	tr|F8VR77|F8VR77_HUMAN	Proliferation-associated protein 2G4 OS=Homo sapiens OX=9606 GN=PA2G4 PE=1 SV=1	284	14	0.419	0	0	sp|Q9UQ80|PA2G4_HUMAN/	SubSet/
1678	tr|Q5JRC6|Q5JRC6_HUMAN	PHD finger protein 6 OS=Homo sapiens OX=9606 GN=PHF6 PE=1 SV=1	324	14	0.241	2.787	0
1679	tr|B1ANR0|B1ANR0_HUMAN	Polyadenylate-binding protein OS=Homo sapiens OX=9606 GN=PABPC4 PE=1 SV=1	615	14	0.169	2.755	0
1680	tr|C9J826|C9J826_HUMAN	Junction plakoglobin (Fragment) OS=Homo sapiens OX=9606 GN=JUP PE=1 SV=8	276	14	0.453	0	0	sp|P14923|PLAK_HUMAN/	SubSet/
1681	tr|A0A6Q8PFW4|A0A6Q8PFW4_HUMAN	Inverted formin-2 (Fragment) OS=Homo sapiens OX=9606 GN=INF2 PE=4 SV=1	981	14	0.07	0	0	tr|A0A6Q8PHA2|A0A6Q8PHA2_HUMAN/	SubSet/
1682	tr|J3KPP4|J3KPP4_HUMAN	Cisplatin resistance-associated overexpressed protein, isoform CRA_b OS=Homo sapiens OX=9606 GN=LUC7L3 PE=1 SV=1	489	14	0.233	4.431	0
1683	tr|A0A087X118|A0A087X118_HUMAN	Inverted formin-2 OS=Homo sapiens OX=9606 GN=INF2 PE=4 SV=1	1048	14	0.058	0	0	tr|A0A6Q8PHA2|A0A6Q8PHA2_HUMAN/	SubSet/
1684	tr|J3KS25|J3KS25_HUMAN	RNA helicase (Fragment) OS=Homo sapiens OX=9606 GN=EIF4A1 PE=1 SV=8	187	14	0.337	0	0	sp|P60842|IF4A1_HUMAN/	SubSet/
1685	tr|S4R3D5|S4R3D5_HUMAN	Aldo-keto reductase family 1 member C3 (Fragment) OS=Homo sapiens OX=9606 GN=AKR1C3 PE=1 SV=1	155	14	0.445	0	0	tr|A0A0A0MSS8|A0A0A0MSS8_HUMAN/	SubSet/
1686	tr|Q6IPX4|Q6IPX4_HUMAN	40S ribosomal protein S16 OS=Homo sapiens OX=9606 GN=RPS16 PE=1 SV=1	152	14	0.322	0	0	sp|P62249|RS16_HUMAN/	SubSet/
1687	tr|D6RBK5|D6RBK5_HUMAN	Matrin-3 (Fragment) OS=Homo sapiens OX=9606 GN=MATR3 PE=1 SV=1	121	14	0.264	0	0	tr|A0A0R4J2E8|A0A0R4J2E8_HUMAN/	SubSet/
1688	tr|D6RGJ6|D6RGJ6_HUMAN	Tropomyosin alpha-3 chain (Fragment) OS=Homo sapiens OX=9606 GN=TPM3 PE=1 SV=1	75	14	0.307	0	0	tr|J3KN67|J3KN67_HUMAN/sp|P06753|TPM3_HUMAN/tr|A0A0S2Z4G6|A0A0S2Z4G6_HUMAN/tr|Q6ZN40|Q6ZN40_HUMAN/	SubSet/SubSet/SubSet/SubSet/
1689	tr|H7C2Y7|H7C2Y7_HUMAN	Unconventional myosin-Ib (Fragment) OS=Homo sapiens OX=9606 GN=MYO1B PE=1 SV=1	192	14	0.495	0	0	tr|E9PDF6|E9PDF6_HUMAN/	SubSet/
1690	tr|E9PN25|E9PN25_HUMAN	Heat shock cognate 71 kDa protein (Fragment) OS=Homo sapiens OX=9606 GN=HSPA8 PE=1 SV=1	132	14	0.765	0	0	sp|P11142|HSP7C_HUMAN/	SubSet/
1691	tr|B4DLR8|B4DLR8_HUMAN	NAD(P)H dehydrogenase [quinone] 1 OS=Homo sapiens OX=9606 GN=NQO1 PE=1 SV=1	202	14	0.292	2.621	0
1692	tr|A0A0U1RQH7|A0A0U1RQH7_HUMAN	RNA-binding protein 39 (Fragment) OS=Homo sapiens OX=9606 GN=RBM39 PE=1 SV=1	245	14	0.408	0	0	sp|Q14498|RBM39_HUMAN/	SubSet/
1693	tr|M0QYR1|M0QYR1_HUMAN	U1 small nuclear ribonucleoprotein 70 kDa (Fragment) OS=Homo sapiens OX=9606 GN=SNRNP70 PE=1 SV=1	94	14	0.585	0	0	sp|P08621|RU17_HUMAN/	SubSet/
1694	sp|P61254|RL26_HUMAN	60S ribosomal protein L26 OS=Homo sapiens OX=9606 GN=RPL26 PE=1 SV=1	145	13	0.428	0	0	tr|J3QRC4|J3QRC4_HUMAN/	SameSet/
1695	sp|P16989|YBOX3_HUMAN	Y-box-binding protein 3 OS=Homo sapiens OX=9606 GN=YBX3 PE=1 SV=4	372	13	0.317	3.6	0
1696	sp|Q13769|THOC5_HUMAN	THO complex subunit 5 homolog OS=Homo sapiens OX=9606 GN=THOC5 PE=1 SV=2	683	13	0.171	2.481	0
1697	sp|Q92804|RBP56_HUMAN	TATA-binding protein-associated factor 2N OS=Homo sapiens OX=9606 GN=TAF15 PE=1 SV=1	592	13	0.162	1.89	0
1698	sp|P26373|RL13_HUMAN	60S ribosomal protein L13 OS=Homo sapiens OX=9606 GN=RPL13 PE=1 SV=4	211	13	0.37	5.99	0
1699	sp|P49790|NU153_HUMAN	Nuclear pore complex protein Nup153 OS=Homo sapiens OX=9606 GN=NUP153 PE=1 SV=2	1475	13	0.079	3.932	0
1700	sp|P35269|T2FA_HUMAN	General transcription factor IIF subunit 1 OS=Homo sapiens OX=9606 GN=GTF2F1 PE=1 SV=2	517	13	0.184	3.917	0
1701	sp|P46781|RS9_HUMAN	40S ribosomal protein S9 OS=Homo sapiens OX=9606 GN=RPS9 PE=1 SV=3	194	13	0.474	5.492	0
1702	sp|P46783|RS10_HUMAN	40S ribosomal protein S10 OS=Homo sapiens OX=9606 GN=RPS10 PE=1 SV=1	165	13	0.406	4.537	0
1703	sp|Q9Y3A4|RRP7A_HUMAN	Ribosomal RNA-processing protein 7 homolog A OS=Homo sapiens OX=9606 GN=RRP7A PE=1 SV=2	280	13	0.318	5.503	0
1704	sp|Q15365|PCBP1_HUMAN	Poly(rC)-binding protein 1 OS=Homo sapiens OX=9606 GN=PCBP1 PE=1 SV=2	356	13	0.486	7.006	0
1705	sp|Q9UPN3|MACF1_HUMAN	Microtubule-actin cross-linking factor 1, isoforms 1/2/3/5 OS=Homo sapiens OX=9606 GN=MACF1 PE=1 SV=4	7388	13	0.008	0	0	tr|A0A5F9ZGX0|A0A5F9ZGX0_HUMAN/	SameSet/
1706	sp|P19012|K1C15_HUMAN	Keratin, type I cytoskeletal 15 OS=Homo sapiens OX=9606 GN=KRT15 PE=1 SV=3	456	13	0.068	2.573	0
1707	sp|P84090|ERH_HUMAN	Enhancer of rudimentary homolog OS=Homo sapiens OX=9606 GN=ERH PE=1 SV=1	104	13	0.51	5.808	0
1708	sp|Q01813|PFKAP_HUMAN	ATP-dependent 6-phosphofructokinase, platelet type OS=Homo sapiens OX=9606 GN=PFKP PE=1 SV=2	784	13	0.154	2.593	0
1709	sp|P62277|RS13_HUMAN	40S ribosomal protein S13 OS=Homo sapiens OX=9606 GN=RPS13 PE=1 SV=2	151	13	0.49	4.757	0
1710	sp|P62913|RL11_HUMAN	60S ribosomal protein L11 OS=Homo sapiens OX=9606 GN=RPL11 PE=1 SV=2	178	13	0.393	0	0	tr|Q5VVC8|Q5VVC8_HUMAN/	SameSet/
1711	sp|O75340|PDCD6_HUMAN	Programmed cell death protein 6 OS=Homo sapiens OX=9606 GN=PDCD6 PE=1 SV=1	191	13	0.361	3.646	0
1712	sp|O95782|AP2A1_HUMAN	AP-2 complex subunit alpha-1 OS=Homo sapiens OX=9606 GN=AP2A1 PE=1 SV=3	977	13	0.126	3.462	0
1713	sp|P60981|DEST_HUMAN	Destrin OS=Homo sapiens OX=9606 GN=DSTN PE=1 SV=3	165	13	0.448	4.074	0
1714	sp|P49916|DNLI3_HUMAN	DNA ligase 3 OS=Homo sapiens OX=9606 GN=LIG3 PE=1 SV=2	1009	13	0.142	3.383	0
1715	sp|P35221|CTNA1_HUMAN	Catenin alpha-1 OS=Homo sapiens OX=9606 GN=CTNNA1 PE=1 SV=1	906	13	0.185	3.295	0
1716	sp|Q13347|EIF3I_HUMAN	Eukaryotic translation initiation factor 3 subunit I OS=Homo sapiens OX=9606 GN=EIF3I PE=1 SV=1	325	13	0.32	6.615	0
1717	REV_sp|Q68CZ1|FTM_HUMAN	REV_Protein fantom OS=Homo sapiens OX=9606 GN=RPGRIP1L PE=1 SV=2	1315	13	0.018	0	0	REV_tr|H3BS47|H3BS47_HUMAN/	SameSet/
1718	sp|P46013|KI67_HUMAN	Proliferation marker protein Ki-67 OS=Homo sapiens OX=9606 GN=MKI67 PE=1 SV=2	3256	13	0.045	3.494	0
1719	sp|Q5T3I0|GPTC4_HUMAN	G patch domain-containing protein 4 OS=Homo sapiens OX=9606 GN=GPATCH4 PE=1 SV=2	446	13	0.276	3.99	0
1720	sp|Q58FF7|H90B3_HUMAN	Putative heat shock protein HSP 90-beta-3 OS=Homo sapiens OX=9606 GN=HSP90AB3P PE=5 SV=1	597	13	0.146	0	0	sp|P08238|HS90B_HUMAN/	SubSet/
1721	sp|P49736|MCM2_HUMAN	DNA replication licensing factor MCM2 OS=Homo sapiens OX=9606 GN=MCM2 PE=1 SV=4	904	13	0.126	0	0	tr|H0Y8E6|H0Y8E6_HUMAN/	SameSet/
1722	sp|Q9NZB2|F120A_HUMAN	Constitutive coactivator of PPAR-gamma-like protein 1 OS=Homo sapiens OX=9606 GN=FAM120A PE=1 SV=2	1118	13	0.135	2.731	0
1723	sp|P56182|RRP1_HUMAN	Ribosomal RNA processing protein 1 homolog A OS=Homo sapiens OX=9606 GN=RRP1 PE=1 SV=1	461	13	0.286	6.714	0
1724	tr|A0A2R8YDP2|A0A2R8YDP2_HUMAN	Casein kinase II subunit alpha OS=Homo sapiens OX=9606 GN=CSNK2A1 PE=1 SV=1	354	13	0.291	0	0	tr|A0A2R8YD58|A0A2R8YD58_HUMAN/	SubSet/
1725	tr|E7ENR5|E7ENR5_HUMAN	U3 small nucleolar ribonucleoprotein protein IMP4 (Fragment) OS=Homo sapiens OX=9606 GN=IMP4 PE=1 SV=1	236	13	0.419	0	0	tr|H0Y714|H0Y714_HUMAN/	SubSet/
1726	tr|A0A0A0MQU1|A0A0A0MQU1_HUMAN	Inverted formin-2 (Fragment) OS=Homo sapiens OX=9606 GN=INF2 PE=1 SV=1	717	13	0.077	0	0	tr|A0A6Q8PHA2|A0A6Q8PHA2_HUMAN/	SubSet/
1727	tr|S4R3C2|S4R3C2_HUMAN	Nucleolar and coiled-body phosphoprotein 1 (Fragment) OS=Homo sapiens OX=9606 GN=NOLC1 PE=1 SV=1	281	13	0.085	0	0	tr|A0A0A0MRM9|A0A0A0MRM9_HUMAN/	SubSet/
1728	tr|C9JZG1|C9JZG1_HUMAN	Eukaryotic translation initiation factor 3 subunit B (Fragment) OS=Homo sapiens OX=9606 GN=EIF3B PE=1 SV=1	302	13	0.427	0	0	sp|P55884|EIF3B_HUMAN/	SubSet/
1729	tr|M0R1W6|M0R1W6_HUMAN	Heterogeneous nuclear ribonucleoprotein L (Fragment) OS=Homo sapiens OX=9606 GN=HNRNPL PE=1 SV=1	220	13	0.282	0	0	sp|P14866|HNRPL_HUMAN/	SubSet/
1730	tr|M0QY37|M0QY37_HUMAN	Tubulin beta-4A chain OS=Homo sapiens OX=9606 GN=TUBB4A PE=1 SV=1	109	13	0.541	0	0	sp|P68371|TBB4B_HUMAN/	SubSet/
1731	tr|M0QX14|M0QX14_HUMAN	Tubulin beta-4A chain OS=Homo sapiens OX=9606 GN=TUBB4A PE=1 SV=1	110	13	0.536	0	0	sp|P68371|TBB4B_HUMAN/	SubSet/
1732	tr|Q96HY3|Q96HY3_HUMAN	Calmodulin OS=Homo sapiens OX=9606 GN=CALM2 PE=1 SV=1	113	13	0.416	0	0	sp|P0DP23|CALM1_HUMAN/	SubSet/
1733	tr|H3BQK9|H3BQK9_HUMAN	Microtubule-actin cross-linking factor 1, isoforms 1/2/3/5 OS=Homo sapiens OX=9606 GN=MACF1 PE=1 SV=1	7592	13	0.008	0	0	tr|A0A5F9ZGX0|A0A5F9ZGX0_HUMAN/	SameSet/
1734	tr|A0A2R8Y4H0|A0A2R8Y4H0_HUMAN	Casein kinase II subunit alpha OS=Homo sapiens OX=9606 GN=CSNK2A1 PE=1 SV=1	256	13	0.293	0	0	tr|A0A2R8YD58|A0A2R8YD58_HUMAN/	SubSet/
1735	tr|E9PPG9|E9PPG9_HUMAN	Rae1 protein homolog OS=Homo sapiens OX=9606 GN=RAE1 PE=1 SV=1	217	13	0.373	0	0	sp|P78406|RAE1L_HUMAN/	SubSet/
1736	tr|H0YIC5|H0YIC5_HUMAN	Keratin, type II cytoskeletal 73 (Fragment) OS=Homo sapiens OX=9606 GN=KRT73 PE=1 SV=1	285	13	0.119	0	0	sp|Q86Y46|K2C73_HUMAN/	SubSet/
1737	tr|H0YJH7|H0YJH7_HUMAN	Lamina-associated polypeptide 2, isoforms beta/gamma (Fragment) OS=Homo sapiens OX=9606 GN=TMPO PE=1 SV=1	237	13	0.367	0	0	sp|P42167|LAP2B_HUMAN/	SubSet/
1738	tr|Q5VVC8|Q5VVC8_HUMAN	60S ribosomal protein L11 OS=Homo sapiens OX=9606 GN=RPL11 PE=1 SV=2	167	13	0.419	4.158	0
1739	REV_tr|H3BV03|H3BV03_HUMAN	REV_Protein fantom OS=Homo sapiens OX=9606 GN=RPGRIP1L PE=1 SV=1	1281	13	0.019	0	0	REV_tr|H3BS47|H3BS47_HUMAN/	SameSet/
1740	tr|K7EM90|K7EM90_HUMAN	2-phospho-D-glycerate hydro-lyase (Fragment) OS=Homo sapiens OX=9606 GN=ENO1 PE=1 SV=1	195	13	0.39	0	0	sp|P06733|ENOA_HUMAN/	SubSet/
1741	tr|H3BRI8|H3BRI8_HUMAN	93 kDa nucleoporin (Fragment) OS=Homo sapiens OX=9606 GN=NUP93 PE=1 SV=1	151	13	0.517	0	0	tr|H3BVG0|H3BVG0_HUMAN/	SubSet/
1742	tr|J3QQQ9|J3QQQ9_HUMAN	KOW domain-containing protein OS=Homo sapiens OX=9606 PE=3 SV=1	107	13	0.579	0	0	tr|J3QRC4|J3QRC4_HUMAN/	SameSet/
1743	REV_tr|A0A087WX34|A0A087WX34_HUMAN	REV_Protein fantom OS=Homo sapiens OX=9606 GN=RPGRIP1L PE=1 SV=1	1269	13	0.019	0	0	REV_tr|H3BS47|H3BS47_HUMAN/	SameSet/
1744	tr|D6RIC3|D6RIC3_HUMAN	Nucleolar protein 16 OS=Homo sapiens OX=9606 GN=NOP16 PE=1 SV=1	150	13	0.54	0	0	sp|Q9Y3C1|NOP16_HUMAN/	SubSet/
1745	tr|M0R0X0|M0R0X0_HUMAN	Tubulin beta-4A chain OS=Homo sapiens OX=9606 GN=TUBB4A PE=1 SV=1	103	13	0.573	0	0	sp|P68371|TBB4B_HUMAN/	SubSet/
1746	tr|C9JTX4|C9JTX4_HUMAN	Junction plakoglobin (Fragment) OS=Homo sapiens OX=9606 GN=JUP PE=1 SV=1	235	13	0.502	0	0	sp|P14923|PLAK_HUMAN/	SubSet/
1747	tr|D6RDL0|D6RDL0_HUMAN	Heterogeneous nuclear ribonucleoprotein H (Fragment) OS=Homo sapiens OX=9606 GN=HNRNPH1 PE=1 SV=1	84	13	0.726	0	0	tr|G8JLB6|G8JLB6_HUMAN/	SubSet/
1748	tr|J3QQV1|J3QQV1_HUMAN	60S ribosomal protein L26 OS=Homo sapiens OX=9606 GN=RPL26 PE=3 SV=1	110	13	0.564	0	0	tr|J3QRC4|J3QRC4_HUMAN/	SameSet/
1749	tr|D6RIA2|D6RIA2_HUMAN	Matrin-3 (Fragment) OS=Homo sapiens OX=9606 GN=MATR3 PE=1 SV=1	172	13	0.262	0	0	tr|A0A0R4J2E8|A0A0R4J2E8_HUMAN/	SubSet/
1750	tr|A0A0C4DGU5|A0A0C4DGU5_HUMAN	Nucleolar protein 16 OS=Homo sapiens OX=9606 GN=NOP16 PE=1 SV=1	231	13	0.351	0	0	sp|Q9Y3C1|NOP16_HUMAN/	SubSet/
1751	tr|A0A087WSZ2|A0A087WSZ2_HUMAN	Alpha-actinin-3 OS=Homo sapiens OX=9606 GN=ACTN3 PE=1 SV=1	944	13	0.076	0	0	sp|Q08043|ACTN3_HUMAN/	SubSet/
1752	tr|A0A2R8Y4D6|A0A2R8Y4D6_HUMAN	Casein kinase II subunit alpha (Fragment) OS=Homo sapiens OX=9606 GN=CSNK2A1 PE=1 SV=1	207	13	0.362	0	0	tr|A0A2R8YD58|A0A2R8YD58_HUMAN/	SubSet/
1753	tr|H3BPE1|H3BPE1_HUMAN	Microtubule-actin cross-linking factor 1, isoforms 1/2/3/5 OS=Homo sapiens OX=9606 GN=MACF1 PE=1 SV=1	7555	13	0.008	0	0	tr|A0A5F9ZGX0|A0A5F9ZGX0_HUMAN/	SameSet/
1754	tr|M0R117|M0R117_HUMAN	60S ribosomal protein L18a OS=Homo sapiens OX=9606 GN=RPL18A PE=1 SV=1	154	13	0.519	0	0	sp|Q02543|RL18A_HUMAN/	SubSet/
1755	tr|H0YMF4|H0YMF4_HUMAN	60S ribosomal protein L28 OS=Homo sapiens OX=9606 GN=RPL28 PE=1 SV=1	112	13	0.42	0	0	sp|P46779|RL28_HUMAN/	SubSet/
1756	tr|A0A087X1A5|A0A087X1A5_HUMAN	Double-stranded RNA-binding protein Staufen homolog 1 OS=Homo sapiens OX=9606 GN=STAU1 PE=1 SV=1	493	13	0.217	0	0	tr|Q5JW30|Q5JW30_HUMAN/	SubSet/
1757	REV_tr|H3BS47|H3BS47_HUMAN	REV_Protein fantom OS=Homo sapiens OX=9606 GN=RPGRIP1L PE=1 SV=1	1253	13	0.019	0.778	0
1758	tr|J3QRI7|J3QRI7_HUMAN	60S ribosomal protein L26 (Fragment) OS=Homo sapiens OX=9606 GN=RPL26 PE=3 SV=1	107	13	0.579	0	0	tr|J3QRC4|J3QRC4_HUMAN/	SameSet/
1759	tr|J3QRC4|J3QRC4_HUMAN	60S ribosomal protein L26 (Fragment) OS=Homo sapiens OX=9606 GN=RPL26 PE=3 SV=1	135	13	0.459	3.211	0
1760	tr|A0A2R8YDY3|A0A2R8YDY3_HUMAN	Complement decay-accelerating factor (Fragment) OS=Homo sapiens OX=9606 GN=CD55 PE=1 SV=1	194	13	0.175	0	0	tr|H7BY55|H7BY55_HUMAN/	SubSet/
1761	tr|A0A3B3IRW1|A0A3B3IRW1_HUMAN	Tissue factor pathway inhibitor 2 (Fragment) OS=Homo sapiens OX=9606 GN=TFPI2 PE=1 SV=1	169	13	0.456	0	0	sp|P48307|TFPI2_HUMAN/	SubSet/
1762	tr|A0A087WY29|A0A087WY29_HUMAN	Synaptic functional regulator FMR1 (Fragment) OS=Homo sapiens OX=9606 GN=FMR1 PE=1 SV=1	252	13	0.464	0	0	sp|Q06787|FMR1_HUMAN/tr|G3V0J0|G3V0J0_HUMAN/	SubSet/SubSet/
1763	tr|J3QSZ5|J3QSZ5_HUMAN	Protein SON OS=Homo sapiens OX=9606 GN=SON PE=1 SV=1	454	13	0.317	0	0	sp|P18583|SON_HUMAN/	SubSet/
1764	tr|M0R042|M0R042_HUMAN	Tubulin beta chain (Fragment) OS=Homo sapiens OX=9606 GN=TUBB4A PE=1 SV=1	144	13	0.458	0	0	sp|P68371|TBB4B_HUMAN/sp|P07437|TBB5_HUMAN/	SubSet/SubSet/
1765	tr|H3BR27|H3BR27_HUMAN	RNA-binding motif protein, X chromosome OS=Homo sapiens OX=9606 GN=RBMX PE=1 SV=1	78	13	0.667	0	0	sp|P38159|RBMX_HUMAN/	SubSet/
1766	tr|A0A2R8YEC5|A0A2R8YEC5_HUMAN	Complement decay-accelerating factor (Fragment) OS=Homo sapiens OX=9606 GN=CD55 PE=1 SV=1	268	13	0.127	0	0	tr|H7BY55|H7BY55_HUMAN/	SubSet/
1767	tr|H3BM93|H3BM93_HUMAN	93 kDa nucleoporin (Fragment) OS=Homo sapiens OX=9606 GN=NUP93 PE=1 SV=1	178	13	0.438	0	0	tr|H3BVG0|H3BVG0_HUMAN/	SubSet/
1768	tr|A0A087X059|A0A087X059_HUMAN	RNA helicase (Fragment) OS=Homo sapiens OX=9606 GN=DDX27 PE=1 SV=1	275	13	0.335	0	0	tr|B7Z6D5|B7Z6D5_HUMAN/	SubSet/
1769	tr|M0QY85|M0QY85_HUMAN	Tubulin beta-4A chain (Fragment) OS=Homo sapiens OX=9606 GN=TUBB4A PE=1 SV=1	107	13	0.551	0	0	sp|P68371|TBB4B_HUMAN/	SubSet/
1770	tr|E7EU85|E7EU85_HUMAN	Fragile X mental retardation syndrome-related protein 1 OS=Homo sapiens OX=9606 GN=FXR1 PE=1 SV=1	454	13	0.271	0	0	sp|P51114|FXR1_HUMAN/	SubSet/
1771	tr|H3BNN5|H3BNN5_HUMAN	93 kDa nucleoporin (Fragment) OS=Homo sapiens OX=9606 GN=NUP93 PE=1 SV=1	132	13	0.591	0	0	tr|H3BVG0|H3BVG0_HUMAN/	SubSet/
1772	tr|C9JDL2|C9JDL2_HUMAN	Tubulin alpha-4A chain (Fragment) OS=Homo sapiens OX=9606 GN=TUBA4A PE=1 SV=8	119	13	0.496	0	0	sp|P68366|TBA4A_HUMAN/	SubSet/
1773	tr|H0Y8E6|H0Y8E6_HUMAN	DNA replication licensing factor MCM2 (Fragment) OS=Homo sapiens OX=9606 GN=MCM2 PE=1 SV=1	836	13	0.136	2.052	0
1774	tr|C9JUG7|C9JUG7_HUMAN	F-actin-capping protein subunit alpha OS=Homo sapiens OX=9606 GN=CAPZA2 PE=1 SV=1	146	13	0.719	0	0	sp|P47755|CAZA2_HUMAN/	SubSet/
1775	tr|G3V361|G3V361_HUMAN	Calmodulin-1 (Fragment) OS=Homo sapiens OX=9606 GN=CALM1 PE=1 SV=1	98	13	0.48	0	0	sp|P0DP23|CALM1_HUMAN/	SubSet/
1776	tr|H7BZW6|H7BZW6_HUMAN	Histone deacetylase complex subunit SAP18 (Fragment) OS=Homo sapiens OX=9606 GN=SAP18 PE=1 SV=2	143	13	0.35	0	0	sp|O00422|SAP18_HUMAN/	SubSet/
1777	tr|C9J1E7|C9J1E7_HUMAN	AP-1 complex subunit beta-1 (Fragment) OS=Homo sapiens OX=9606 GN=AP1B1 PE=1 SV=1	578	13	0.18	0	0	sp|P63010|AP2B1_HUMAN/	SubSet/
1778	tr|A2AB11|A2AB11_HUMAN	Flotillin (Fragment) OS=Homo sapiens OX=9606 GN=FLOT1 PE=1 SV=1	192	13	0.427	0	0	sp|O75955|FLOT1_HUMAN/	SubSet/
1779	tr|Q5T3R7|Q5T3R7_HUMAN	Nucleolar GTP-binding protein 1 (Fragment) OS=Homo sapiens OX=9606 GN=GTPBP4 PE=1 SV=1	140	13	0.579	0	0	sp|Q9BZE4|NOG1_HUMAN/	SubSet/
1780	tr|A0A590UJI2|A0A590UJI2_HUMAN	Calmodulin-2 (Fragment) OS=Homo sapiens OX=9606 GN=CALM2 PE=1 SV=1	104	13	0.452	0	0	sp|P0DP23|CALM1_HUMAN/	SubSet/
1781	tr|I3L501|I3L501_HUMAN	Unconventional myosin-Ic (Fragment) OS=Homo sapiens OX=9606 GN=MYO1C PE=1 SV=8	168	13	0.363	0	0	tr|F5H6E2|F5H6E2_HUMAN/	SubSet/
1782	tr|M0R278|M0R278_HUMAN	Tubulin beta-4A chain (Fragment) OS=Homo sapiens OX=9606 GN=TUBB4A PE=1 SV=1	167	13	0.353	0	0	sp|P68371|TBB4B_HUMAN/	SubSet/
1783	tr|H7C0A3|H7C0A3_HUMAN	ARPC4-TTLL3 readthrough (Fragment) OS=Homo sapiens OX=9606 GN=ARPC4-TTLL3 PE=3 SV=1	167	13	0.347	0	0	tr|F8WCF6|F8WCF6_HUMAN/	SubSet/
1784	tr|V9GZ17|V9GZ17_HUMAN	Tubulin alpha-8 chain (Fragment) OS=Homo sapiens OX=9606 GN=TUBA8 PE=1 SV=1	275	13	0.2	0	0	sp|Q71U36|TBA1A_HUMAN/tr|C9J2C0|C9J2C0_HUMAN/	SubSet/SubSet/
1785	tr|H0YBG7|H0YBG7_HUMAN	Heterogeneous nuclear ribonucleoprotein H (Fragment) OS=Homo sapiens OX=9606 GN=HNRNPH1 PE=1 SV=1	185	13	0.308	0	0	tr|G8JLB6|G8JLB6_HUMAN/	SubSet/
1786	tr|S4R3G0|S4R3G0_HUMAN	Serine/arginine-rich-splicing factor 9 OS=Homo sapiens OX=9606 GN=SRSF9 PE=1 SV=1	119	13	0.387	0	0	sp|Q13242|SRSF9_HUMAN/	SubSet/
1787	tr|A0A499FJW5|A0A499FJW5_HUMAN	RNA helicase OS=Homo sapiens OX=9606 GN=DDX41 PE=1 SV=1	312	13	0.385	0	0	sp|Q9UJV9|DDX41_HUMAN/	SubSet/
1788	tr|A0A2R8Y4A2|A0A2R8Y4A2_HUMAN	60S ribosomal protein L5 OS=Homo sapiens OX=9606 GN=RPL5 PE=1 SV=1	170	13	0.282	0	0	sp|P46777|RL5_HUMAN/	SubSet/
1789	tr|A0A087X2G6|A0A087X2G6_HUMAN	Nucleolar protein 16 OS=Homo sapiens OX=9606 GN=NOP16 PE=1 SV=1	237	13	0.342	0	0	sp|Q9Y3C1|NOP16_HUMAN/	SubSet/
1790	tr|C9JKT2|C9JKT2_HUMAN	Aldehyde dehydrogenase, dimeric NADP-preferring (Fragment) OS=Homo sapiens OX=9606 GN=ALDH3A1 PE=1 SV=2	259	13	0.344	0	0	tr|E9PNN6|E9PNN6_HUMAN/	SubSet/
1791	tr|H3BNX3|H3BNX3_HUMAN	Pyr_redox_2 domain-containing protein (Fragment) OS=Homo sapiens OX=9606 PE=4 SV=1	289	13	0.322	0	0	sp|Q9Y6N5|SQOR_HUMAN/	SubSet/
1792	tr|A0A5F9ZGX0|A0A5F9ZGX0_HUMAN	Microtubule-actin cross-linking factor 1, isoforms 1/2/3/5 (Fragment) OS=Homo sapiens OX=9606 GN=MACF1 PE=1 SV=1	2146	13	0.029	0.791	0
1793	tr|A0A0J9YWK2|A0A0J9YWK2_HUMAN	U3 small nucleolar RNA-associated protein 4 homolog (Fragment) OS=Homo sapiens OX=9606 GN=UTP4 PE=1 SV=1	450	13	0.22	0	0	tr|H3BSH7|H3BSH7_HUMAN/	SubSet/
1794	tr|A2A3R5|A2A3R5_HUMAN	40S ribosomal protein S6 OS=Homo sapiens OX=9606 GN=RPS6 PE=1 SV=1	218	13	0.234	0	0	sp|P62753|RS6_HUMAN/	SubSet/
1795	tr|M0QZL7|M0QZL7_HUMAN	Tubulin beta-4A chain (Fragment) OS=Homo sapiens OX=9606 GN=TUBB4A PE=1 SV=8	157	13	0.376	0	0	sp|P68371|TBB4B_HUMAN/	SubSet/
1796	tr|H3BQ34|H3BQ34_HUMAN	Pyruvate kinase OS=Homo sapiens OX=9606 GN=PKM PE=1 SV=1	281	13	0.488	0	0	sp|P14618|KPYM_HUMAN/	SubSet/
1797	tr|D6RCR4|D6RCR4_HUMAN	Drebrin (Fragment) OS=Homo sapiens OX=9606 GN=DBN1 PE=1 SV=1	93	13	0.667	0	0	sp|Q16643|DREB_HUMAN/	SubSet/
1798	sp|P62851|RS25_HUMAN	40S ribosomal protein S25 OS=Homo sapiens OX=9606 GN=RPS25 PE=1 SV=1	125	12	0.344	4.937	0
1799	sp|Q9Y2W2|WBP11_HUMAN	WW domain-binding protein 11 OS=Homo sapiens OX=9606 GN=WBP11 PE=1 SV=1	641	12	0.136	4.412	0
1800	sp|P21281|VATB2_HUMAN	V-type proton ATPase subunit B, brain isoform OS=Homo sapiens OX=9606 GN=ATP6V1B2 PE=1 SV=3	511	12	0.225	3.149	0
1801	sp|Q14146|URB2_HUMAN	Unhealthy ribosome biogenesis protein 2 homolog OS=Homo sapiens OX=9606 GN=URB2 PE=1 SV=2	1524	12	0.088	6.082	0
1802	sp|P55735|SEC13_HUMAN	Protein SEC13 homolog OS=Homo sapiens OX=9606 GN=SEC13 PE=1 SV=3	322	12	0.332	6.927	0
1803	sp|P35637|FUS_HUMAN	RNA-binding protein FUS OS=Homo sapiens OX=9606 GN=FUS PE=1 SV=1	526	12	0.181	0	0	tr|H3BPE7|H3BPE7_HUMAN/	SameSet/
1804	sp|P13646|K1C13_HUMAN	Keratin, type I cytoskeletal 13 OS=Homo sapiens OX=9606 GN=KRT13 PE=1 SV=4	458	12	0.052	0	0	sp|P19012|K1C15_HUMAN/	SubSet/
1805	sp|Q53GS7|GLE1_HUMAN	Nucleoporin GLE1 OS=Homo sapiens OX=9606 GN=GLE1 PE=1 SV=2	698	12	0.213	5.704	0
1806	sp|P33993|MCM7_HUMAN	DNA replication licensing factor MCM7 OS=Homo sapiens OX=9606 GN=MCM7 PE=1 SV=4	719	12	0.167	5.122	0
1807	sp|P20591|MX1_HUMAN	Interferon-induced GTP-binding protein Mx1 OS=Homo sapiens OX=9606 GN=MX1 PE=1 SV=4	662	12	0.101	4.147	0
1808	sp|Q9H501|ESF1_HUMAN	ESF1 homolog OS=Homo sapiens OX=9606 GN=ESF1 PE=1 SV=1	851	12	0.123	4.591	0
1809	sp|P48741|HSP77_HUMAN	Putative heat shock 70 kDa protein 7 OS=Homo sapiens OX=9606 GN=HSPA7 PE=5 SV=2	367	12	0.158	0	0	tr|A0A0G2JIW1|A0A0G2JIW1_HUMAN/sp|P17066|HSP76_HUMAN/	SubSet/SubSet/
1810	sp|P62314|SMD1_HUMAN	Small nuclear ribonucleoprotein Sm D1 OS=Homo sapiens OX=9606 GN=SNRPD1 PE=1 SV=1	119	12	0.546	8.291	0
1811	sp|P08708|RS17_HUMAN	40S ribosomal protein S17 OS=Homo sapiens OX=9606 GN=RPS17 PE=1 SV=2	135	12	0.43	0	0	tr|H0YN88|H0YN88_HUMAN/	SameSet/
1812	sp|Q15646|OASL_HUMAN	2'-5'-oligoadenylate synthase-like protein OS=Homo sapiens OX=9606 GN=OASL PE=1 SV=2	514	12	0.185	6.012	0
1813	sp|P18077|RL35A_HUMAN	60S ribosomal protein L35a OS=Homo sapiens OX=9606 GN=RPL35A PE=1 SV=2	110	12	0.473	3.82	0
1814	sp|Q9UNX3|RL26L_HUMAN	60S ribosomal protein L26-like 1 OS=Homo sapiens OX=9606 GN=RPL26L1 PE=1 SV=1	145	12	0.366	0	0	tr|J3QRC4|J3QRC4_HUMAN/	SubSet/
1815	sp|P62899|RL31_HUMAN	60S ribosomal protein L31 OS=Homo sapiens OX=9606 GN=RPL31 PE=1 SV=1	125	12	0.376	0	0	tr|H7C2W9|H7C2W9_HUMAN/	SameSet/
1816	sp|O43684|BUB3_HUMAN	Mitotic checkpoint protein BUB3 OS=Homo sapiens OX=9606 GN=BUB3 PE=1 SV=1	328	12	0.345	5.015	0
1817	sp|O75616|ERAL1_HUMAN	GTPase Era, mitochondrial OS=Homo sapiens OX=9606 GN=ERAL1 PE=1 SV=2	437	12	0.014	0	0	sp|P63261|ACTG_HUMAN/sp|P60709|ACTB_HUMAN/sp|Q562R1|ACTBL_HUMAN/	SubSet/SubSet/SubSet/
1818	sp|Q99525|H4G_HUMAN	Histone H4-like protein type G OS=Homo sapiens OX=9606 GN=H4C7 PE=1 SV=1	98	12	0.082	0	0	sp|P62805|H4_HUMAN/	SubSet/
1819	sp|Q7L2E3|DHX30_HUMAN	ATP-dependent RNA helicase DHX30 OS=Homo sapiens OX=9606 GN=DHX30 PE=1 SV=1	1194	12	0.089	0	0	tr|H7BXY3|H7BXY3_HUMAN/	SameSet/
1820	sp|Q9P1U1|ARP3B_HUMAN	Actin-related protein 3B OS=Homo sapiens OX=9606 GN=ACTR3B PE=2 SV=1	418	12	0.12	0	0	sp|P61158|ARP3_HUMAN/	SubSet/
1821	sp|P45973|CBX5_HUMAN	Chromobox protein homolog 5 OS=Homo sapiens OX=9606 GN=CBX5 PE=1 SV=1	191	12	0.277	4.953	0
1822	sp|Q58FF8|H90B2_HUMAN	Putative heat shock protein HSP 90-beta 2 OS=Homo sapiens OX=9606 GN=HSP90AB2P PE=1 SV=2	381	12	0.121	0	0	sp|P08238|HS90B_HUMAN/	SubSet/
1823	sp|P69905|HBA_HUMAN	Hemoglobin subunit alpha OS=Homo sapiens OX=9606 GN=HBA1 PE=1 SV=2	142	12	0.303	2.633	0
1824	sp|Q9H0C2|ADT4_HUMAN	ADP/ATP translocase 4 OS=Homo sapiens OX=9606 GN=SLC25A31 PE=1 SV=1	315	12	0.051	0	0	sp|P05141|ADT2_HUMAN/sp|P12236|ADT3_HUMAN/sp|P12235|ADT1_HUMAN/	SubSet/SubSet/SubSet/
1825	sp|Q9BUQ8|DDX23_HUMAN	Probable ATP-dependent RNA helicase DDX23 OS=Homo sapiens OX=9606 GN=DDX23 PE=1 SV=3	820	12	0.118	4.348	0
1826	sp|Q13123|RED_HUMAN	Protein Red OS=Homo sapiens OX=9606 GN=IK PE=1 SV=3	557	12	0.183	6.132	0
1827	sp|Q14684|RRP1B_HUMAN	Ribosomal RNA processing protein 1 homolog B OS=Homo sapiens OX=9606 GN=RRP1B PE=1 SV=3	758	12	0.197	5.451	0
1828	tr|C9JRJ8|C9JRJ8_HUMAN	Sequestosome-1 (Fragment) OS=Homo sapiens OX=9606 GN=SQSTM1 PE=1 SV=1	140	12	0.35	0	0	sp|Q13501|SQSTM_HUMAN/	SubSet/
1829	tr|M0R1M5|M0R1M5_HUMAN	40S ribosomal protein S16 (Fragment) OS=Homo sapiens OX=9606 GN=RPS16 PE=1 SV=1	85	12	0.541	0	0	sp|P62249|RS16_HUMAN/	SubSet/
1830	tr|A0A140T959|A0A140T959_HUMAN	Flotillin (Fragment) OS=Homo sapiens OX=9606 GN=FLOT1 PE=1 SV=1	182	12	0.56	0	0	sp|O75955|FLOT1_HUMAN/	SubSet/
1831	tr|B7Z4E3|B7Z4E3_HUMAN	60S ribosomal protein L31 OS=Homo sapiens OX=9606 GN=RPL31 PE=1 SV=1	120	12	0.392	0	0	tr|H7C2W9|H7C2W9_HUMAN/	SameSet/
1832	tr|H3BNV2|H3BNV2_HUMAN	NAD(P)H dehydrogenase [quinone] 1 OS=Homo sapiens OX=9606 GN=NQO1 PE=1 SV=1	253	12	0.194	0	0	tr|B4DLR8|B4DLR8_HUMAN/	SubSet/
1833	tr|H3BNC9|H3BNC9_HUMAN	40S ribosomal protein S17 OS=Homo sapiens OX=9606 PE=3 SV=2	584	12	0.099	0	0	tr|H0YN88|H0YN88_HUMAN/	SameSet/
1834	tr|H7BXY3|H7BXY3_HUMAN	RNA helicase OS=Homo sapiens OX=9606 GN=DHX30 PE=1 SV=1	1166	12	0.091	2.355	0
1835	tr|G3V2X9|G3V2X9_HUMAN	Alpha-actinin-1 (Fragment) OS=Homo sapiens OX=9606 GN=ACTN1 PE=1 SV=1	144	12	0.444	0	0	sp|P12814|ACTN1_HUMAN/	SubSet/
1836	tr|H0YJ17|H0YJ17_HUMAN	Neuroguidin (Fragment) OS=Homo sapiens OX=9606 GN=NGDN PE=1 SV=1	263	12	0.304	0	0	sp|Q8NEJ9|NGDN_HUMAN/	SubSet/
1837	tr|J3KSI6|J3KSI6_HUMAN	Desmoglein-2 OS=Homo sapiens OX=9606 GN=DSG2 PE=1 SV=1	232	12	0.289	0	0	sp|Q14126|DSG2_HUMAN/	SubSet/
1838	tr|X6R6Z1|X6R6Z1_HUMAN	Interleukin enhancer-binding factor 2 (Fragment) OS=Homo sapiens OX=9606 GN=ILF2 PE=1 SV=1	115	12	0.583	0	0	sp|Q12905|ILF2_HUMAN/	SubSet/
1839	tr|D6RFZ9|D6RFZ9_HUMAN	Receptor of-activated protein C kinase 1 (Fragment) OS=Homo sapiens OX=9606 GN=RACK1 PE=1 SV=8	197	12	0.492	0	0	sp|P63244|RACK1_HUMAN/	SubSet/
1840	tr|A0A3B3ISY1|A0A3B3ISY1_HUMAN	Tissue factor pathway inhibitor 2 (Fragment) OS=Homo sapiens OX=9606 GN=TFPI2 PE=1 SV=1	161	12	0.329	0	0	sp|P48307|TFPI2_HUMAN/	SubSet/
1841	tr|E5RIT6|E5RIT6_HUMAN	60S ribosomal protein L26-like 1 (Fragment) OS=Homo sapiens OX=9606 GN=RPL26L1 PE=1 SV=1	128	12	0.414	0	0	tr|J3QRC4|J3QRC4_HUMAN/	SubSet/
1842	tr|C9JU56|C9JU56_HUMAN	60S ribosomal protein L31 (Fragment) OS=Homo sapiens OX=9606 GN=RPL31 PE=1 SV=1	115	12	0.409	0	0	tr|H7C2W9|H7C2W9_HUMAN/	SameSet/
1843	tr|K7ERE3|K7ERE3_HUMAN	Keratin, type I cytoskeletal 13 OS=Homo sapiens OX=9606 GN=KRT13 PE=1 SV=1	415	12	0.058	0	0	sp|P19012|K1C15_HUMAN/	SubSet/
1844	tr|G3V4X8|G3V4X8_HUMAN	SNW domain-containing protein 1 OS=Homo sapiens OX=9606 GN=SNW1 PE=1 SV=1	374	12	0.297	0	0	sp|Q13573|SNW1_HUMAN/	SubSet/
1845	tr|E9PQB7|E9PQB7_HUMAN	Cofilin, non-muscle isoform (Fragment) OS=Homo sapiens OX=9606 GN=CFL1 PE=1 SV=1	122	12	0.525	0	0	tr|E9PK25|E9PK25_HUMAN/	SubSet/
1846	tr|E9PIN3|E9PIN3_HUMAN	Nuclear RNA export factor 1 (Fragment) OS=Homo sapiens OX=9606 GN=NXF1 PE=1 SV=1	603	12	0.222	0	0	sp|Q9UBU9|NXF1_HUMAN/	SubSet/
1847	tr|D6RBD0|D6RBD0_HUMAN	Receptor of-activated protein C kinase 1 (Fragment) OS=Homo sapiens OX=9606 GN=RACK1 PE=1 SV=1	160	12	0.569	0	0	sp|P63244|RACK1_HUMAN/	SubSet/
1848	tr|E9PJT3|E9PJT3_HUMAN	Splicing factor 3B subunit 2 (Fragment) OS=Homo sapiens OX=9606 GN=SF3B2 PE=1 SV=1	273	12	0.436	0	0	sp|Q13435|SF3B2_HUMAN/	SubSet/
1849	tr|H3BV11|H3BV11_HUMAN	93 kDa nucleoporin (Fragment) OS=Homo sapiens OX=9606 GN=NUP93 PE=1 SV=1	136	12	0.493	0	0	tr|H3BVG0|H3BVG0_HUMAN/	SubSet/
1850	tr|A0A0A0MRL0|A0A0A0MRL0_HUMAN	Interleukin enhancer-binding factor 2 OS=Homo sapiens OX=9606 GN=ILF2 PE=1 SV=1	150	12	0.433	0	0	sp|Q12905|ILF2_HUMAN/	SubSet/
1851	tr|E9PPT0|E9PPT0_HUMAN	40S ribosomal protein S2 OS=Homo sapiens OX=9606 GN=RPS2 PE=1 SV=1	197	12	0.31	0	0	sp|P15880|RS2_HUMAN/	SubSet/
1852	tr|C9JP48|C9JP48_HUMAN	Serine/threonine-protein phosphatase (Fragment) OS=Homo sapiens OX=9606 GN=PPP1CB PE=1 SV=1	138	12	0.457	0	0	sp|P62140|PP1B_HUMAN/	SubSet/
1853	tr|A0A024QZ42|A0A024QZ42_HUMAN	HCG1985580, isoform CRA_c OS=Homo sapiens OX=9606 GN=PDCD6 PE=1 SV=1	121	12	0.504	0	0	sp|O75340|PDCD6_HUMAN/	SubSet/
1854	tr|E9PQ96|E9PQ96_HUMAN	40S ribosomal protein S3 OS=Homo sapiens OX=9606 GN=RPS3 PE=1 SV=1	91	12	0.615	0	0	sp|P23396|RS3_HUMAN/	SubSet/
1855	tr|Q5SV16|Q5SV16_HUMAN	ATPase family AAA domain-containing protein 3A (Fragment) OS=Homo sapiens OX=9606 GN=ATAD3A PE=1 SV=2	253	12	0.379	0	0	sp|Q9NVI7|ATD3A_HUMAN/	SubSet/
1856	tr|X6R2L4|X6R2L4_HUMAN	RuvB-like helicase OS=Homo sapiens OX=9606 GN=RUVBL2 PE=1 SV=1	259	12	0.243	0	0	sp|Q9Y230|RUVB2_HUMAN/	SubSet/
1857	tr|H3BPE7|H3BPE7_HUMAN	RNA-binding protein FUS OS=Homo sapiens OX=9606 GN=FUS PE=1 SV=1	527	12	0.18	3.239	0
1858	tr|C9JYW1|C9JYW1_HUMAN	Unconventional myosin-Ib (Fragment) OS=Homo sapiens OX=9606 GN=MYO1B PE=1 SV=1	163	12	0.503	0	0	tr|E9PDF6|E9PDF6_HUMAN/	SubSet/
1859	tr|E9PMU7|E9PMU7_HUMAN	Poly(U)-binding-splicing factor PUF60 (Fragment) OS=Homo sapiens OX=9606 GN=PUF60 PE=1 SV=1	247	12	0.372	0	0	tr|A0A0J9YVP6|A0A0J9YVP6_HUMAN/	SubSet/
1860	tr|C9JVQ0|C9JVQ0_HUMAN	Small nuclear ribonucleoprotein G OS=Homo sapiens OX=9606 GN=SNRPG PE=1 SV=1	96	12	0.146	0	0	sp|P62308|RUXG_HUMAN/	SubSet/
1861	tr|H0YJ11|H0YJ11_HUMAN	Alpha-actinin-1 (Fragment) OS=Homo sapiens OX=9606 GN=ACTN1 PE=1 SV=1	207	12	0.546	0	0	sp|P12814|ACTN1_HUMAN/	SubSet/
1862	tr|B8ZZ10|B8ZZ10_HUMAN	LUC7-like (S. cerevisiae) (Fragment) OS=Homo sapiens OX=9606 GN=LUC7L PE=1 SV=1	182	12	0.357	0	0	sp|Q9NQ29|LUC7L_HUMAN/	SubSet/
1863	tr|C9JBJ7|C9JBJ7_HUMAN	Actin-related protein 2/3 complex subunit 1B (Fragment) OS=Homo sapiens OX=9606 GN=ARPC1B PE=1 SV=1	102	12	0.676	0	0	sp|O15143|ARC1B_HUMAN/tr|A0A1W2PNV4|A0A1W2PNV4_HUMAN/	SubSet/SubSet/
1864	tr|A0A494C024|A0A494C024_HUMAN	Myosin-11 OS=Homo sapiens OX=9606 GN=MYH11 PE=1 SV=1	635	12	0.115	0	0	sp|P35749|MYH11_HUMAN/	SubSet/
1865	tr|B7Z4C8|B7Z4C8_HUMAN	60S ribosomal protein L31 OS=Homo sapiens OX=9606 GN=RPL31 PE=1 SV=1	130	12	0.362	0	0	tr|H7C2W9|H7C2W9_HUMAN/	SameSet/
1866	tr|A0A075B716|A0A075B716_HUMAN	40S ribosomal protein S17 OS=Homo sapiens OX=9606 GN=RPS17 PE=1 SV=1	191	12	0.304	0	0	tr|H0YN88|H0YN88_HUMAN/	SameSet/
1867	tr|F8WBR5|F8WBR5_HUMAN	Calmodulin OS=Homo sapiens OX=9606 GN=CALM2 PE=1 SV=1	65	12	0.569	0	0	sp|P0DP23|CALM1_HUMAN/	SubSet/
1868	tr|H0YN88|H0YN88_HUMAN	40S ribosomal protein S17 OS=Homo sapiens OX=9606 GN=RPS17 PE=1 SV=1	136	12	0.426	5.509	0
1869	tr|A0A6Q8PHG0|A0A6Q8PHG0_HUMAN	Heterogeneous nuclear ribonucleoprotein R (Fragment) OS=Homo sapiens OX=9606 GN=HNRNPR PE=4 SV=1	186	12	0.414	0	0	sp|O43390|HNRPR_HUMAN/	SubSet/
1870	tr|A0A0M3HER2|A0A0M3HER2_HUMAN	Centromere protein V OS=Homo sapiens OX=9606 GN=CENPV PE=1 SV=1	175	12	0.349	0	0	sp|Q7Z7K6|CENPV_HUMAN/	SubSet/
1871	tr|G3V479|G3V479_HUMAN	Calmodulin OS=Homo sapiens OX=9606 GN=CALM1 PE=1 SV=1	83	12	0.446	0	0	sp|P0DP23|CALM1_HUMAN/	SubSet/
1872	tr|F6THM6|F6THM6_HUMAN	Alpha-actinin-2 OS=Homo sapiens OX=9606 GN=ACTN2 PE=1 SV=1	686	12	0.09	0	0	sp|O43707|ACTN4_HUMAN/tr|A0A494C1A0|A0A494C1A0_HUMAN/	SubSet/SubSet/
1873	tr|E9PJH4|E9PJH4_HUMAN	40S ribosomal protein S3 OS=Homo sapiens OX=9606 GN=RPS3 PE=1 SV=1	115	12	0.487	0	0	sp|P23396|RS3_HUMAN/	SubSet/
1874	tr|B1AHB1|B1AHB1_HUMAN	DNA helicase OS=Homo sapiens OX=9606 GN=MCM5 PE=1 SV=1	691	12	0.169	0	0	sp|P33992|MCM5_HUMAN/	SubSet/
1875	tr|A0A0J9YXV4|A0A0J9YXV4_HUMAN	U3 small nucleolar RNA-associated protein 4 homolog (Fragment) OS=Homo sapiens OX=9606 GN=UTP4 PE=1 SV=1	396	12	0.207	0	0	tr|H3BSH7|H3BSH7_HUMAN/	SubSet/
1876	tr|D6RJA6|D6RJA6_HUMAN	RNA helicase OS=Homo sapiens OX=9606 GN=DDX46 PE=1 SV=1	471	12	0.219	0	0	tr|A0A0C4DG89|A0A0C4DG89_HUMAN/	SubSet/
1877	tr|H0YN06|H0YN06_HUMAN	Tropomyosin alpha-1 chain OS=Homo sapiens OX=9606 GN=TPM1 PE=1 SV=1	49	12	0.367	0	0	tr|H7BYY1|H7BYY1_HUMAN/	SubSet/
1878	tr|H7C2Q2|H7C2Q2_HUMAN	H/ACA ribonucleoprotein complex subunit DKC1 (Fragment) OS=Homo sapiens OX=9606 GN=DKC1 PE=1 SV=2	207	12	0.338	0	0	sp|O60832|DKC1_HUMAN/	SubSet/
1879	tr|A0A6Q8PHS8|A0A6Q8PHS8_HUMAN	Inverted formin-2 (Fragment) OS=Homo sapiens OX=9606 GN=INF2 PE=4 SV=1	614	12	0.077	0	0	tr|A0A6Q8PHA2|A0A6Q8PHA2_HUMAN/	SubSet/
1880	tr|A0A087WVT9|A0A087WVT9_HUMAN	Nucleoside diphosphate kinase OS=Homo sapiens OX=9606 GN=NME4 PE=1 SV=1	153	12	0.392	0	0	tr|Q4TT34|Q4TT34_HUMAN/	SubSet/
1881	tr|K7EII0|K7EII0_HUMAN	Scaffold attachment factor B1 (Fragment) OS=Homo sapiens OX=9606 GN=SAFB PE=1 SV=1	153	12	0.327	0	0	sp|Q15424|SAFB1_HUMAN/	SubSet/
1882	tr|G3V2J8|G3V2J8_HUMAN	Heat shock protein HSP 90-alpha (Fragment) OS=Homo sapiens OX=9606 GN=HSP90AA1 PE=1 SV=1	174	12	0.287	0	0	sp|P07900|HS90A_HUMAN/	SubSet/
1883	tr|A0A0U1RRI3|A0A0U1RRI3_HUMAN	Unconventional myosin-Ib (Fragment) OS=Homo sapiens OX=9606 GN=MYO1B PE=1 SV=1	189	12	0.323	0	0	tr|E9PDF6|E9PDF6_HUMAN/	SubSet/
1884	tr|H0YN52|H0YN52_HUMAN	Annexin (Fragment) OS=Homo sapiens OX=9606 GN=ANXA2 PE=1 SV=1	59	12	0.763	0	0	sp|P07355|ANXA2_HUMAN/sp|A6NMY6|AXA2L_HUMAN/	SubSet/SubSet/
1885	tr|H7C2W9|H7C2W9_HUMAN	60S ribosomal protein L31 (Fragment) OS=Homo sapiens OX=9606 GN=RPL31 PE=1 SV=1	108	12	0.435	4.438	0
1886	tr|E9PK82|E9PK82_HUMAN	40S ribosomal protein S3 (Fragment) OS=Homo sapiens OX=9606 GN=RPS3 PE=1 SV=1	128	12	0.438	0	0	sp|P23396|RS3_HUMAN/	SubSet/
1887	tr|F5H1N9|F5H1N9_HUMAN	RNA helicase (Fragment) OS=Homo sapiens OX=9606 GN=DDX47 PE=1 SV=1	196	12	0.469	0	0	sp|Q9H0S4|DDX47_HUMAN/	SubSet/
1888	tr|M0QZ52|M0QZ52_HUMAN	Calmodulin OS=Homo sapiens OX=9606 GN=CALM1 PE=1 SV=1	83	12	0.446	0	0	sp|P0DP23|CALM1_HUMAN/	SubSet/
1889	tr|D6RAW4|D6RAW4_HUMAN	MICOS complex subunit MIC60 OS=Homo sapiens OX=9606 GN=IMMT PE=1 SV=1	147	12	0.197	0	0	sp|Q16891|MIC60_HUMAN/tr|A0A087WYS0|A0A087WYS0_HUMAN/	SubSet/SubSet/
1890	tr|C9J5V9|C9J5V9_HUMAN	Y-box-binding protein 1 (Fragment) OS=Homo sapiens OX=9606 GN=YBX1 PE=1 SV=1	216	12	0.384	0	0	sp|P67809|YBOX1_HUMAN/	SubSet/
1891	tr|A0A140T974|A0A140T974_HUMAN	Flotillin (Fragment) OS=Homo sapiens OX=9606 GN=FLOT1 PE=1 SV=1	90	12	0.689	0	0	sp|O75955|FLOT1_HUMAN/	SubSet/
1892	tr|A0A087X2D0|A0A087X2D0_HUMAN	Serine/arginine-rich-splicing factor 3 OS=Homo sapiens OX=9606 GN=SRSF3 PE=1 SV=1	95	12	0.589	0	0	sp|P84103|SRSF3_HUMAN/	SubSet/
1893	sp|Q9NXF1|TEX10_HUMAN	Testis-expressed protein 10 OS=Homo sapiens OX=9606 GN=TEX10 PE=1 SV=2	929	11	0.103	4.02	0
1894	sp|Q96I25|SPF45_HUMAN	Splicing factor 45 OS=Homo sapiens OX=9606 GN=RBM17 PE=1 SV=1	401	11	0.152	1.492	0
1895	sp|Q9NQZ2|SAS10_HUMAN	Something about silencing protein 10 OS=Homo sapiens OX=9606 GN=UTP3 PE=1 SV=1	479	11	0.196	5.796	0
1896	sp|Q04837|SSBP_HUMAN	Single-stranded DNA-binding protein, mitochondrial OS=Homo sapiens OX=9606 GN=SSBP1 PE=1 SV=1	148	11	0.52	9.056	0
1897	sp|P62241|RS8_HUMAN	40S ribosomal protein S8 OS=Homo sapiens OX=9606 GN=RPS8 PE=1 SV=2	208	11	0.442	4.448	0
1898	sp|Q14257|RCN2_HUMAN	Reticulocalbin-2 OS=Homo sapiens OX=9606 GN=RCN2 PE=1 SV=1	317	11	0.334	4.034	0
1899	sp|P83731|RL24_HUMAN	60S ribosomal protein L24 OS=Homo sapiens OX=9606 GN=RPL24 PE=1 SV=1	157	11	0.357	0	0	tr|C9JNW5|C9JNW5_HUMAN/	SameSet/
1900	sp|Q8NI27|THOC2_HUMAN	THO complex subunit 2 OS=Homo sapiens OX=9606 GN=THOC2 PE=1 SV=2	1593	11	0.069	0	0	tr|A0A0C4DG98|A0A0C4DG98_HUMAN/	SameSet/
1901	sp|Q9Y224|RTRAF_HUMAN	RNA transcription, translation and transport factor protein OS=Homo sapiens OX=9606 GN=RTRAF PE=1 SV=1	244	11	0.365	7.199	0
1902	sp|P62081|RS7_HUMAN	40S ribosomal protein S7 OS=Homo sapiens OX=9606 GN=RPS7 PE=1 SV=1	194	11	0.557	6.766	0
1903	sp|Q14966|ZN638_HUMAN	Zinc finger protein 638 OS=Homo sapiens OX=9606 GN=ZNF638 PE=1 SV=2	1978	11	0.055	5.398	0
1904	sp|Q6PL18|ATAD2_HUMAN	ATPase family AAA domain-containing protein 2 OS=Homo sapiens OX=9606 GN=ATAD2 PE=1 SV=1	1390	11	0.081	3.735	0
1905	sp|Q5M775|CYTSB_HUMAN	Cytospin-B OS=Homo sapiens OX=9606 GN=SPECC1 PE=1 SV=1	1068	11	0.117	3.228	0
1906	sp|Q9NVX2|NLE1_HUMAN	Notchless protein homolog 1 OS=Homo sapiens OX=9606 GN=NLE1 PE=1 SV=4	485	11	0.204	4.409	0
1907	sp|P53779|MK10_HUMAN	Mitogen-activated protein kinase 10 OS=Homo sapiens OX=9606 GN=MAPK10 PE=1 SV=2	464	11	0.03	0	0	tr|D7R525|D7R525_HUMAN/	SameSet/
1908	sp|Q75N03|HAKAI_HUMAN	E3 ubiquitin-protein ligase Hakai OS=Homo sapiens OX=9606 GN=CBLL1 PE=1 SV=1	491	11	0.016	0	0	sp|P38159|RBMX_HUMAN/sp|O14776|TCRG1_HUMAN/	SubSet/SubSet/
1909	sp|P45984|MK09_HUMAN	Mitogen-activated protein kinase 9 OS=Homo sapiens OX=9606 GN=MAPK9 PE=1 SV=2	424	11	0.033	0	0	tr|D7R525|D7R525_HUMAN/	SameSet/
1910	sp|A7E2Y1|MYH7B_HUMAN	Myosin-7B OS=Homo sapiens OX=9606 GN=MYH7B PE=1 SV=4	1983	11	0.011	0	0	tr|A0A6E1W127|A0A6E1W127_HUMAN/	SameSet/
1911	sp|P62917|RL8_HUMAN	60S ribosomal protein L8 OS=Homo sapiens OX=9606 GN=RPL8 PE=1 SV=2	257	11	0.389	5.026	0
1912	sp|P63220|RS21_HUMAN	40S ribosomal protein S21 OS=Homo sapiens OX=9606 GN=RPS21 PE=1 SV=1	83	11	0.651	0	0	tr|Q8WVC2|Q8WVC2_HUMAN/	SameSet/
1913	sp|Q9H930|SP14L_HUMAN	Nuclear body protein SP140-like protein OS=Homo sapiens OX=9606 GN=SP140L PE=1 SV=3	580	11	0.172	0	0	tr|H7BYP4|H7BYP4_HUMAN/	SameSet/
1914	sp|P45983|MK08_HUMAN	Mitogen-activated protein kinase 8 OS=Homo sapiens OX=9606 GN=MAPK8 PE=1 SV=2	427	11	0.033	0	0	tr|D7R525|D7R525_HUMAN/	SameSet/
1915	sp|Q14244|MAP7_HUMAN	Ensconsin OS=Homo sapiens OX=9606 GN=MAP7 PE=1 SV=1	749	11	0.146	2.952	0
1916	sp|P62826|RAN_HUMAN	GTP-binding nuclear protein Ran OS=Homo sapiens OX=9606 GN=RAN PE=1 SV=3	216	11	0.356	0	0	tr|B5MDF5|B5MDF5_HUMAN/	SameSet/
1917	sp|Q96SB4|SRPK1_HUMAN	SRSF protein kinase 1 OS=Homo sapiens OX=9606 GN=SRPK1 PE=1 SV=2	655	11	0.148	0	0	tr|H3BLV9|H3BLV9_HUMAN/	SameSet/
1918	sp|P25705|ATPA_HUMAN	ATP synthase subunit alpha, mitochondrial OS=Homo sapiens OX=9606 GN=ATP5F1A PE=1 SV=1	553	11	0.105	4.756	0
1919	sp|Q5VTR2|BRE1A_HUMAN	E3 ubiquitin-protein ligase BRE1A OS=Homo sapiens OX=9606 GN=RNF20 PE=1 SV=2	975	11	0.013	1.233	0
1920	sp|Q9NV31|IMP3_HUMAN	U3 small nucleolar ribonucleoprotein protein IMP3 OS=Homo sapiens OX=9606 GN=IMP3 PE=1 SV=1	184	11	0.451	7.464	0
1921	sp|Q09666|AHNK_HUMAN	Neuroblast differentiation-associated protein AHNAK OS=Homo sapiens OX=9606 GN=AHNAK PE=1 SV=2	5890	11	0.026	4.84	0
1922	sp|Q9BPX5|ARP5L_HUMAN	Actin-related protein 2/3 complex subunit 5-like protein OS=Homo sapiens OX=9606 GN=ARPC5L PE=1 SV=1	153	11	0.373	6.263	0
1923	sp|O00214|LEG8_HUMAN	Galectin-8 OS=Homo sapiens OX=9606 GN=LGALS8 PE=1 SV=4	317	11	0.095	0	0	tr|E9PN19|E9PN19_HUMAN/	SameSet/
1924	sp|P63241|IF5A1_HUMAN	Eukaryotic translation initiation factor 5A-1 OS=Homo sapiens OX=9606 GN=EIF5A PE=1 SV=2	154	11	0.422	0	0	tr|I3L504|I3L504_HUMAN/	SameSet/
1925	sp|P63104|1433Z_HUMAN	14-3-3 protein zeta/delta OS=Homo sapiens OX=9606 GN=YWHAZ PE=1 SV=1	245	11	0.363	0	0	tr|E7EX29|E7EX29_HUMAN/	SameSet/
1926	sp|Q9NQT5|EXOS3_HUMAN	Exosome complex component RRP40 OS=Homo sapiens OX=9606 GN=EXOSC3 PE=1 SV=3	275	11	0.273	5.917	0
1927	sp|Q9BR76|COR1B_HUMAN	Coronin-1B OS=Homo sapiens OX=9606 GN=CORO1B PE=1 SV=1	489	11	0.16	4.677	0
1928	sp|Q92979|NEP1_HUMAN	Ribosomal RNA small subunit methyltransferase NEP1 OS=Homo sapiens OX=9606 GN=EMG1 PE=1 SV=4	244	11	0.463	4.105	0
1929	sp|O60216|RAD21_HUMAN	Double-strand-break repair protein rad21 homolog OS=Homo sapiens OX=9606 GN=RAD21 PE=1 SV=2	631	11	0.209	3.955	0
1930	tr|J3KNK1|J3KNK1_HUMAN	Mitogen-activated protein kinase OS=Homo sapiens OX=9606 GN=MAPK9 PE=1 SV=1	339	11	0.041	0	0	tr|D7R525|D7R525_HUMAN/	SameSet/
1931	tr|A0A2R8Y879|A0A2R8Y879_HUMAN	Alpha-enolase (Fragment) OS=Homo sapiens OX=9606 GN=ENO1 PE=1 SV=1	125	11	0.528	0	0	sp|P06733|ENOA_HUMAN/	SubSet/
1932	tr|Q5STU3|Q5STU3_HUMAN	RNA helicase OS=Homo sapiens OX=9606 GN=DDX39B PE=1 SV=2	425	11	0.141	0	0	sp|Q13838|DX39B_HUMAN/	SubSet/
1933	tr|D6RAS7|D6RAS7_HUMAN	40S ribosomal protein S3a (Fragment) OS=Homo sapiens OX=9606 GN=RPS3A PE=1 SV=1	125	11	0.504	0	0	sp|P61247|RS3A_HUMAN/	SubSet/
1934	tr|H0YMM0|H0YMM0_HUMAN	SAFB-like transcription modulator (Fragment) OS=Homo sapiens OX=9606 GN=SLTM PE=1 SV=8	111	11	0.523	0	0	sp|Q9NWH9|SLTM_HUMAN/	SubSet/
1935	tr|H3BLV9|H3BLV9_HUMAN	SRSF protein kinase 1 (Fragment) OS=Homo sapiens OX=9606 GN=SRPK1 PE=1 SV=1	671	11	0.145	2.032	0
1936	tr|A0A286YFC0|A0A286YFC0_HUMAN	Mitogen-activated protein kinase (Fragment) OS=Homo sapiens OX=9606 GN=MAPK10 PE=1 SV=1	412	11	0.034	0	0	tr|D7R525|D7R525_HUMAN/	SameSet/
1937	tr|A0A2R8Y7C0|A0A2R8Y7C0_HUMAN	Hemoglobin subunit alpha (Fragment) OS=Homo sapiens OX=9606 GN=HBA2 PE=1 SV=1	134	11	0.231	0	0	sp|P69905|HBA_HUMAN/	SubSet/
1938	tr|E9PHS0|E9PHS0_HUMAN	Glutathione S-transferase LANCL1 (Fragment) OS=Homo sapiens OX=9606 GN=LANCL1 PE=1 SV=1	196	11	0.393	0	0	sp|O43813|LANC1_HUMAN/	SubSet/
1939	tr|J3KSZ0|J3KSZ0_HUMAN	Eukaryotic initiation factor 4A-I (Fragment) OS=Homo sapiens OX=9606 GN=EIF4A1 PE=1 SV=1	230	11	0.287	0	0	sp|P60842|IF4A1_HUMAN/	SubSet/
1940	tr|A0A286YFI3|A0A286YFI3_HUMAN	Mitogen-activated protein kinase OS=Homo sapiens OX=9606 GN=MAPK10 PE=1 SV=1	384	11	0.036	0	0	tr|D7R525|D7R525_HUMAN/	SameSet/
1941	tr|D6RJF9|D6RJF9_HUMAN	Mitogen-activated protein kinase OS=Homo sapiens OX=9606 GN=MAPK10 PE=1 SV=9	384	11	0.036	0	0	tr|D7R525|D7R525_HUMAN/	SameSet/
1942	tr|E7ERV5|E7ERV5_HUMAN	Unconventional myosin-Va (Fragment) OS=Homo sapiens OX=9606 GN=MYO5A PE=1 SV=2	585	11	0.186	0	0	tr|F8WE88|F8WE88_HUMAN/	SubSet/
1943	tr|H3BRK3|H3BRK3_HUMAN	NAD(P)H dehydrogenase [quinone] 1 OS=Homo sapiens OX=9606 GN=NQO1 PE=1 SV=1	269	11	0.145	0	0	tr|B4DLR8|B4DLR8_HUMAN/	SubSet/
1944	tr|C9JYW2|C9JYW2_HUMAN	Nucleolin (Fragment) OS=Homo sapiens OX=9606 GN=NCL PE=1 SV=1	141	11	0.17	0	0	sp|P19338|NUCL_HUMAN/	SubSet/
1945	tr|C9JXB8|C9JXB8_HUMAN	60S ribosomal protein L24 OS=Homo sapiens OX=9606 GN=RPL24 PE=1 SV=1	121	11	0.463	0	0	tr|C9JNW5|C9JNW5_HUMAN/	SameSet/
1946	tr|A0A2R8YEM5|A0A2R8YEM5_HUMAN	2-phospho-D-glycerate hydro-lyase (Fragment) OS=Homo sapiens OX=9606 GN=ENO1 PE=1 SV=1	171	11	0.386	0	0	sp|P06733|ENOA_HUMAN/	SubSet/
1947	tr|A0A2R8Y7H1|A0A2R8Y7H1_HUMAN	40S ribosomal protein S10 OS=Homo sapiens OX=9606 GN=RPS10 PE=3 SV=1	186	11	0.285	0	0	sp|P46783|RS10_HUMAN/	SubSet/
1948	tr|E9PJA7|E9PJA7_HUMAN	Bcl-2-associated transcription factor 1 OS=Homo sapiens OX=9606 GN=BCLAF1 PE=1 SV=1	467	11	0.171	0	0	sp|Q9NYF8|BCLF1_HUMAN/	SubSet/
1949	tr|A0A0U1RQL8|A0A0U1RQL8_HUMAN	Actin-depolymerizing factor (Fragment) OS=Homo sapiens OX=9606 GN=GSN PE=1 SV=1	232	11	0.267	0	0	tr|A0A0A0MT01|A0A0A0MT01_HUMAN/	SubSet/
1950	tr|A0A286YEV8|A0A286YEV8_HUMAN	Mitogen-activated protein kinase 10 (Fragment) OS=Homo sapiens OX=9606 GN=MAPK10 PE=1 SV=1	241	11	0.058	0	0	tr|D7R525|D7R525_HUMAN/	SameSet/
1951	tr|Q5JP01|Q5JP01_HUMAN	Histone-binding protein RBBP7 (Fragment) OS=Homo sapiens OX=9606 GN=RBBP7 PE=1 SV=1	285	11	0.225	0	0	tr|E9PC52|E9PC52_HUMAN/	SubSet/
1952	tr|J3QLQ6|J3QLQ6_HUMAN	Nucleolar protein 11 (Fragment) OS=Homo sapiens OX=9606 GN=NOL11 PE=1 SV=1	189	11	0.582	0	0	sp|Q9H8H0|NOL11_HUMAN/	SubSet/
1953	tr|A0A286YF19|A0A286YF19_HUMAN	Mitogen-activated protein kinase OS=Homo sapiens OX=9606 GN=MAPK10 PE=1 SV=1	376	11	0.037	0	0	tr|D7R525|D7R525_HUMAN/	SameSet/
1954	tr|C9JTT6|C9JTT6_HUMAN	Actin-related protein 2/3 complex subunit 1B (Fragment) OS=Homo sapiens OX=9606 GN=ARPC1B PE=1 SV=8	82	11	0.72	0	0	sp|O15143|ARC1B_HUMAN/tr|A0A1W2PNV4|A0A1W2PNV4_HUMAN/	SubSet/SubSet/
1955	tr|J3QLV0|J3QLV0_HUMAN	Nuclear pore complex protein Nup85 (Fragment) OS=Homo sapiens OX=9606 GN=NUP85 PE=1 SV=1	191	11	0.414	0	0	sp|Q9BW27|NUP85_HUMAN/	SubSet/
1956	tr|E9PN19|E9PN19_HUMAN	Galectin OS=Homo sapiens OX=9606 GN=LGALS8 PE=1 SV=1	290	11	0.103	1.512	0
1957	tr|D6RCB9|D6RCB9_HUMAN	Ribonucloprotein (Fragment) OS=Homo sapiens OX=9606 GN=NHP2 PE=1 SV=1	135	11	0.489	6.624	0
1958	tr|A0A286YF83|A0A286YF83_HUMAN	Mitogen-activated protein kinase OS=Homo sapiens OX=9606 GN=MAPK10 PE=1 SV=1	300	11	0.047	0	0	tr|D7R525|D7R525_HUMAN/	SameSet/
1959	tr|U5Y3L1|U5Y3L1_HUMAN	Nuclear body protein SP140-like protein OS=Homo sapiens OX=9606 GN=SP140L PE=1 SV=1	555	11	0.18	0	0	tr|H7BYP4|H7BYP4_HUMAN/	SameSet/
1960	tr|G3XAM7|G3XAM7_HUMAN	Catenin (Cadherin-associated protein), alpha 1, 102kDa, isoform CRA_a OS=Homo sapiens OX=9606 GN=CTNNA1 PE=1 SV=1	841	11	0.156	0	0	sp|P35221|CTNA1_HUMAN/	SubSet/
1961	tr|A0A286YFD7|A0A286YFD7_HUMAN	Mitogen-activated protein kinase OS=Homo sapiens OX=9606 GN=MAPK10 PE=1 SV=1	426	11	0.033	0	0	tr|D7R525|D7R525_HUMAN/	SameSet/
1962	tr|A0A286YEW9|A0A286YEW9_HUMAN	Mitogen-activated protein kinase OS=Homo sapiens OX=9606 GN=MAPK10 PE=1 SV=1	551	11	0.025	0	0	tr|D7R525|D7R525_HUMAN/	SameSet/
1963	tr|A0A286YFN2|A0A286YFN2_HUMAN	Mitogen-activated protein kinase OS=Homo sapiens OX=9606 GN=MAPK10 PE=1 SV=1	360	11	0.039	0	0	tr|D7R525|D7R525_HUMAN/	SameSet/
1964	tr|M0QZC5|M0QZC5_HUMAN	40S ribosomal protein S11 OS=Homo sapiens OX=9606 GN=RPS11 PE=1 SV=1	118	11	0.5	0	0	sp|P62280|RS11_HUMAN/	SubSet/
1965	tr|E9PLY5|E9PLY5_HUMAN	Microtubule-actin cross-linking factor 1, isoforms 1/2/3/5 (Fragment) OS=Homo sapiens OX=9606 GN=MACF1 PE=1 SV=1	1375	11	0.039	0	0	tr|A0A5F9ZGX0|A0A5F9ZGX0_HUMAN/	SubSet/
1966	tr|D6RCB1|D6RCB1_HUMAN	Mitogen-activated protein kinase OS=Homo sapiens OX=9606 GN=MAPK10 PE=1 SV=2	245	11	0.057	0	0	tr|D7R525|D7R525_HUMAN/	SameSet/
1967	tr|A0A286YFE2|A0A286YFE2_HUMAN	Mitogen-activated protein kinase 10 (Fragment) OS=Homo sapiens OX=9606 GN=MAPK10 PE=1 SV=1	208	11	0.067	0	0	tr|D7R525|D7R525_HUMAN/	SameSet/
1968	tr|A0A286YF35|A0A286YF35_HUMAN	Mitogen-activated protein kinase OS=Homo sapiens OX=9606 GN=MAPK10 PE=1 SV=1	375	11	0.037	0	0	tr|D7R525|D7R525_HUMAN/	SameSet/
1969	tr|A0A0C4DG98|A0A0C4DG98_HUMAN	THO complex subunit 2 OS=Homo sapiens OX=9606 GN=THOC2 PE=1 SV=1	1478	11	0.074	2.677	0
1970	tr|A0A286YEV3|A0A286YEV3_HUMAN	Mitogen-activated protein kinase (Fragment) OS=Homo sapiens OX=9606 GN=MAPK10 PE=1 SV=1	346	11	0.04	0	0	tr|D7R525|D7R525_HUMAN/	SameSet/
1971	tr|A0A286YFJ6|A0A286YFJ6_HUMAN	Mitogen-activated protein kinase OS=Homo sapiens OX=9606 GN=MAPK10 PE=1 SV=1	422	11	0.033	0	0	tr|D7R525|D7R525_HUMAN/	SameSet/
1972	tr|F6RFD5|F6RFD5_HUMAN	Actin-depolymerizing factor OS=Homo sapiens OX=9606 GN=DSTN PE=1 SV=1	135	11	0.452	0	0	sp|P60981|DEST_HUMAN/	SubSet/
1973	tr|F8VTY2|F8VTY2_HUMAN	Nucleoporin Nup37 (Fragment) OS=Homo sapiens OX=9606 GN=NUP37 PE=1 SV=8	208	11	0.284	0	0	sp|Q8NFH4|NUP37_HUMAN/	SubSet/
1974	tr|U3KQ48|U3KQ48_HUMAN	U3 small nucleolar ribonucleoprotein protein MPP10 OS=Homo sapiens OX=9606 GN=MPHOSPH10 PE=1 SV=1	462	11	0.165	0	0	sp|O00566|MPP10_HUMAN/	SubSet/
1975	tr|B8ZZ47|B8ZZ47_HUMAN	U3 small nucleolar ribonucleoprotein protein IMP4 OS=Homo sapiens OX=9606 GN=IMP4 PE=1 SV=1	248	11	0.327	0	0	tr|H0Y714|H0Y714_HUMAN/	SubSet/
1976	tr|V9GYA2|V9GYA2_HUMAN	Casein kinase II subunit alpha (Fragment) OS=Homo sapiens OX=9606 GN=CSNK2A1 PE=1 SV=2	144	11	0.424	0	0	tr|A0A2R8YD58|A0A2R8YD58_HUMAN/	SubSet/
1977	tr|A0A0C4DH44|A0A0C4DH44_HUMAN	60S ribosomal protein L30 OS=Homo sapiens OX=9606 GN=RPL30 PE=1 SV=1	96	11	0.604	0	0	sp|P62888|RL30_HUMAN/	SubSet/
1978	tr|A0A2R8YFH6|A0A2R8YFH6_HUMAN	40S ribosomal protein S10 OS=Homo sapiens OX=9606 GN=RPS10 PE=3 SV=1	213	11	0.249	0	0	sp|P46783|RS10_HUMAN/	SubSet/
1979	tr|A0A494C166|A0A494C166_HUMAN	Alpha-actinin-2 OS=Homo sapiens OX=9606 GN=ACTN2 PE=1 SV=1	263	11	0.186	0	0	sp|P12814|ACTN1_HUMAN/tr|A0A494C1A0|A0A494C1A0_HUMAN/sp|Q08043|ACTN3_HUMAN/	SubSet/SubSet/SubSet/
1980	tr|A0A286YFM6|A0A286YFM6_HUMAN	Mitogen-activated protein kinase OS=Homo sapiens OX=9606 GN=MAPK10 PE=1 SV=1	371	11	0.038	0	0	tr|D7R525|D7R525_HUMAN/	SameSet/
1981	tr|I3L246|I3L246_HUMAN	40S ribosomal protein S15a OS=Homo sapiens OX=9606 GN=RPS15A PE=1 SV=1	111	11	0.342	0	0	sp|P62244|RS15A_HUMAN/	SubSet/
1982	tr|A0A286YEQ7|A0A286YEQ7_HUMAN	Mitogen-activated protein kinase OS=Homo sapiens OX=9606 GN=MAPK10 PE=1 SV=1	402	11	0.035	0	0	tr|D7R525|D7R525_HUMAN/	SameSet/
1983	tr|Q8WVC2|Q8WVC2_HUMAN	40S ribosomal protein S21 OS=Homo sapiens OX=9606 GN=RPS21 PE=1 SV=1	81	11	0.667	7.452	0
1984	tr|K7ELP0|K7ELP0_HUMAN	Tropomyosin alpha-4 chain (Fragment) OS=Homo sapiens OX=9606 GN=TPM4 PE=1 SV=1	69	11	0.13	0	0	tr|J3KN67|J3KN67_HUMAN/sp|P06753|TPM3_HUMAN/tr|A7XZE4|A7XZE4_HUMAN/tr|A0A0S2Z4G6|A0A0S2Z4G6_HUMAN/tr|Q5TCU3|Q5TCU3_HUMAN/tr|Q6ZN40|Q6ZN40_HUMAN/	SubSet/SubSet/SubSet/SubSet/SubSet/SubSet/
1985	tr|A0A590UJG2|A0A590UJG2_HUMAN	Microtubule-actin cross-linking factor 1, isoforms 1/2/3/5 OS=Homo sapiens OX=9606 GN=MACF1 PE=1 SV=1	5379	11	0.01	0	0	tr|A0A5F9ZGX0|A0A5F9ZGX0_HUMAN/	SubSet/
1986	tr|C9JLB1|C9JLB1_HUMAN	Nucleolin (Fragment) OS=Homo sapiens OX=9606 GN=NCL PE=1 SV=1	151	11	0.159	0	0	sp|P19338|NUCL_HUMAN/	SubSet/
1987	tr|H0YKU6|H0YKU6_HUMAN	SAFB-like transcription modulator (Fragment) OS=Homo sapiens OX=9606 GN=SLTM PE=1 SV=1	205	11	0.415	0	0	sp|Q9NWH9|SLTM_HUMAN/	SubSet/
1988	tr|A0A286YES9|A0A286YES9_HUMAN	Mitogen-activated protein kinase OS=Homo sapiens OX=9606 GN=MAPK10 PE=1 SV=1	427	11	0.033	0	0	tr|D7R525|D7R525_HUMAN/	SameSet/
1989	tr|A0A1P0B7D2|A0A1P0B7D2_HUMAN	Mitogen-activated protein kinase OS=Homo sapiens OX=9606 GN=MAPK10 PE=1 SV=3	422	11	0.033	0	0	tr|D7R525|D7R525_HUMAN/	SameSet/
1990	tr|C9JNW5|C9JNW5_HUMAN	60S ribosomal protein L24 OS=Homo sapiens OX=9606 GN=RPL24 PE=1 SV=1	150	11	0.373	3.666	0
1991	tr|I3L234|I3L234_HUMAN	Ribosomal L1 domain-containing protein 1 (Fragment) OS=Homo sapiens OX=9606 GN=RSL1D1 PE=1 SV=1	98	11	0.52	0	0	sp|O76021|RL1D1_HUMAN/	SubSet/
1992	tr|F8VZ45|F8VZ45_HUMAN	60S ribosomal protein L6 (Fragment) OS=Homo sapiens OX=9606 GN=RPL6 PE=1 SV=1	159	11	0.314	0	0	sp|Q02878|RL6_HUMAN/	SubSet/
1993	tr|A0A590UJL8|A0A590UJL8_HUMAN	H3.2 histone (putative) (Fragment) OS=Homo sapiens OX=9606 GN=H3-2 PE=1 SV=1	79	11	0.544	0	0	sp|Q5TEC6|H3PS2_HUMAN/	SubSet/
1994	tr|X6RJY0|X6RJY0_HUMAN	U3 small nucleolar RNA-associated protein 14 homolog A (Fragment) OS=Homo sapiens OX=9606 GN=UTP14A PE=1 SV=1	320	11	0.4	0	0	sp|Q9BVJ6|UT14A_HUMAN/	SubSet/
1995	tr|F6U211|F6U211_HUMAN	40S ribosomal protein S10 OS=Homo sapiens OX=9606 GN=RPS10 PE=3 SV=1	172	11	0.308	0	0	sp|P46783|RS10_HUMAN/	SubSet/
1996	tr|U3KQR5|U3KQR5_HUMAN	60S ribosomal protein L6 (Fragment) OS=Homo sapiens OX=9606 GN=RPL6 PE=1 SV=1	160	11	0.312	0	0	sp|Q02878|RL6_HUMAN/	SubSet/
1997	tr|F8VRD2|F8VRD2_HUMAN	Rac GTPase-activating protein 1 (Fragment) OS=Homo sapiens OX=9606 GN=RACGAP1 PE=1 SV=8	293	11	0.406	0	0	sp|Q9H0H5|RGAP1_HUMAN/	SubSet/
1998	tr|A0A286YEZ8|A0A286YEZ8_HUMAN	Heterogeneous nuclear ribonucleoprotein R (Fragment) OS=Homo sapiens OX=9606 GN=HNRNPR PE=1 SV=1	141	11	0.305	3.055	0
1999	tr|E7EX29|E7EX29_HUMAN	14-3-3 protein zeta/delta (Fragment) OS=Homo sapiens OX=9606 GN=YWHAZ PE=1 SV=1	246	11	0.362	3.786	0
[truncated: 9,972 more rows]

## Sheet: GeneID
AC	Gene			Gene	GeneID
				4F2	6520
Q15149	PLEC			AAAS	8086
H0YDN1	H0YDN1			AAKG2	51422
P09211	GSTP1			AARD	441376
P05783	K1C18			AATF	26574
F8VZY9	F8VZY9			ABCA3	21
P60709	ACTB			ABCB7	22
P63261	ACTG			ABCB9	23457
A8MX94	A8MX94			ABCD1	215
E7EVS6	E7EVS6			ABCD1	81693
A0A2R8Y793	A0A2R8Y793			ABCD3	5825
P05787	K2C8			ABCF1	23
A0A6Q8PFE4	A0A6Q8PFE4			ABCF2	10061
Q13813	SPTN1			ABCF3	55324
A0A0D9SGF6	A0A0D9SGF6			ABCG1	9619
A0A0D9SF54	A0A0D9SF54			ABCG2	9429
Q01082	SPTB2			ABCG4	64137
A0A087WUZ3	A0A087WUZ3			ABCG5	64240
I3L3I0	I3L3I0			ACACA	31
I3L1U9	I3L1U9			ACADM	34
A0A087X2E9	A0A087X2E9			ACLY	47
P35579	MYH9			ACOT8	10005
P68032	ACTC			ACOT9	23597
P68133	ACTS			ACOX3	8310
I3L4N8	I3L4N8			ACRC	93953
P62736	ACTA			ACTA	58
P63267	ACTH			ACTB	60
P02545	LMNA			ACTC	70
A0A6Q8PFJ0	A0A6Q8PFJ0			ACTG	71
P08729	K2C7			ACTH	5443
A0A2R8YGF8	A0A2R8YGF8			ACTHR	4158
I3L3R2	I3L3R2			ACTN1	87
A0A6Q8PH58	A0A6Q8PH58			ACTN2	88
G5E9R0	G5E9R0			ACTN3	89
Q3BDU5	Q3BDU5			ACTN4	81
K7EM38	K7EM38			ACY2	443
J3KT65	J3KT65			ADA	100
A0A6Q8PHQ9	A0A6Q8PHQ9			ADCY2	108
F8VUG2	F8VUG2			ADCY4	196883
Q5TCI8	Q5TCI8			ADCY5	111
A6NL76	A6NL76			ADCY7	113
Q6S8J3	POTEE			ADH1A	124
E9PMV1	E9PMV1			ADH1B	125
P15924	DESP			ADNP	23394
C9JZR7	C9JZR7			ADNP2	22850
C9JUM1	C9JUM1			AEN	64782
Q562R1	ACTBL			AF10	8028
A0A6Q8PF80	A0A6Q8PF80			AF17	4302
O75369	FLNB			AFAP1	60312
F8W1U3	F8W1U3			AGK	55750
E7EN95	E7EN95			AGR2	10551
P35580	MYH10			AGR3	155465
F6QUT6	F6QUT6			AGRIN	375790
F6UVQ4	F6UVQ4			AGTR1	185
C9JFL5	C9JFL5			AHSP	51327
B8ZZJ2	B8ZZJ2			AIF1	199
F8WB63	F8WB63			AIFM1	9131
C9JTX5	C9JTX5			AIMP1	9255
A0A2R8YEA7	A0A2R8YEA7			AKAP2	11217
A5A3E0	POTEF			AKAP8	10270
P21333	FLNA			AKAP9	10142
Q60FE5	Q60FE5			ALDH2	217
Q99880	H2B1L			ALDOB	229
Q93079	H2B1H			ALK	238
Q99879	H2B1M			ALMS1	7840
O60814	H2B1K			AMFR	267
Q99877	H2B1N			AMHR2	269
Q5QNW6	H2B2F			AMOT	154796
P62807	H2B1C			AMPD3	272
P58876	H2B1D			ANKS3	124401
U3KQK0	U3KQK0			ANLN	54443
P06899	H2B1J			ANM1	3276
P33778	H2B1B			ANO2	57101
Q16778	H2B2E			ANO8	57719
P23527	H2B1O			ANPRA	4881
P16152	CBR1			ANX11	311
Q8N257	H2B3B			ANXA1	301
P02538	K2C6A			ANXA2	302
P04259	K2C6B			ANXA4	307
P57053	H2BFS			ANXA5	308
A0A6Q8PGH0	A0A6Q8PGH0			AP1B1	162
P48668	K2C6C			AP1M1	8907
Q08211	DHX9			AP2A1	160
A0A087WWY3	A0A087WWY3			AP2A2	161
P0CG38	POTEI			AP2B1	163
P06748	NPM			AP2M1	1173
Q9BYX7	ACTBM			AP2S1	1175
P0CG39	POTEJ			AP3B1	8546
P22626	ROA2			AP3B2	8120
P12270	TPR			AP3D1	8943
O43707	ACTN4			AP3M1	26985
A0A1W2PRP1	A0A1W2PRP1			AP3M2	10947
F8VP67	F8VP67			AP3S1	1176
Q9P2E9	RRBP1			AP4E1	23431
P08670	VIME			AP5B1	91056
A0A494BZV2	A0A494BZV2			AP5S1	55317
O95678	K2C75			APC	324
P13647	K2C5			APC4	284427
Q9UQ35	SRRM2			APC4	29945
B0YJC4	B0YJC4			APC5	51433
P38159	RBMX			APEX2	27301
A0A087WVV2	A0A087WVV2			APLP1	333
Q00839	HNRPU			APLP2	334
P20700	LMNB1			APLP2	55198
A0A2R8YFE2	A0A2R8YFE2			APOA5	116519
Q01546	K22O			APOB	338
H0Y2S9	H0Y2S9			AQR	9716
A0A1W2PPS1	A0A1W2PPS1			ARAP1	116985
P04264	K2C1			ARF1	375
Q96E39	RMXL1			ARF3	377
A0A087X243	A0A087X243			ARF4	378
A0A1X7SBS1	A0A1X7SBS1			ARF5	381
O75643	U520			ARF6	382
P52272	HNRPM			ARL16	339231
Q9BTM1	H2AJ			ARMC2	84071
Q96KK5	H2A1H			ARMC5	79798
Q93077	H2A1C			ARMT1	79624
P12035	K2C3			ARP2	10097
P0C0S8	H2A1			ARP2	23452
Q16777	H2A2C			ARP2	57379
Q99878	H2A1J			ARP3	10096
Q96QV6	H2A1A			ARP3	200315
Q6FI13	H2A2A			ARP6	140564
A0A087X0X3	A0A087X0X3			ARP6	64431
P98160	PGBM			ARPC2	10109
P07355	ANXA2			ARPC3	10094
Q96A08	H2B1A			ARPC4	10093
Q16891	MIC60			ARPC5	10092
E9PQ63	E9PQ63			ARV1	64801
A8MTM1	A8MTM1			AS3MT	57412
P43243	MATR3			ASAH2	56624
A8MXP9	A8MXP9			ASAP2	8853
A0A0R4J2E8	A0A0R4J2E8			ASB14	142686
Q6P2Q9	PRP8			ASB15	142685
Q00610	CLH1			ASB7	140460
Q9NR30	DDX21			ASGR1	432
A0A087WVQ6	A0A087WVQ6			ASPH	444
A0A087WUI2	A0A087WUI2			ASTL	431705
Q8IVT2	MISP			ASXL1	171023
P16104	H2AX			ASXL2	55252
B9A067	B9A067			ATAD2	29028
F8W6C1	F8W6C1			ATAD5	79915
E7EQT4	E7EQT4			ATF1	2668
O15230	LAMA5			ATF1	466
P09651	ROA1			ATF6B	1388
D6REM6	D6REM6			ATG2A	23130
F8W6I7	F8W6I7			ATG9B	285973
C9J406	C9J406			ATL1	51062
Q9UKV3	ACINU			ATM	465
O00159	MYO1C			ATM	472
Q8IUE6	H2A2B			ATP9B	374868
S4R3H4	S4R3H4			ATRN	8455
F5H6E2	F5H6E2			ATRX	546
A0A1W2PP35	A0A1W2PP35			ATX2	6311
H0YN42	H0YN42			AURKB	9212
P62805	H4			AUTS2	26053
E9PBF6	E9PBF6			AVEN	57099
Q5RI18	Q5RI18			BAF	8815
F8VZ49	F8VZ49			BAG2	9532
H0YMD0	H0YMD0			BAG5	9529
H3BUY5	H3BUY5			BAK	578
H0YMU9	H0YMU9			BANP	54971
P11142	HSP7C			BAP1	6045
P58107	EPIPL			BAP1	8314
H3BT71	H3BT71			BAP1	9223
A0A075B730	A0A075B730			BASP1	10409
H0Y6E7	H0Y6E7			BATF	10538
Q03252	LMNB2			BATF3	55509
F8W7S5	F8W7S5			BAZ1A	11177
P04908	H2A1B			BAZ1B	9031
Q7L7L0	H2A3			BAZ2A	11176
P20671	H2A1D			BBOF1	80127
A0A1W2PPH7	A0A1W2PPH7			BBS12	166379
H7C463	H7C463			BBX	56987
A0A1W2PPL4	A0A1W2PPL4			BCAP	118788
A0A0U1RR32	A0A0U1RR32			BCAP	51131
A0A0U1RRH7	A0A0U1RRH7			BCAR3	8412
P23284	PPIB			BCAT1	586
Q6WCQ1	MPRIP			BCD1	1316
A0A1W2PP34	A0A1W2PP34			BCD1	54680
A0A1W2PQL0	A0A1W2PQL0			BCOR	54880
H0YI76	H0YI76			BDP1	26469
A6NMY6	AXA2L			BDP1	55814
O43795	MYO1B			BECN2	441925
E9PKE3	E9PKE3			BEND6	221336
E9PDF6	E9PDF6			BEST4	266675
Q07955	SRSF1			BFSP1	631
A0A1W2PQ74	A0A1W2PQ74			BFSP2	8419
H0YIN9	H0YIN9			BICD1	636
J3KTL2	J3KTL2			BIP	3309
J3KN67	J3KN67			BIRC8	112401
H0YM50	H0YM50			BLK	640
P22087	FBRL			BLVRB	645
B0YJC5	B0YJC5			BMAL1	406
P35908	K22E			BMS1	9790
P68104	EF1A1			BMX	660
B2R5W2	B2R5W2			BNC1	40
A0A1W2PRZ7	A0A1W2PRZ7			BNC1	646
G3V4C1	G3V4C1			BNC2	54796
P07910	HNRPC			BOD1	91272
G3V2Q1	G3V2Q1			BOP	100294715
Q9NWH9	SLTM			BOP	150572
Q9H583	HEAT1			BOP	611
J3KSW8	J3KSW8			BOP	79680
A0A494C1A5	A0A494C1A5			BOP1	23246
A0A0D9SFE5	A0A0D9SFE5			BPI	671
A0A3B3IS11	A0A3B3IS11			BPNT1	10380
H0YFX9	H0YFX9			BRAP	221477
A0A0A0MRM9	A0A0A0MRM9			BRAP	8315
A0A0C4DGC5	A0A0C4DGC5			BRCA1	672
P68371	TBB4B			BRD2	6046
Q14978	NOLC1			BRD4	23476
Q5T3Q7	Q5T3Q7			BRD8	10902
Q7Z406	MYH14			BRD9	65980
P17844	DDX5			BRE1A	56254
Q92841	DDX17			BRE1B	9810
O75828	CBR3			BROMI	221322
J3KTA4	J3KTA4			BROX	148362
A0A1X7SBZ2	A0A1X7SBZ2			BRPF1	7862
A0A5H1ZRQ2	A0A5H1ZRQ2			BRX1	5308
P67936	TPM4			BSN	8927
P10412	H14			BSPRY	54836
F5GXS2	F5GXS2			BST1	683
A0A087WVQ9	A0A087WVQ9			BST1	80055
Q9BQG0	MBB1A			BST2	684
O43143	DHX15			BTBD7	55727
Q5VTE0	EF1A3			BTF3	10384
P07437	TBB5			BTF3	689
Q32P51	RA1L2			BUB1B	701
D6R991	D6R991			BUB3	9184
Q14683	SMC1A			BZW2	28969
P48736	PK3CG			C1QBP	708
P52948	NUP98			C2CD3	26005
Q9ULV4	COR1C			C2CD6	151254
A0A087WWU8	A0A087WWU8			C2TA	29980
H0YNP5	H0YNP5			C2TA	4261
G3V4W0	G3V4W0			CABP1	795
A0A2R8Y5V9	A0A2R8Y5V9			CABP1	9478
E9PDN7	E9PDN7			CADM1	23705
B4DY08	B4DY08			CAGE1	285782
A0A2R2Y2Q3	A0A2R2Y2Q3			CALD1	800
F8VQY3	F8VQY3			CALM1	801
Q8NEB9	PK3C3			CALM2	805
Q16643	DREB			CALM3	808
Q12906	ILF3			CAPG	822
O00567	NOP56			CAPON	9722
P68431	H31			CAPZB	832
Q9BY11	PACN1			CARF	55602
Q9UNF0	PACN2			CARF	79800
P53355	DAPK1			CART	9607
H0Y7E2	H0Y7E2			CASP9	842
M0R308	M0R308			CASR	846
B0QYG8	B0QYG8			CASS4	57091
A0A0U1RR22	A0A0U1RR22			CAV1	857
A0A1W2PS05	A0A1W2PS05			CBLB	326625
B0QYG7	B0QYG7			CBLB	868
A8MYT4	A8MYT4			CBP	1387
P55265	DSRAD			CBP	55824
Q92764	KRT35			CBP	5956
F8VTQ5	F8VTQ5			CBR1	873
A0A1W2PQD4	A0A1W2PQD4			CBR3	874
C4AM86	C4AM86			CBX1	10951
A0A2R8Y4L2	A0A2R8Y4L2			CBX3	11335
E9PNE6	E9PNE6			CBX5	23468
I3L1L3	I3L1L3			CBX8	408259
Q9UQE7	SMC3			CBX8	57332
Q15029	U5S1			CCAR1	55749
Q92621	NU205			CCDC7	79741
P61158	ARP3			CCDC9	26093
G8JLG1	G8JLG1			CCER1	196477
Q14980	NUMA1			CCL21	6366
P12814	ACTN1			CCN1	3491
Q71DI3	H32			CCN1	890
D6R9W4	D6R9W4			CCN2	1490
Q5JP53	Q5JP53			CCNB1	891
A0A6Q8PFM1	A0A6Q8PFM1			CCPG1	9236
A0A6Q8PF59	A0A6Q8PF59			CD109	135228
G3V3B0	G3V3B0			CD11A	3683
P04350	TBB4A			CD11B	3684
Q92614	MY18A			CD209	30835
A0A0D9SFK2	A0A0D9SFK2			CD44	960
A0A3B3IRQ9	A0A3B3IRQ9			CD59	966
H0YL33	H0YL33			CDC23	8697
H0YN28	H0YN28			CDC27	996
A0A494C0P6	A0A494C0P6			CDC42	998
Q14247	SRC8			CDC45	8318
P06753	TPM3			CDC5L	988
Q9Y2X3	NOP58			CDC7	8317
P62979	RS27A			CDC73	79577
A0A087WY61	A0A087WY61			CDCA2	157313
A7XZE4	A7XZE4			CDCA5	113130
O76021	RL1D1			CDCP1	64866
Q14126	DSG2			CDHR2	54825
Q9BVA1	TBB2B			CDIPT	10423
Q9H0A0	NAT10			CDK1	983
Q13885	TBB2A			CDK10	8558
P16402	H13			CDK12	51755
E9PKG0	E9PKG0			CDK13	8621
H7BYY1	H7BYY1			CDK14	5218
P09493	TPM1			CDK15	65061
Q9H307	PININ			CDK16	5127
Q5XKE5	K2C79			CDK17	5128
Q16695	H31T			CDK18	5129
P38919	IF4A3			CDK2	1017
O00571	DDX3X			CDK20	23552
A0A2U3TZJ9	A0A2U3TZJ9			CDK3	1018
A0A2R8YFS5	A0A2R8YFS5			CDK4	1019
A0A2R8YCW1	A0A2R8YCW1			CDK5	1020
A0A0D9SF53	A0A0D9SF53			CDK6	1021
A0A2R8YFR4	A0A2R8YFR4			CDK9	1025
A0A2R8YF78	A0A2R8YF78			CDNF	441549
A0A0D9SFB3	A0A0D9SFB3			CDO1	1036
A0A2R8Y645	A0A2R8Y645			CDS1	1040
A0A087WV01	A0A087WV01			CDS1	11200
G3V576	G3V576			CDSN	1041
A0A0D9SG12	A0A0D9SG12			CDYL	9425
A0A2R8Y4A4	A0A2R8Y4A4			CEBPB	1051
A0A2R8YGX3	A0A2R8YGX3			CEBPB	7939
A0A0S2Z4G6	A0A0S2Z4G6			CEBPZ	10153
A0A2R8Y5G6	A0A2R8Y5G6			CENPB	1059
Q6ZN40	Q6ZN40			CENPF	1063
P68363	TBA1B			CENPM	79019
P51991	ROA3			CENPN	55839
P16403	H12			CENPQ	55166
P19013	K2C4			CENPV	201161
M0QZM1	M0QZM1			CEP41	95681
F5H7S3	F5H7S3			CEP44	80817
H0Y8T4	H0Y8T4			CEP55	55165
Q5ST81	Q5ST81			CEP89	84902
M0QXL5	M0QXL5			CERS3	204219
B4DXW1	B4DXW1			CETN1	1068
B7Z596	B7Z596			CETN2	1069
P06396	GELS			CGB1	114335
P11047	LAMC1			CGNL1	84952
E5RGW4	E5RGW4			CGT	7368
A0A2R8YH90	A0A2R8YH90			CHD1	1105
F6S8Q4	F6S8Q4			CHD2	1106
A0A0A0MS51	A0A0A0MS51			CHD3	1107
A0A0A0MT01	A0A0A0MT01			CHD4	1108
P17480	UBF1			CHD5	26038
Q71U36	TBA1A			CHD5	7485
P68366	TBA4A			CHD5	84181
P35749	MYH11			CHD7	55636
Q9UHB6	LIMA1			CHD9	80205
P52895	AK1C2			CHERP	10523
P42285	MTREX			CHFR	55743
Q03701	CEBPZ			CHKB	1120
I3L3H2	I3L3H2			CHMP6	79643
H9KV75	H9KV75			CHP1	11261
O60264	SMCA5			CHP1	26973
P0CG48	UBC			CHTOP	26097
P0CG47	UBB			CIB2	10518
O75533	SF3B1			CIP1	1026
P62987	RL40			CIP1	56996
B4DV12	B4DV12			CISD3	284106
E9PMS6	E9PMS6			CKAP4	10970
A0A2R8Y5E5	A0A2R8Y5E5			CLCA2	9635
F5H265	F5H265			CLGN	1047
B4DK69	B4DK69			CLIP1	6249
J3QKN0	J3QKN0			CLIP2	7461
J3QTR3	J3QTR3			CLMN	79789
F5H388	F5H388			CLMP	79827
F5GYU3	F5GYU3			CLPB	81570
F5GXK7	F5GXK7			CLSPN	63967
F5H747	F5H747			CLUL1	27098
F5H6Q2	F5H6Q2			CMC1	152100
A8K7Q2	A8K7Q2			CMC2	56942
F5H2Z3	F5H2Z3			CMTR2	55783
Q96C32	Q96C32			CMYA5	202333
Q5PY61	Q5PY61			CNN1	1264
J3QS39	J3QS39			CNNM1	26507
Q9Y2W1	TR150			CNNM3	26505
Q12788	TBL3			CNOT3	4849
P49792	RBP2			CNOT6	1233
Q8WUM0	NU133			CNOT6	57472
M0R299	M0R299			CNOT9	5953
Q8IWY7	Q8IWY7			CNOT9	9125
B4E3S0	B4E3S0			CNST	163882
A0A2R8Y422	A0A2R8Y422			CNTD1	124817
P07942	LAMB1			CNTN1	1272
P61160	ARP2			CNTN1	2152
Q8WWI1	LMO7			CNTN2	6900
E9PKP7	E9PKP7			CNTN3	5067
J3KP06	J3KP06			COG2	22796
H7C3P6	H7C3P6			COG6	1275
E9PMT2	E9PMT2			COG6	57511
G3XAI2	G3XAI2			COG7	91949
F8WD26	F8WD26			COG8	84342
A0A494C128	A0A494C128			COIL	8161
H0YK48	H0YK48			COMT	1312
A0A494BZZ2	A0A494BZZ2			COPE	11316
H0YKJ4	H0YKJ4			COQ7	10229
Q5JTH9	RRP12			CORO6	84940
P14866	HNRPL			CPNE2	1370
A0A3B3ITZ9	A0A3B3ITZ9			CPNE2	221184
J3QSV6	J3QSV6			CPNE3	8895
Q5TCU3	Q5TCU3			CPNE4	131034
P07951	TPM2			CPNE5	57699
Q8IY81	SPB1			CPNE6	9362
P0DPH8	TBA3D			CPNE7	27132
P20592	MX2			CPNE8	144402
P0DPH7	TBA3C			CPNE9	151835
Q07157	ZO1			CPSF1	29894
K7ENT6	K7ENT6			CPSF5	11051
M0R2Q4	M0R2Q4			CPSF6	11052
G3V1L9	G3V1L9			CPSF7	79869
G5E9E7	G5E9E7			CPT1B	1375
A0A2R8YE05	A0A2R8YE05			CPVL	54504
Q9BQE3	TBA1C			CREB1	1385
Q8N1F7	NUP93			CROCC	9696
O00468	AGRIN			CSMD2	114784
O60437	PEPL			CSN2	1447
H3BVG0	H3BVG0			CSN2	9318
A0A087WV29	A0A087WV29			CSPG2	1462
F5H5D3	F5H5D3			CSPG5	10675
A0A087X0K9	A0A087X0K9			CSPP1	79848
Q3ZCM7	TBB8			CTBP1	1487
P14678	RSMB			CTBP2	1488
Q15424	SAFB1			CTC1	80169
P13645	K1C10			CTCF	10664
O75367	H2AY			CTCFL	140690
J3KNP2	J3KNP2			CTL4	80736
A0A0A0MTE2	A0A0A0MTE2			CUL1	8454
K7EKI8	K7EKI8			CUL2	8453
A0A6Q8PHC3	A0A6Q8PHC3			CUX1	1523
A0A2R8YDT5	A0A2R8YDT5			CWC15	51503
A0A2R8Y7T2	A0A2R8Y7T2			CWC22	57703
A0A2R8Y619	H2BE1			CWC25	54883
P0DMV9	HS71B			CXXC1	30827
P0DMV8	HS71A			CXXC1	6696
Q5TEC6	H3PS2			CYLD	1540
G3V2D6	G3V2D6			CYS1	192668
G3V555	G3V555			CYTSA	23384
G3V575	G3V575			CYTSB	92521
M0R2I7	M0R2I7			DAAM1	23002
A0A2R8YHD2	A0A2R8YHD2			DAAM2	23500
A0A0G2JIW1	A0A0G2JIW1			DAB1	1600
Q6PEY2	TBA3E			DAF	1604
P49756	RBM25			DAPK1	1612
Q9BVP2	GNL3			DAPK2	23604
P19338	NUCL			DCAF1	9730
P63244	RACK1			DCDC1	341019
P84243	H33			DDB1	1642
A0A6Q8PGD7	A0A6Q8PGD7			DDI1	414301
A0A494C0G5	A0A494C0G5			DDI2	84301
K7EK07	K7EK07			DDR2	4921
A0A2R8YDH3	A0A2R8YDH3			DDR2	7086
P23396	RS3			DDX1	1653
Q15061	WDR43			DDX10	1662
Q13428	TCOF			DDX17	10521
Q14151	SAFB2			DDX18	3036
P28290	ITPI2			DDX18	8886
Q9NQX4	MYO5C			DDX20	11218
O14639	ABLM1			DDX21	9188
A0A494C1I6	A0A494C1I6			DDX23	9416
E9PHV5	E9PHV5			DDX24	57062
M0R1V7	M0R1V7			DDX25	29118
M0R2S1	M0R2S1			DDX27	55661
A0A087X208	A0A087X208			DDX31	64794
F8W0C6	F8W0C6			DDX3X	1654
F8WCH0	F8WCH0			DDX3Y	8653
A0A3B3IS55	A0A3B3IS55			DDX4	54514
M0R1M6	M0R1M6			DDX41	51428
P78527	PRKDC			DDX46	9879
P36578	RL4			DDX47	51202
Q9H6R4	NOL6			DDX5	1655
P19105	ML12A			DDX50	79009
O14950	ML12B			DDX51	317781
O43390	HNRPR			DDX52	11056
M0R0P1	M0R0P1			DDX53	168400
J3QRS3	J3QRS3			DDX54	79039
P18583	SON			DDX55	57696
P11387	TOP1			DDX56	54606
Q16531	DDB1			DDX59	83479
P57740	NU107			DECR	1666
O00541	PESC			DEDD	9191
P05141	ADT2			DEK	7913
O75955	FLOT1			DENR	8562
F8W8M4	F8W8M4			DET1	55070
H0YKX5	H0YKX5			DEUP1	159989
E9PN89	E9PN89			DGCR8	54487
A0A0A0MRW6	A0A0A0MRW6			DGKE	8526
E7ETY2	E7ETY2			DGKK	139189
A0A0A0MRL6	A0A0A0MRL6			DHRS1	115817
J3KPE3	J3KPE3			DHRS7	51635
H7C144	H7C144			DHX15	1665
P21980	TGM2			DHX15	3274
A6NNZ2	TBB8B			DHX16	8449
Q02880	TOP2B			DHX29	54505
Q9BVJ6	UT14A			DHX30	22907
P07478	TRY2			DHX33	56919
P30050	RL12			DHX34	9704
Q9BZJ7	GPR62			DHX37	57647
Q12769	NU160			DHX8	1659
F5GZ39	F5GZ39			DHX8	3269
A0A075B736	A0A075B736			DHX9	1660
Q5SQY0	Q5SQY0			DIC	1468
H0YHL7	H0YHL7			DICER	23405
F8VQE1	F8VQE1			DIEXF	27042
A0A0J9YYC8	A0A0J9YYC8			DIM1	10907
Q13509	TBB3			DKC1	1736
P07477	TRY1			DLG5	9231
Q1KMD3	HNRL2			DLL3	10683
P46087	NOP2			DMAP1	55840
Q14690	RRP5			DMAP1	55929
Q9BZE4	NOG1			DNMT1	1786
P31943	HNRH1			DNPEP	1611
O15523	DDX3Y			DNPEP	23549
Q04828	AK1C1			DOCK4	9732
O60832	DKC1			DOCK5	80005
A6XMV8	A6XMV8			DOCK9	23348
A0A3B3IS06	A0A3B3IS06			DPEP2	64174
G8JLB6	G8JLB6			DPEP3	64180
G3V5V7	G3V5V7			DPM1	8813
F5GY55	F5GY55			DPY30	84661
A6XMV9	A6XMV9			DRC1	92749
A0A3B3IUD7	A0A3B3IUD7			DRC11	79781
P24928	RPB1			DRC2	85478
P14923	PLAK			DRC6	222235
Q9UIG0	BAZ1B			DRD2	1813
Q9UJV9	DDX41			DRP2	1808
A0A6I8PRA0	A0A6I8PRA0			DRP2	1821
F8VYN5	F8VYN5			DSCAM	1826
H0Y8D1	H0Y8D1			DSEL	92126
E7EQ64	E7EQ64			DSG2	1829
A0A3B3ITJ4	A0A3B3ITJ4			DSG4	147409
M0QXS5	M0QXS5			DSN1	79980
F5H6T1	F5H6T1			DTD1	23438
E7EUL7	E7EUL7			DTD1	92675
H0YKS4	H0YKS4			DTX3L	151636
Q8IZL8	PELP1			DTX4	23220
P08238	HS90B			DUOX1	53905
Q71UI9	H2AV			DUS1L	64118
P0C0S5	H2AZ			DYN2	1785
Q9Y383	LC7L2			E2F4	1874
P21266	GSTM3			E2F5	1875
C9JFV4	C9JFV4			EAF1	10847
D6RAC2	D6RAC2			EAF1	85403
H7C3F4	H7C3F4			EAF6	64769
B5MCF9	B5MCF9			EBP2	10969
B3KM87	B3KM87			ECE1	1889
E9PCY7	E9PCY7			ECE2	9718
A0A2R8YEU4	A0A2R8YEU4			ECEL1	7497
Q15393	SF3B3			ECEL1	9427
Q99848	EBP2			ECH1	1891
J3QSX6	J3QSX6			ECM29	23392
H7C2Q8	H7C2Q8			EDC4	23644
A0A1W2PNV4	A0A1W2PNV4			EDEM1	9695
E9PPU1	E9PPU1			EDF1	8721
H0Y8W2	H0Y8W2			EDRF1	26098
H3BQZ7	H3BQZ7			EEA1	8411
Q13435	SF3B2			EEPD1	80820
Q9UMS4	PRP19			EF1G	1937
G3V198	G3V198			EF2	1938
E9PMP7	E9PMP7			EFHC2	80258
A0A6Q8PGB0	A0A6Q8PGB0			EFNA4	1945
P05388	RLA0			EFR3A	23167
Q8NHM4	TRY6			EFTU	7284
P23246	SFPQ			EHBP1	23301
Q9NY65	TBA8			EHD1	10938
Q6ZRV2	FA83H			EHD2	30846
P41091	IF2G			EHD3	30845
Q04695	K1C17			EHD4	30844
P20290	BTF3			EIF1	10209
Q92817	EVPL			EIF1B	10289
P11021	BIP			EIF2D	100529141
P42330	AK1C3			EIF2D	1939
S4R3Z2	S4R3Z2			EIF3A	3692
H0YAM7	H0YAM7			EIF3A	8661
J3KSR8	J3KSR8			EIF3B	8662
A0A0A0MSS8	A0A0A0MSS8			EIF3C	8663
C9J2C0	C9J2C0			EIF3D	8664
F8VWS0	F8VWS0			EIF3E	3646
E9PPJ0	E9PPJ0			EIF3F	8665
B4DT28	B4DT28			EIF3G	8666
A0A494C1T9	A0A494C1T9			EIF3H	8667
A0A494C189	A0A494C189			EIF3I	8668
A0A087WU26	A0A087WU26			EIF3J	8669
S4R3P0	S4R3P0			EIF3K	27335
H0YH80	H0YH80			EIF3L	51386
A0A0B4J269	A0A0B4J269			EIF3M	10480
A0A3B3ISX1	A0A3B3ISX1			EKI2	55224
K7EKI0	K7EKI0			ELFN1	392617
C9J0D1	C9J0D1			ELK1	2002
A0A140T9R1	A0A140T9R1			ELK1	23415
O75083	WDR1			ELK3	131096
O15020	SPTN2			ELK3	2004
P39023	RL3			ELMO3	79767
P08865	RSSA			ELOC	6921
Q8TD19	NEK9			ELP1	8518
Q6RFH5	WDR74			ELYS	25909
Q8TBZ2	MYBPP			EMC10	284361
P04406	G3P			EMD	2010
Q15233	NONO			EME1	146956
Q8IZL2	MAML2			EME2	197342
P13984	T2FB			EMID1	129080
O60506	HNRPQ			EMP3	2014
O15143	ARC1B			ENKD1	84080
P54652	HSP72			ENTK	5651
P15311	EZRI			ENY2	56943
Q96JB5	CK5P3			EP300	2033
Q05639	EF1A2			EPCAM	4072
C9J9K3	C9J9K3			EPHA1	2041
A0A2U3TZH3	A0A2U3TZH3			EPHA2	1969
F8VRN8	F8VRN8			EPHA4	2043
D6REE5	D6REE5			EPHA7	2045
A0A087X0G5	A0A087X0G5			EPS8	2059
H0Y7R1	H0Y7R1			ERAL1	26284
E9PCY5	E9PCY5			ERBB2	2064
H0YAF8	H0YAF8			ERC2	26059
C9JXR6	C9JXR6			ERC2	831
M0QY43	M0QY43			ERF3A	2935
J3QRM1	J3QRM1			ERF3B	23708
J3QSA3	J3QSA3			ERG1	3757
Q5BKV1	Q5BKV1			ERH	2079
A0A0C4DG17	A0A0C4DG17			ERN1	2081
H0YMM1	H0YMM1			ERP29	10961
A0A140VK87	A0A140VK87			ESF1	51575
P09012	SNRPA			ESM1	11082
P09327	VILI			ESPL1	9700
Q8WVV4	POF1B			ESRP1	54845
P35658	NU214			ESRP2	80004
Q9H8H0	NOL11			EST1A	23293
Q9NYL9	TMOD3			ETFA	2108
P60660	MYL6			ETFA	8567
P62701	RS4X			ETFB	2109
P26641	EF1G			ETS1	2113
P07900	HS90A			EVA1A	84141
Q9P0K7	RAI14			EVA1B	55194
J3KRZ1	J3KRZ1			EVI5	7813
F8W1R7	F8W1R7			EVPL	2125
J3KND3	J3KND3			EVPLL	645027
H0Y424	H0Y424			EXOC3	11336
G8JLA2	G8JLA2			EXOC6	54536
G3V1V0	G3V1V0			EXOG	9941
E7EQR4	E7EQR4			EXT1	2131
A0A494C1F2	A0A494C1F2			FAAH2	158584
K7EQ71	K7EQ71			FAF2	23197
B7Z6Z4	B7Z6Z4			FAN1	22909
P13010	XRCC5			FANCC	2176
Q13242	SRSF9			FANCE	2178
Q13523	PRP4B			FANCI	55215
Q14137	BOP1			FANCL	55120
Q14152	EIF3A			FAS	2194
Q14CN4	K2C72			FAS	355
Q9UHR4	BI2L1			FAT3	120114
P05387	RLA2			FBLN7	129804
A0A5F9UN72	A0A5F9UN72			FBN1	2200
A0A0A0MSW3	A0A0A0MSW3			FBX10	26267
F8W646	F8W646			FBX16	157574
A0A0A6YYJ8	A0A0A6YYJ8			FBX25	26260
H0YKP3	H0YKP3			FBX28	23219
E9PL09	E9PL09			FBX32	114907
P12956	XRCC6			FBX36	130888
Q8NI36	WDR36			FBXW7	55294
P11940	PABP1			FCF1	51077
Q13247	SRSF6			FCRL1	115350
P08174	DAF			FES	2242
P26038	MOES			FETUB	26998
P46777	RL5			FGF11	2256
P63162	RSMN			FGFR1	2260
Q9BUF5	TBB6			FGFR1	2312
Q9BUJ2	HNRL1			FGFR2	2263
Q9NVP1	DDX18			FGFR3	2261
Q9Y512	SAM50			FGFR4	2264
P24844	MYL9			FGR	2268
A0A590UK01	A0A590UK01			FIBP	9158
A0A0D9SFF6	A0A0D9SFF6			FIP1	81608
A0A0A0MRA5	A0A0A0MRA5			FKBP3	2287
B4DEB1	B4DEB1			FLII	2313
A0A590UJJ6	A0A590UJJ6			FLII	2314
E9PIA2	E9PIA2			FLIP1	79155
A0A0A0MTB8	A0A0A0MTB8			FLNA	2316
A0A590UJK4	A0A590UJK4			FLNB	2317
H3BLV0	H3BLV0			FLNC	2318
A0A590UJP7	A0A590UJP7			FLOT1	10211
K7ES00	K7ES00			FLOT2	2319
J3QLE5	J3QLE5			FLT3	2322
K7EMV3	K7EMV3			FMN2	56776
A0A590UK80	A0A590UK80			FMO2	2327
J3KS13	J3KS13			FMO2	2329
B7Z4B8	B7Z4B8			FMR1	2332
B4DJC3	B4DJC3			FMR1	2477
B1AP13	B1AP13			FOG2	23414
H7BY55	H7BY55			FOSB	2354
Q9UKM9	RALY			FOSL2	2355
Q8NC51	PAIRB			FOXI2	399823
P53999	TCP4			FOXM1	2305
P09874	PARP1			FOXM1	4355
P41219	PERI			FOXN2	3344
Q9Y4I1	MYO5A			FOXR1	283150
P12236	ADT3			FOXR2	139628
P46940	IQGA1			FRAT1	10023
F8WE88	F8WE88			FRAT2	23401
B1AHC9	B1AHC9			FREM2	341640
A0A087WYS0	A0A087WYS0			FRG1	2483
A0A0A0MRM8	A0A0A0MRM8			FRITZ	2487
H0Y804	H0Y804			FRITZ	51057
E7ERJ7	E7ERJ7			FRMD5	84978
E7EUT5	E7EUT5			FRRS1	391059
A0A3B3ITD8	A0A3B3ITD8			FSBP	100861412
H0Y8Y7	H0Y8Y7			FSD1L	83856
F8VS07	F8VS07			FSHR	2492
F8WE98	F8WE98			FTM	23322
A0A1Y0BRN3	A0A1Y0BRN3			FTO	79068
J3KPS2	J3KPS2			FUS	2521
Q5QPL9	Q5QPL9			FXR1	8087
G5E9G0	G5E9G0			FXR2	9513
O75691	UTP20			FYCO1	79443
P30876	RPB2			FYN	2534
P62906	RL10A			FYN	9748
O43818	U3IP2			FZR1	51343
Q2VIR3	IF2GL			FZR1	999
Q14254	FLOT2			G2E3	55632
Q9UM54	MYO6			G3BP1	10146
O60812	HNRC1			G3BP2	9908
Q96AG4	LRC59			G6PD	2539
P61313	RL15			GABPA	2551
O94906	PRP6			GALK1	2584
Q13501	SQSTM			GALP	85569
Q9Y5B9	SP16H			GANP	8888
Q96GQ7	DDX27			GAR1	1258
Q14573	ITPR3			GAR1	54433
C9J2Y9	C9J2Y9			GAS7	8522
G3V3K6	G3V3K6			GATB	5188
G3V251	G3V251			GBA2	57704
G3V5X6	G3V5X6			GBF1	8729
E9PS41	E9PS41			GBP6	163351
F8VU65	F8VU65			GCC2	9648
E7EW20	E7EW20			GCDH	2639
F8W6H6	F8W6H6			GCP3	10426
F8VVB9	F8VVB9			GDE1	51573
A0A590UJ40	A0A590UJ40			GDF1	2657
M0R2T0	M0R2T0			GDPD3	79153
J3QSF1	J3QSF1			GEN	348654
E7EMK3	E7EMK3			GET3	439
I3L0J9	I3L0J9			GET4	51608
A0A6Q8PH31	A0A6Q8PH31			GFAP	2670
B7Z6D5	B7Z6D5			GGA1	26088
A0A6Q8PH35	A0A6Q8PH35			GGA2	23062
A0A087WY00	A0A087WY00			GGA3	23163
A0A1W2PQM2	A0A1W2PQM2			GGN	199720
G3V394	G3V394			GIT2	9815
H7C5W5	H7C5W5			GLD2	167153
J3QLD9	J3QLD9			GLE1	2733
A0A087WTT1	A0A087WTT1			GLOD5	392465
A0A0A0MTN3	A0A0A0MTN3			GLYR1	84656
F5GWP8	F5GWP8			GMEB1	10691
Q9Y230	RUVB2			GMPPA	29926
Q9BSC4	NOL10			GNA12	2768
P18124	RL7			GNA13	10672
Q2TAY7	SMU1			GNA14	9630
Q8TED0	UTP15			GNAI1	2770
O00566	MPP10			GNAI2	2695
Q9NSB2	KRT84			GNAI2	2771
P38646	GRP75			GNAI3	2773
Q14692	BMS1			GNAL	2774
A0A494C1P1	A0A494C1P1			GNAS1	2778
M0R019	M0R019			GNAT1	2779
C9K057	C9K057			GNAT2	2780
G3V210	G3V210			GNAT3	346562
M0R3F1	M0R3F1			GNL3	26354
A0A494C1G0	A0A494C1G0			GNL3L	54552
C9JEY1	C9JEY1			GNPTG	84572
E7EQV3	E7EQV3			GON4L	54856
O14715	RGPD8			GOSR2	9570
Q8NHW5	RLA0L			GPC1	2817
P61247	RS3A			GPC3	2719
Q15459	SF3A1			GPN3	51184
Q13151	ROA0			GPR37	2861
Q9Y5J1	UTP18			GPR62	118442
Q6DRA6	H2B2D			GPSM3	63940
P08727	K1C19			GPX7	257202
P31942	HNRH3			GPX7	2882
Q9Y3T9	NOC2L			GRIK4	2900
Q99666	RGPD5			GRIP1	10499
O15226	NKRF			GRIP1	23426
Q8IXT5	RB12B			GRIP1	85329
Q9NYF8	BCLF1			GRK4	2868
P05198	IF2A			GRM1	2911
Q9NX63	MIC19			GRP75	3313
Q6NXT2	H3C			GRSF1	2926
Q6DN03	H2B2C			GRWD1	83743
Q7Z794	K2C1B			GSAP	54103
P56537	IF6			GSDMD	79792
Q8TDB6	DTX3L			GSDME	1687
Q15050	RRS1			GSTM1	2944
A0A1W2PPE9	A0A1W2PPE9			GSTM2	2946
H0YKX9	H0YKX9			GSTM3	2947
C9JRZ6	C9JRZ6			GSTM4	2948
H0Y8P4	H0Y8P4			GSTM5	2949
F8VZS0	F8VZS0			GSTP1	2950
E9PR16	E9PR16			GTF2I	2969
H0YLV6	H0YLV6			GTSE1	51512
F8VRK7	F8VRK7			GUC2D	3000
A0A669KB05	A0A669KB05			GULP1	51454
A0A2R8Y6J3	A0A2R8Y6J3			H10	3005
F8VQY6	F8VQY6			H11	26353
A0A0D9SFY5	A0A0D9SFY5			H13	81502
V9GZ37	V9GZ37			H1T	3010
H3BM89	H3BM89			H1X	8971
H0YKZ7	H0YKZ7			H2AV	94239
B4DSU6	B4DSU6			H2AX	3014
E7EV54	E7EV54			H2AZ	3015
H0YMW4	H0YMW4			H4	2260
H0YMT9	H0YMT9			H4	8030
P11277	SPTB1			H4	8361
P11388	TOP2A			HABP2	3026
Q9GZL7	WDR12			HABP4	22927
O15042	SR140			HAKAI	79872
P28370	SMCA1			HAND2	9464
Q8IWA0	WDR75			HAUS3	79441
O95994	AGR2			HAUS4	54930
Q9BVI4	NOC4L			HBB	3043
Q96EE3	SEH1			HBD	100187828
P08621	RU17			HBD	3045
Q5SSJ5	HP1B3			HBE	3046
O60716	CTND1			HBG1	23205
Q9ULD2	MTUS1			HBG1	3047
Q92522	H1X			HBG2	3048
Q02539	H11			HBS1L	10767
Q14315	FLNC			HCAR2	338442
C9J4M6	C9J4M6			HCAR3	8843
G3V1Y7	G3V1Y7			HCFC2	29915
A0A2R8YEM3	A0A2R8YEM3			HCK	3055
J3KSW7	J3KSW7			HDAC1	3065
B3KXD6	B3KXD6			HDAC2	3066
A0A0J9YVQ7	A0A0J9YVQ7			HDAC5	10014
J3QQV5	J3QQV5			HDAC6	10013
B7ZLQ5	B7ZLQ5			HDAC8	55869
A0A0A0MRP6	A0A0A0MRP6			HDGF	3068
D6RG13	D6RG13			HDX	139324
A8MUD9	A8MUD9			HELZ2	85441
E7EQV9	E7EQV9			HERC1	8925
K7ESM5	K7ESM5			HERC2	8924
H0YL42	H0YL42			HERC3	8916
K7EJH8	K7EJH8			HERC5	51191
C9JZR2	C9JZR2			HEXB	3074
O94901	SUN1			HGB1A	2550
Q9Y3I0	RTCB			HGF	3082
Q9UNX4	WDR3			HGF	3569
O75694	NU155			HGF	6654
Q7Z3J3	RGPD4			HHAT	55733
P25205	MCM3			HHAT	6497
Q96T37	RBM15			HHIP	64399
O75475	PSIP1			HID1	11144
A6NKT7	RGPD3			HID1	283987
Q9UQ80	PA2G4			HIF3A	64344
Q9H6F5	CCD86			HIP1	3092
P17066	HSP76			HIP1R	9026
P34931	HS71L			HIRA	7290
P17661	DESM			HKDC1	80201
Q92499	DDX1			HLTF	6596
O15144	ARPC2			HMCN1	83872
P25398	RS12			HMGA1	3159
H0YFY6	H0YFY6			HMGB1	3146
H7C3G6	H7C3G6			HMGN1	3150
A0A087WWP4	A0A087WWP4			HMGN2	3151
H0YEU2	H0YEU2			HMGN3	9324
D6RAT0	D6RAT0			HMGN4	10473
A0A1B0GUK8	A0A1B0GUK8			HMMR	3161
D6RIT2	D6RIT2			HNF1A	6927
H0YDU4	H0YDU4			HNF4A	3172
H7BY16	H7BY16			HNRPC	3183
A0A494C001	A0A494C001			HNRPD	3184
E9PF10	E9PF10			HNRPF	3185
G3V4T5	G3V4T5			HNRPK	3190
B5MC07	B5MC07			HNRPL	3191
D6RBM0	D6RBM0			HNRPM	4670
E9PHI4	E9PHI4			HNRPR	10236
E7ET15	E7ET15			HNRPU	3192
C9IYT0	C9IYT0			HOIL1	10616
E7ERA5	E7ERA5			HOOK3	3101
A0A1B0GTT5	A0A1B0GTT5			HOOK3	84376
E9PS65	E9PS65			HPS1	3257
Q5JXT2	Q5JXT2			HPS6	79803
F8VPF3	F8VPF3			HSF1	3297
Q53FA3	Q53FA3			HSF5	124535
A0A499FJY3	A0A499FJY3			HSPB1	3315
Q9Y265	RUVB1			HTR5A	3361
Q9NUQ6	SPS2L			HUWE1	10075
P15880	RS2			HVCN1	84329
Q9BW27	NUP85			HYPK	25764
P60842	IF4A1			ICAM3	3385
Q8WTT2	NOC3L			IDD	1299
Q9NVI7	ATD3A			IDD	9993
Q14112	NID2			IFIT1	3434
Q15269	PWP2			IFIT2	3433
P06733	ENOA			IFIT3	3437
Q9NY93	DDX56			IFIX	149628
P12235	ADT1			IFNB	3456
O43809	CPSF5			IFT81	28981
P17096	HMGA1			IGBP1	3476
P09382	LEG1			IGF2	3481
P13639	EF2			IGFN1	91156
Q9H4G0	E41L1			IGJ	3512
Q06787	FMR1			IL18	3606
B1AP15	B1AP15			IL1R1	3554
M0R2U2	M0R2U2			IL23R	149233
A0A1B0GTW6	A0A1B0GTW6			IL2RB	3560
H7BXE3	H7BXE3			IL3RA	3563
J3KQ37	J3KQ37			ILDR1	286676
D6R9L0	D6R9L0			ILF2	3608
D6RDG3	D6RDG3			ILF3	3609
D6R9Z1	D6R9Z1			ILF3	58538
A0A590UKB0	A0A590UKB0			IMA1	199953
F8VS58	F8VS58			IMB1	3837
A0A590UJ75	A0A590UJ75			IMP3	10643
H0Y653	H0Y653			IMP3	55272
A0A0J9YXZ5	A0A0J9YXZ5			IMP3	84888
H0YKL9	H0YKL9			IMP4	56928
B9ZVT1	B9ZVT1			IMP4	79711
M0R2B0	M0R2B0			IMP4	92856
F8VPE8	F8VPE8			INAVA	55765
I3L3U9	I3L3U9			INF2	64423
E9PK91	E9PK91			ING2	3622
M0R1H0	M0R1H0			ING4	51147
H0YJS4	H0YJS4			ING5	84289
E9PLF4	E9PLF4			INSRR	3645
A0A0C4DH22	A0A0C4DH22			INT10	55174
A0A590UK22	A0A590UK22			INT3	4855
A0A0D9SGC1	A0A0D9SGC1			INT3	65123
B7Z645	B7Z645			INT5	80789
J3KNE0	J3KNE0			INT7	25896
P36873	PP1G			IPO11	51194
O75400	PR40A			IPO13	9670
Q7KZ85	SPT6H			IPO5	3843
Q96HS1	PGAM5			IQCH	128153
P31689	DNJA1			IQCH	64799
P52597	HNRPF			IQCN	80726
Q96SB3	NEB2			ISG15	9636
P18754	RCC1			ISG20	3669
P62424	RL7A			ISY1	339122
P52701	MSH6			ISY1	57461
P52907	CAZA1			ITIH3	3699
Q8TDD1	DDX54			ITM2B	9445
Q86Y46	K2C73			ITPR1	3708
Q9P2M7	CING			ITPR2	3709
P0DP25	CALM3			ITPR3	3710
P0DP24	CALM2			ITSN2	50618
P0DP23	CALM1			JADE3	9767
Q16630	CPSF6			JAG2	3714
F5H4J1	F5H4J1			JAM2	58494
F2Z2S8	F2Z2S8			JIP3	23162
Q5QPM1	Q5QPM1			JIP4	9043
B5MCW2	B5MCW2			JKAMP	51528
F8W705	F8W705			JMJD4	65094
A0A140T9W4	A0A140T9W4			JUNB	3726
A0A669KB62	A0A669KB62			K2C7	3855
A0A0B4J2E5	A0A0B4J2E5			K2C8	3856
J3KTJ1	J3KTJ1			KANK1	23189
A0A494C0M1	A0A494C0M1			KANK3	256949
F8VQQ4	F8VQQ4			KANK4	163782
H0Y5C6	H0Y5C6			KAP1	10155
F8VW21	F8VW21			KASH5	147872
D6RFX4	D6RFX4			KAT2A	2648
A0A494C0V8	A0A494C0V8			KAT6B	23522
C9J3E2	C9J3E2			KCNC1	3746
A9J4F5	A9J4F5			KCNC3	3748
H0YNA0	H0YNA0			KCNG4	93107
F8VYE8	F8VYE8			KCNH1	3756
H0YCJ7	H0YCJ7			KCNH4	2002
O00422	SAP18			KCNH4	23415
P26368	U2AF2			KCNH6	81033
Q9BXP5	SRRT			KCNQ3	3786
Q02878	RL6			KCNT1	57582
O15355	PPM1G			KCNT2	343450
P47755	CAZA2			KCNU1	157855
Q12905	ILF2			KCTD1	284252
P42167	LAP2B			KCTD2	23510
Q7RTS7	K2C74			KCTD9	54793
Q9Y221	NIP7			KDM5B	10765
P27635	RL10			KDM5C	8242
Q7L014	DDX46			KDM5D	8284
P02533	K1C14			KIBRA	23286
Q9GZR7	DDX24			KIF11	3832
O15511	ARPC5			KIF14	9928
P62136	PP1A			KIF15	56992
C9J386	C9J386			KIF23	9493
G3V529	G3V529			KIF27	55582
H7C422	H7C422			KIF2A	3099
H7C0M1	H7C0M1			KIF2A	3796
M0R268	M0R268			KIF2B	84643
E7ENU7	E7ENU7			KIF2C	11004
D6RHH4	D6RHH4			KIF3C	3797
A2A2S5	A2A2S5			KIF4B	285643
F8WJN3	F8WJN3			KIF5C	3800
A0A0C4DG89	A0A0C4DG89			KIF6	221458
F1T0B3	F1T0B3			KIF7	374654
H0Y742	H0Y742			KIFC3	3801
M0R2B8	M0R2B8			KIN17	22944
A0A087X2G1	A0A087X2G1			KIT	3815
B4DV78	B4DV78			KLC1	3831
M0R221	M0R221			KLC2	64837
M0QZG7	M0QZG7			KLC3	147700
X1WI28	X1WI28			KLC4	89953
E7EMC7	E7EMC7			KLK11	11012
A0A6Q8PEX7	A0A6Q8PEX7			KMT2C	58508
F8W1S1	F8W1S1			KMT5A	387893
Q9BZF9	UACA			KMT5C	84787
Q8IYB3	SRRM1			KNDC1	85442
P62140	PP1B			KNL1	57082
Q9Y4W2	LAS1L			KNOP1	400506
Q14566	MCM6			KRI1	65095
P14136	GFAP			KRR1	11103
O60287	NPA1P			KRT34	3885
Q06830	PRDX1			KRT35	3886
O60568	PLOD3			KRT36	8689
P17516	AK1C4			KRT37	8688
P35609	ACTN2			KRT38	8687
Q8NBJ5	GT251			KRT81	3887
P13611	CSPG2			KRT82	3888
H0YDJ3	H0YDJ3			KRT83	3889
A0A1X7SBR3	A0A1X7SBR3			KRT84	3890
A4QPE4	A4QPE4			KRT85	3891
A0A2R8Y6G6	A0A2R8Y6G6			KRT86	3892
A8MQB8	A8MQB8			KSR2	22866
H7C367	H7C367			KSR2	283455
S4R349	S4R349			KTN1	3895
A0A2R8Y738	A0A2R8Y738			LA	6741
E7EX53	E7EX53			LACC1	144811
H0YF32	H0YF32			LACTB	114294
A0A5F9ZHC3	A0A5F9ZHC3			LAG3	3902
H0Y9Y4	H0Y9Y4			LAMA1	284217
A0A087WZP6	A0A087WZP6			LAMA3	3909
H7C1M2	H7C1M2			LAMA3	3910
C9JM50	C9JM50			LAMA5	3911
F8VR82	F8VR82			LAMB1	3912
H0YNH8	H0YNH8			LAMB2	3913
D6RIU0	D6RIU0			LAMB2	3915
E7EMB3	E7EMB3			LAMB3	3914
A9Z1X7	A9Z1X7			LAMC1	3913
G3V0J0	G3V0J0			LAMC1	3915
B8ZZZ7	B8ZZZ7			LAMC3	10319
A0A3B3ITG9	A0A3B3ITG9			LARP1	23367
E9PLT2	E9PLT2			LARP4	113251
A0A494C1A0	A0A494C1A0			LARP6	55323
A0A1W2PR46	A0A1W2PR46			LAS1L	81887
B1AK88	B1AK88			LAS2	162681
K7EP01	K7EP01			LCK	3932
E9PK54	E9PK54			LDH6A	160287
M0QXK2	M0QXK2			LDH6B	92483
B4DY09	B4DY09			LDHA	3939
F8W7C6	F8W7C6			LDHB	3945
Q96A72	MGN2			LDHC	3948
Q9NQ29	LUC7L			LEG1	352999
Q96PK6	RBM14			LEMD2	221496
Q8NFJ5	RAI3			LGI4	163175
P29401	TKT			LIFR	3977
Q08170	SRSF4			LIMA1	51474
P16070	CD44			LIN7B	64130
P55769	NH2L1			LLPH	84298
P61326	MGN			LMF2	91289
P39019	RS19			LMNA	4000
P62308	RUXG			LMNB1	4001
P24534	EF1B			LMNB2	84823
Q9BQ39	DDX50			LMO7	4008
Q8WYP5	ELYS			LMOD1	25802
F8WAR4	F8WAR4			LMOD3	56203
D6R904	D6R904			LMTK2	22853
V9GY78	V9GY78			LOXL4	84171
I3L4D8	I3L4D8			LPH	5443
C9JDS9	C9JDS9			LPXN	9404
A0A3B3IUA2	A0A3B3IUA2			LRGUK	136332
D6RFM3	D6RFM3			LRP10	26020
E9PK09	E9PK09			LRRC2	79442
K7EJU1	K7EJU1			LRRK1	79705
E9PQN2	E9PQN2			LRRK2	120892
A0A0B4J1R6	A0A0B4J1R6			LSM3	27258
H0YAR2	H0YAR2			LSM7	51690
F5H2B9	F5H2B9			LSM8	51691
E7EQD9	E7EQD9			LSMD1	84316
J3KT12	J3KT12			LSR	51599
A0A0C4DFM8	A0A0C4DFM8			LUC7L	55692
A0A1X7SCE1	A0A1X7SCE1			LUZP1	7798
E5RI98	E5RI98			LYAR	55646
F8VWV4	F8VWV4			LYN	4067
H0Y8R5	H0Y8R5			LYPD3	27076
A0A590UK86	A0A590UK86			LYRIC	92140
A0A2R8Y488	A0A2R8Y488			LYRM9	201229
K7ELV2	K7ELV2			LZTS2	84445
B1AH99	B1AH99			LZTS3	9762
A0A0J9YVP6	A0A0J9YVP6			MAAI	2954
E9PM13	E9PM13			MACC1	346389
E9PKI6	E9PKI6			MACF1	23499
A1L2Z2	A1L2Z2			MAEA	10296
H0YD13	H0YD13			MAEL	84944
M0QYT0	M0QYT0			MAFF	23764
Q969X6	UTP4			MAFG	4097
P55795	HNRH2			MAFK	7975
Q12965	MYO1E			MAGI2	9863
B7ZW38	HNRC3			MAK	4117
Q9HCD5	NCOA5			MAK	57538
Q3SY84	K2C71			MAK16	84549
Q9UII2	ATIF1			MAML2	84441
Q09028	RBBP4			MANF	7873
Q14498	RBM39			MAP7	9053
Q13610	PWP1			MARF1	9665
Q9UHX1	PUF60			MAST1	22983
Q99567	NUP88			MAST1	23332
Q9NY61	AATF			MASTR	284358
P47756	CAPZB			MATR3	9782
Q8NE71	ABCF1			MAZ	4150
Q9H0S4	DDX47			MBD5	55777
B2RXH8	HNRC2			MCF2	4168
Q6KB66	K2C80			MCM10	55388
Q8N1N4	K2C78			MCM2	4171
P14618	KPYM			MCM2	4176
P0DMR1	HNRC4			MCM3	4172
Q7Z7K6	CENPV			MCM4	4173
P29590	PML			MCM5	4174
D6RIH9	D6RIH9			MCM6	4175
C9JW69	C9JW69			MCM7	4171
E9PQK7	E9PQK7			MCM7	4176
A0A0J9YYL3	A0A0J9YYL3			MCM9	254394
K7EPB9	K7EPB9			MCTS1	28985
A0A5F9ZI03	A0A5F9ZI03			MDGA1	266727
H0YEN5	H0YEN5			MDGA2	161357
J3QL54	J3QL54			MDN1	23195
A0A0J9YXX5	A0A0J9YXX5			MED12	4976
A0A0G2JPF8	A0A0G2JPF8			MED12	9968
H0Y6N5	H0Y6N5			MED14	9282
D6RAM1	D6RAM1			MED23	9439
A0A1W2PQ43	A0A1W2PQ43			MEN1	4221
D6RJ04	D6RJ04			MERTK	10461
A0A590UJY4	A0A590UJY4			MESD	23184
M0R0N3	M0R0N3			MFAP1	4236
J3KMX1	J3KMX1			MFAP4	4239
A0A140T9X0	A0A140T9X0			MFN1	55669
F8W0W8	F8W0W8			MFNG	4242
I3L3C4	I3L3C4			MGA	23269
H7C3M2	H7C3M2			MGA	8972
A0A0G2JNQ3	A0A0G2JNQ3			MGN	391723
H3BSH7	H3BSH7			MGN2	55110
D6R9B6	D6R9B6			MGST3	4259
H0YL80	H0YL80			MIC19	54927
A2AB09	A2AB09			MIC60	10989
D6R9T0	D6R9T0			MICU1	10367
D6RDU3	D6RDU3			MID49	125170
F5H6Y5	F5H6Y5			MIGA2	84895
A0A0A0MT44	A0A0A0MT44			MINT	23013
E9PJ10	E9PJ10			MIS	268
B1ALC0	B1ALC0			MISP	126353
H0Y2P0	H0Y2P0			MISP3	113230
B1AK87	B1AK87			MITD1	129531
E9PQQ4	E9PQQ4			MKKS	8195
A0A087WVC1	A0A087WVC1			MKLN1	4289
M0R0Y3	M0R0Y3			MLEC	9761
P67809	YBOX1			MMP24	10893
Q86V81	THOC4			MMP9	4318
Q08945	SSRP1			MNT	4335
P38606	VATA			MOAP1	64112
Q12874	SF3A3			MOB2	81532
P23497	SP100			MON2	23041
Q8N9T8	KRI1			MORC1	27136
P62995	TRA2B			MORC4	79710
Q9Y6N5	SQOR			MPP10	10199
P02768	ALBU			MPP2	2305
Q9NWT1	PK1IP			MPP2	4355
Q14103	HNRPD			MPP3	1741
P78316	NOP14			MPP3	4356
Q99959	PKP2			MPRIP	23164
P62888	RL30			MRAP2	112609
P35241	RADI			MRCKA	8476
Q8NFH3	NUP43			MRCKB	9578
P48307	TFPI2			MRM3	55178
P40429	RL13A			MROH1	727957
O75531	BAF			MRP6	368
P63010	AP2B1			MRP6	6283
P61978	HNRPK			MRS2	57380
P21589	5NTD			MRT4	100009675
O14979	HNRDL			MRT4	51154
Q9NZI8	IF2B1			MSH4	4438
Q9P0M6	H2AW			MSH6	2956
P08779	K1C16			MSL1	339287
P16401	H15			MSL1	6629
Q8TDN6	BRX1			MTA1	9112
E9PQD7	E9PQD7			MTA2	9219
A0A2R8Y660	A0A2R8Y660			MTA3	57504
M0QYZ0	M0QYZ0			MTCL1	23255
M0QYS1	M0QYS1			MTFR2	113115
A0A087WXI3	A0A087WXI3			MTM1	4534
H3BTP7	H3BTP7			MTMR2	8898
A0A087WUK2	A0A087WUK2			MTMR4	9110
H0YDD8	H0YDD8			MTMR5	6305
E9PB61	E9PB61			MTMR9	55613
B7ZBH1	B7ZBH1			MTMR9	66036
K7ENG2	K7ENG2			MTOR	2475
E9PCT1	E9PCT1			MTUS1	57509
H0YJV3	H0YJV3			MTUS2	23281
H0YGW7	H0YGW7			MTX2	10651
A2A299	A2A299			MTX3	345778
A0A494C108	A0A494C108			MUC13	56667
F8WDR7	F8WDR7			MUC16	94025
J3KT10	J3KT10			MUC18	4162
G3V2N5	G3V2N5			MUC3A	4584
A0A590UK71	A0A590UK71			MUC5B	727897
Q5T8U3	Q5T8U3			MUC6	4588
F5H6N1	F5H6N1			MUL1	79594
R9WNI0	R9WNI0			MVP	9961
J3QS69	J3QS69			MX1	4599
A0A0J9YXJ8	A0A0J9YXJ8			MX2	4600
B0QZK4	B0QZK4			MYADM	91663
A0A2R8Y7M3	A0A2R8Y7M3			MYCBP	26292
B1AHD1	B1AHD1			MYEF2	50804
J3QL43	J3QL43			MYH1	4619
Q5JR01	Q5JR01			MYH10	4628
A0A0C4DGB6	A0A0C4DGB6			MYH11	4629
C9JYS8	C9JYS8			MYH13	8735
K7EP88	K7EP88			MYH14	57644
F8VZU9	F8VZU9			MYH14	79784
A0A2R8Y5S7	A0A2R8Y5S7			MYH2	4620
H0YB39	H0YB39			MYH3	4621
F8W180	F8W180			MYH4	4622
P35030	TRY3			MYH6	4624
Q9H4B7	TBB1			MYH7	4625
Q9BV38	WDR18			MYH7B	57644
P62750	RL23A			MYH7B	79784
P62269	RS18			MYH8	4626
Q16629	SRSF7			MYH9	4627
O14776	TCRG1			MYL1	4632
Q9NYH9	UTP6			MYL10	93408
P62244	RS15A			MYL3	4634
P60903	S10AA			MYL6	4637
Q9UKD2	MRT4			MYL6B	140465
A8MWD9	RUXGL			MYL9	10398
Q13823	NOG2			MYLK	4638
P62316	SMD2			MYLK2	85366
O15145	ARPC3			MYLK3	91807
P55884	EIF3B			MYLK4	340156
P51116	FXR2			MYO15	51168
Q9BV73	CP250			MYO16	23026
P22492	H1T			MYO19	80179
P62249	RS16			MYO1A	4640
A6PW80	A6PW80			MYO1B	4430
K7EPJ9	K7EPJ9			MYO1C	4641
E9PQ56	E9PQ56			MYO1C	4643
A0A0D9SEM4	A0A0D9SEM4			MYO1D	4642
A2AB10	A2AB10			MYO1E	4641
D6RD18	D6RD18			MYO1E	4643
H3BT57	H3BT57			MYO1F	4542
A0A087X253	A0A087X253			MYO1G	64005
H7BZU1	H7BZU1			MYO1H	283446
E7EQJ0	E7EQJ0			MYO3B	140469
A0A087WV22	A0A087WV22			MYO5A	4644
D6RBZ0	D6RBZ0			MYO5B	4645
E9PFI5	E9PFI5			MYO5C	55930
A0A499FHX9	A0A499FHX9			MYO6	4646
E9PF17	E9PF17			MYO9A	4649
J3QRQ7	J3QRQ7			MYOF	26509
E9PI65	E9PI65			MYOM3	127294
A0A0A0MQU0	A0A0A0MQU0			MYPT1	4659
D6RB09	D6RB09			MYRIP	25924
E9PMU0	E9PMU0			MYT1L	23040
A0A494C0G0	A0A494C0G0			MYZAP	100820829
A0A0J9YVR6	A0A0J9YVR6			MYZAP	145781
H0YKV8	H0YKV8			N4BP3	23138
B1AN99	B1AN99			NAA10	8260
U3KQC1	U3KQC1			NAA11	84779
A0A3B3ITN8	A0A3B3ITN8			NAA15	80155
A0A087WWJ1	A0A087WWJ1			NAA16	79612
K7EP67	K7EP67			NACA	4666
E7EN40	E7EN40			NACA2	342538
D6R9P3	D6R9P3			NAF1	10318
D6RF23	D6RF23			NAF1	92345
Q8J015	Q8J015			NAGS	162417
A0A0B4J1Z1	A0A0B4J1Z1			NALCN	259232
J3KQ69	J3KQ69			NALP2	55655
C9JAB2	C9JAB2			NALP5	126206
Q86VM9	ZCH18			NASP	4678
P84103	SRSF3			NAT10	55226
Q96DI7	SNR40			NAV1	89796
O95425	SVIL			NBAS	51594
P18621	RL17			NBEA	26960
Q9H361	PABP3			NBN	4683
Q9HB58	SP110			NBN	9048
Q99729	ROAA			NBPF9	400818
P05114	HMGN1			NC2B	1810
P62829	RL23			NCBP1	4686
Q15397	PUM3			NCBP2	22916
P68400	CSK21			NCBP3	55421
P51114	FXR1			NCOA2	10499
Q9NV06	DCA13			NCOA2	23426
P30838	AL3A1			NCOA3	5881
P53675	CLH2			NCOA3	8202
Q99459	CDC5L			NCOA5	57727
Q8N684	CPSF7			NCOA7	135112
Q13895	BYST			NCOR2	9612
S4R3P3	S4R3P3			NDC1	55706
A0A0A0MRQ5	A0A0A0MRQ5			NDC80	10403
C9J3R0	C9J3R0			NDE1	54820
J3KRX5	J3KRX5			NDST2	8509
H0Y7N6	H0Y7N6			NEDD4	4734
A0A0J9YWM1	A0A0J9YWM1			NEDD4	80135
H0YA55	H0YA55			NEK1	4750
D6RHD5	D6RHD5			NEK2	4751
J3QLW7	J3QLW7			NEK5	341676
A0A087WXM6	A0A087WXM6			NEK9	284086
H0YLE8	H0YLE8			NEK9	91754
E7EU96	E7EU96			NELFB	25920
A6NEL0	A6NEL0			NEMF	9147
E3W990	E3W990			NEMP1	23306
F5GY56	F5GY56			NEP1	10436
H0Y9Y1	H0Y9Y1			NEPRO	25871
C9JMC5	C9JMC5			NFL	4747
M0QY96	M0QY96			NFM	4741
J3KRY3	J3KRY3			NFS1	9054
C9JQZ4	C9JQZ4			NGDN	25983
A0A087WYP7	A0A087WYP7			NGRN	51335
A0A0A6YYL6	A0A0A6YYL6			NHP2	55651
K7ENI5	K7ENI5			NID1	4811
C9JMJ4	C9JMJ4			NID2	22795
I3L182	I3L182			NIN	51199
H0YEM1	H0YEM1			NIP7	51388
G3V2W4	G3V2W4			NKPD1	284353
A0A087WT20	A0A087WT20			NKRF	55922
C9JRH2	C9JRH2			NLE1	54475
A0A2R8Y5A0	A0A2R8Y5A0			NLRP6	171389
A0A6I8PIX7	A0A6I8PIX7			NLRP6	255967
B7WNR0	B7WNR0			NLRP9	338321
H3BND3	H3BND3			NMT1	4836
G5E972	G5E972			NMT2	9397
Q5T6W2	Q5T6W2			NNMT	4837
J3QQT2	J3QQT2			NOA1	84273
E7ERS3	E7ERS3			NOC2L	26155
E9PNN6	E9PNN6			NOC3L	64318
G3V0G3	G3V0G3			NOC4L	79050
A0A0A0MSI0	A0A0A0MSI0			NOCT	25819
J3QR28	J3QR28			NOG1	23560
A0A2R8YD58	A0A2R8YD58			NOG2	29889
O43290	SNUT1			NOL10	79954
Q9H0H5	RGAP1			NOL11	25926
P27105	STOM			NOL12	79159
O75683	SURF6			NOL6	4892
P62263	RS14			NOL6	65083
Q86W42	THOC6			NOL7	51406
P26447	S10A4			NOL8	55035
P49458	SRP09			NOL9	79707
Q7Z2W4	ZCCHV			NOLC1	9221
P33992	MCM5			NONO	4841
Q9NX24	NHP2			NOP10	55505
Q9ULJ8	NEB1			NOP14	8602
Q14554	PDIA5			NOP16	51491
P78406	RAE1L			NOP2	4839
P0DJD0	RGPD1			NOP53	29997
Q9NW13	RBM28			NOP56	10528
Q13573	SNW1			NOP58	51602
P46779	RL28			NOS3	342977
Q69YQ0	CYTSA			NOS3	4846
Q9UQ88	CD11A			NOSIP	51070
P07305	H10			NPAS4	266743
P60228	EIF3E			NPC1	4864
Q14240	IF4A2			NPHP1	4867
Q13185	CBX3			NPHP3	260432
Q8NEV1	CSK23			NPHP3	27031
P21127	CD11B			NPM	4869
Q16352	AINX			NPM3	10360
O95816	BAG2			NQO1	1728
P0DJD1	RGPD2			NR0B1	190
J3QR64	J3QR64			NR2F6	2063
E9PHV6	E9PHV6			NRBF2	29982
Q5QPM0	Q5QPM0			NRBP2	340371
E9PFK5	E9PFK5			NRDE2	55051
A0A0J9YWM9	A0A0J9YWM9			NRK	203447
E9PJ04	E9PJ04			NRM	11270
B4DNK4	B4DNK4			NSA2	10412
E9PMD7	E9PMD7			NSD2	7468
H0Y4X3	H0Y4X3			NSE3	56160
G5E9C0	G5E9C0			NSL1	25936
D6RFI1	D6RFI1			NSL1	284058
A0A2R8Y811	A0A2R8Y811			NSRP1	84081
E9PFF5	E9PFF5			NSUN2	54888
E5RGV0	E5RGV0			NSUN4	387338
M0R0G9	M0R0G9			NUBP2	10101
G3V4M8	G3V4M8			NUBPL	80224
M0QYQ7	M0QYQ7			NUCB1	4924
E7EPA6	E7EPA6			NUCKS	64710
A0A1W2PNU4	A0A1W2PNU4			NUDC	10726
A0A286YES2	A0A286YES2			NUMA1	4926
E7ETD8	E7ETD8			NUMB	8650
A0A0D9SER5	A0A0D9SER5			NUP35	129401
F8VXW2	F8VXW2			NUP37	79023
B4DJV5	B4DJV5			NUP43	348995
A0A0D9SEI3	A0A0D9SEI3			NUP54	53371
C9JKR2	C9JKR2			NUP58	9818
H3BTN5	H3BTN5			NUP62	23636
E9PSF4	E9PSF4			NUP85	79902
Q5QPR3	Q5QPR3			NUP88	4927
A0A0D9SEN2	A0A0D9SEN2			NUP93	9688
A6NHU4	A6NHU4			NUP98	4928
H7C3E9	H7C3E9			NVL	4931
H3BU31	H3BU31			NWD1	284434
H0YI43	H0YI43			NXF1	10482
A0A494C1J1	A0A494C1J1			NXT1	29107
J3KTB5	J3KTB5			NXT2	55916
F8W9N7	F8W9N7			OAS2	4939
H0YKB1	H0YKB1			OAS3	4940
A2AB12	A2AB12			OASL	8638
F8VYC4	F8VYC4			OFD1	8481
E7EQG2	E7EQG2			OGG1	4968
F5GYL3	F5GYL3			OLIG1	116448
Q9Y3B9	RRP15			OPA1	4976
P62753	RS6			OPA1	9968
Q8NFH4	NUP37			OPN4	94233
Q15287	RNPS1			OR1J4	26219
Q08043	ACTN3			OR4A5	81318
P23528	COF1			OR5P2	120065
O60218	AK1BA			OR6M1	390261
Q14568	HS902			OR8U1	219417
Q14764	MVP			OR8U8	504189
B5ME19	EIFCL			OR8U9	504190
P55081	MFAP1			ORC3	23595
Q8IXQ6	PARP9			ORC4	5000
Q02543	RL18A			OS9	10956
P10809	CH60			OTOF	9381
P40939	ECHA			OTOG	340990
Q96K17	BT3L4			OTUD1	220213
Q07065	CKAP4			OTUD3	23252
Q01780	EXOSX			P	4948
Q99613	EIF3C			P2RX1	5023
P06576	ATPB			P2RX2	22953
P20042	IF2B			P2RX6	9127
Q02241	KIF23			PA2G4	5036
P30533	AMRP			PABP1	26986
A6NHQ2	FBLL1			PABP2	8106
Q8IY37	DHX37			PABP3	5042
Q9Y262	EIF3L			PABP5	140886
Q9Y5S9	RBM8A			PACE1	57147
Q96L21	RL10L			PAF1	54623
G3V220	G3V220			PAGR1	79447
H0Y9K7	H0Y9K7			PALD	27143
A8MUS3	A8MUS3			PALM3	342979
Q5QPM2	Q5QPM2			PAPD5	64282
A0A0D9SET8	A0A0D9SET8			PAPD7	11044
C9IZK7	C9IZK7			PAPD7	51426
A0A2R8YF43	A0A2R8YF43			PAQR5	54852
F5H303	F5H303			PARG	8505
H7BYN4	H7BYN4			PARP1	142
F8WAN1	F8WAN1			PARP9	83666
H3BMM9	H3BMM9			PARVG	64098
H3BV80	H3BV80			PB1	55193
D6RD66	D6RD66			PCBP1	5093
E9PK25	E9PK25			PCBP2	5094
E5RI99	E5RI99			PCBP3	54039
A0A1W2PRT3	A0A1W2PRT3			PCBP4	57060
E9PL10	E9PL10			PCF11	51585
M0R088	M0R088			PCM1	4152
H7C3Z9	H7C3Z9			PCM1	5108
H0YFD6	H0YFD6			PCNA	5111
A0A087WWH0	A0A087WWH0			PDCD6	10016
J3QS96	J3QS96			PDCL2	132954
H0YBD7	H0YBD7			PDE2A	5138
U3KQK2	U3KQK2			PDE3A	5139
F8VSA4	F8VSA4			PDE6C	5146
H3BTC0	H3BTC0			PDE7B	27115
J3QLD4	J3QLD4			PDGFC	56034
I3L3I9	I3L3I9			PDIA1	5034
C9J6P4	C9J6P4			PDIA2	64714
F8VTT6	F8VTT6			PDIA3	2923
C9JBL0	C9JBL0			PDIA4	9601
F8VRE9	F8VRE9			PDIA5	10954
G3V2A3	G3V2A3			PDIA6	10130
F8W6C2	F8W6C2			PDILT	204474
K7EJJ5	K7EJJ5			PDP1	403313
F8VUX3	F8VUX3			PDP1	54704
H7BY10	H7BY10			PDS5A	23244
A0A2U3TZL8	A0A2U3TZL8			PDYN	5173
H0YNJ8	H0YNJ8			PDZD4	57595
K7EIR0	K7EIR0			PELO	53918
C9JQ00	C9JQ00			PELP1	27043
Q5T0I0	Q5T0I0			PER2	8864
H7C2Q9	H7C2Q9			PEX1	5189
H0YIB2	H0YIB2			PEX10	5192
C9JEV8	C9JEV8			PGAM1	441531
H0Y449	H0Y449			PGAM1	5223
U3KQ12	U3KQ12			PGAM5	192111
H0YKD8	H0YKD8			PGAP1	683
G3V3T3	G3V3T3			PGAP1	80055
H0YCG1	H0YCG1			PGDH	26227
H0YE40	H0YE40			PGK1	5230
H0YIB4	H0YIB4			PGK2	5232
H0YBN4	H0YBN4			PGS1	91978
B0QY89	B0QY89			PGS1	9489
K7EJV9	K7EJV9			PHF2	5253
H0YL55	H0YL55			PHF24	23349
Q5QPR4	Q5QPR4			PHF5A	84844
H0Y8L7	H0Y8L7			PHF6	84295
E5RH77	E5RH77			PHIP	55023
F8VS66	F8VS66			PHIP	55717
A0A087WTJ7	A0A087WTJ7			PHKG2	5261
F8VVB7	F8VVB7			PHRF1	57661
B4DXZ6	B4DXZ6			PI4KA	5297
Q5SWC8	Q5SWC8			PIBF1	10464
F8W1H8	F8W1H8			PIDD1	55367
J3KRB3	J3KRB3			PIGO	84720
E9PK58	E9PK58			PILRB	29990
C9JJQ8	C9JJQ8			PIM2	11040
H7C5L4	H7C5L4			PIN4	5303
H0YMD9	H0YMD9			PINX1	54984
Q8IXW7	Q8IXW7			PIP	5304
A8MYB8	A8MYB8			PKHD1	5314
K7ERT8	K7ERT8			PKP2	5318
H0YJW3	H0YJW3			PKP3	11187
J3QLC8	J3QLC8			PKP4	8502
V9GYG0	V9GYG0			PLCB1	23236
F5H6P7	F5H6P7			PLCB3	5331
I3L3P7	I3L3P7			PLCB4	5332
Q5TAP6	UT14C			PLCD1	5333
Q96SI9	STRBP			PLCD3	113026
O95793	STAU1			PLCG1	5335
P55072	TERA			PLCL2	23228
Q6ZMP0	THSD4			PLD5	200150
P62318	SMD3			PLEC	5339
P62306	RUXF			PLOD1	5351
Q5QJE6	TDIF2			PLOD3	8985
Q6DKI1	RL7L			PLPP2	8612
P45877	PPIC			PLRG1	5356
Q96FV9	THOC1			PLTP	5360
P62910	RL32			PLVAP	83483
P62280	RS11			PML	5371
Q9H853	TBA4B			PMP22	5376
Q27J81	INF2			PMP22	5827
P83111	LACTB			PMS1	5378
O00746	NDKM			PMS2	5395
Q00688	FKBP3			PMVK	10654
Q9NQS7	INCE			PNISR	25957
O43790	KRT86			PNMA2	10687
Q5SRE5	NU188			PNMA5	114824
P00338	LDHA			PNO1	56902
Q1ED39	KNOP1			PODN	127435
O00267	SPT5H			POF1B	79983
P22090	RS4Y1			POGZ	23126
Q8TD47	RS4Y2			POTEE	445582
Q16576	RBBP7			POTEF	728378
Q13838	DX39B			POTEI	653269
P05204	HMGN2			POTEJ	653781
P78385	KRT83			PP1A	5499
Q10567	AP1B1			PP1B	5500
P59998	ARPC4			PP4R4	57718
O00148	DX39A			PPIA	5478
P49411	EFTU			PPIB	5479
Q9P258	RCC2			PPIC	5480
H0Y9P0	H0Y9P0			PPID	5481
D3YTB1	D3YTB1			PPIE	10450
A0A494BZU9	A0A494BZU9			PPIF	10105
F8W727	F8W727			PPIG	9360
A0A087WWS1	A0A087WWS1			PPIH	10465
A0A087WU93	A0A087WU93			PPIL3	53938
Q5JW30	Q5JW30			PPIL4	85313
B1AK85	B1AK85			PPM1G	5496
G3V579	G3V579			PPM1K	152926
G3V5F0	G3V5F0			PPM1M	132160
A0A2R8YFU2	A0A2R8YFU2			PQBP1	10084
K7EKJ9	K7EKJ9			PRAG1	157285
F5H669	F5H669			PRB4	5545
H7C5W8	H7C5W8			PRDX1	5052
A0A6Q8PHG2	A0A6Q8PHG2			PRDX2	7001
A0A6Q8PH71	A0A6Q8PH71			PRDX3	10935
J3QLN6	J3QLN6			PRDX3	4228
C9JEH7	C9JEH7			PRDX4	10549
A0A6Q8PGN3	A0A6Q8PGN3			PRDX6	25824
A6NL93	A6NL93			PRDX6	9588
A0A590UJB9	A0A590UJB9			PRKDC	5591
F5H3Y4	F5H3Y4			PRKRA	30062
H7C2K3	H7C2K3			PRKRA	8575
D6RCF2	D6RCF2			PRP17	51362
A0A087WXU8	A0A087WXU8			PRP19	27339
D6RGZ6	D6RGZ6			PRP4	8899
C9JKY1	C9JKY1			PRP4	9128
F8WD59	F8WD59			PRP6	24148
E9PP50	E9PP50			PRP8	10594
G3V3A4	G3V3A4			PRPF3	9129
E9PFW8	E9PFW8			PRR30	339779
M0R1A7	M0R1A7			PRR36	80164
F6XFR5	F6XFR5			PRR5	55615
F8VRZ4	F8VRZ4			PRRT4	401399
M0R210	M0R210			PSA	29968
A0A087WWT3	A0A087WWT3			PSA	354
A0A0G2JJQ6	A0A0G2JJQ6			PSA	9520
A0A0B4J230	A0A0B4J230			PSD2	84249
E9PPY6	E9PPY6			PSIP1	11168
E9PLU6	E9PLU6			PSMD2	5708
A0A6Q8PF29	A0A6Q8PF29			PSMD2	6184
A0A087WYY5	A0A087WYY5			PSMD4	5710
M0R3H0	M0R3H0			PSMD5	5711
F8WCF6	F8WCF6			PSPC1	55269
E9PQ57	E9PQ57			PTBP1	5725
G3V1A4	G3V1A4			PTBP2	58155
A0A2R8YDN5	A0A2R8YDN5			PTBP3	9991
H3BV41	H3BV41			PTGIS	5740
F2Z2X0	F2Z2X0			PTPA	5524
A0A3B3IS67	A0A3B3IS67			PTPA	5786
E7ETR0	E7ETR0			PTPRB	5787
A0A2R8Y4F5	A0A2R8Y4F5			PTPRD	5789
E9PC52	E9PC52			PTPRE	5791
C9JK18	C9JK18			PTPRG	5793
A0A087WX41	A0A087WX41			PTPRR	374462
A8MYV2	A8MYV2			PTPRR	5801
A0A087WZQ6	A0A087WZQ6			PTPRS	5802
A2AB13	A2AB13			PTPRU	10076
J3QRL2	J3QRL2			PTPRU	5800
E9PMM9	E9PMM9			PUF60	22827
G3XAC6	G3XAC6			PUM3	9933
Q49AN9	Q49AN9			PUS7	54517
C9J8U1	C9J8U1			PWP1	11137
A0A6Q8PH25	A0A6Q8PH25			PWP2	5822
F5H013	F5H013			PXMP2	5376
I3L445	I3L445			PXMP2	5827
H3BT29	H3BT29			PYM1	84305
A0A590UK79	A0A590UK79			PZP	5858
M0R2D3	M0R2D3			QCR2	7385
A0A6Q8PHA2	A0A6Q8PHA2			QCR6	7388
Q4TT34	Q4TT34			QCR8	27089
Q7L0Y3	TM10C			RAB10	10890
Q9NU22	MDN1			RAB13	5872
Q9H0D6	XRN2			RAB15	376267
Q9UBU9	NXF1			RAB1A	5861
Q96G21	IMP4			RAB1B	81876
Q5T9A4	ATD3B			RAB35	11021
P15559	NQO1			RAB3D	9545
O95232	LC7L3			RAB8A	4218
Q14533	KRT81			RAB8B	51762
P35527	K1C9			RACK1	10399
Q8NEJ9	NGDN			RAD17	5884
Q9NY12	GAR1			RAD18	56852
Q13310	PABP4			RAD21	5885
Q9Y3C1	NOP16			RAD50	10111
P00352	AL1A1			RADIL	55698
O43813	LANC1			RAG2	5897
P50402	EMD			RAI14	26064
O94992	HEXI1			RAI3	9052
Q9BYG3	MK67I			RALY	22913
O00303	EIF3F			RALYL	138046
Q8N8A6	DDX51			RAMP2	10266
P04083	ANXA1			RAN	5901
Q9HB71	CYBP			RAP1A	5906
Q8IWS0	PHF6			RAP1B	5908
H0YA96	H0YA96			RBBP4	5928
A0A087X106	A0A087X106			RBBP5	5929
A0A6Q8PGC7	A0A6Q8PGC7			RBBP7	5931
A0A0D9SGE8	A0A0D9SGE8			RBL2	5934
F8WDD7	F8WDD7			RBM10	8241
D6R9Q9	D6R9Q9			RBM14	10432
H3BPG5	H3BPG5			RBM15	64783
F8VWV9	F8VWV9			RBM19	9904
A0A6Q8PF44	A0A6Q8PF44			RBM20	282996
M0QYM7	M0QYM7			RBM22	55696
E9PQU5	E9PQU5			RBM23	55147
I3L404	I3L404			RBM25	58517
K7EKW9	K7EKW9			RBM26	64062
F5H3U9	F5H3U9			RBM27	54439
H0Y8G5	H0Y8G5			RBM28	55131
H3BUJ5	H3BUJ5			RBM3	5935
E9PM36	E9PM36			RBM39	9584
A0A087WYD1	A0A087WYD1			RBM42	79171
H0YKU1	H0YKU1			RBM46	166863
H0Y714	H0Y714			RBM5	10181
M0R0P7	M0R0P7			RBM8A	112846
J3QKZ9	J3QKZ9			RBM8A	9939
H0YKN4	H0YKN4			RBMX	27316
K7EQR9	K7EQR9			RBP1	5926
A0A1W2PRR2	A0A1W2PRR2			RBP1	5947
A0A6Q8PFF5	A0A6Q8PFF5			RBP2	23504
D6RAF8	D6RAF8			RBP2	5948
A0A0A6YYG9	A0A0A6YYG9			RBP56	8148
H0YNB8	H0YNB8			RCC1	1104
V9GY57	V9GY57			RCC2	55920
J3KT29	J3KT29			RCL1	10171
A0A0A0MRF8	A0A0A0MRF8			RCN2	5955
H7C3A1	H7C3A1			RCN3	57333
A0A6Q8PH63	A0A6Q8PH63			RCOR2	283248
A0A087WVZ1	A0A087WVZ1			RED	3550
C9JD32	C9JD32			RED	8444
A0A075B6E2	A0A075B6E2			REG3G	130120
E9PN18	E9PN18			REG4	83998
M0R3D6	M0R3D6			RELB	5971
F8WDT8	F8WDT8			RENT1	5976
F8VR77	F8VR77			REPS1	85021
Q5JRC6	Q5JRC6			REPS2	9185
B1ANR0	B1ANR0			RET	5979
C9J826	C9J826			REV3L	5980
A0A6Q8PFW4	A0A6Q8PFW4			REXO4	57109
J3KPP4	J3KPP4			RFC3	5983
A0A087X118	A0A087X118			RFC4	5984
J3KS25	J3KS25			RFWD3	55159
S4R3D5	S4R3D5			RGL3	57139
Q6IPX4	Q6IPX4			RGPD1	400966
D6RBK5	D6RBK5			RGPD1	9827
D6RGJ6	D6RGJ6			RGPD2	729857
H7C2Y7	H7C2Y7			RGPD3	653489
E9PN25	E9PN25			RGPD4	285190
B4DLR8	B4DLR8			RGPD5	84220
A0A0U1RQH7	A0A0U1RQH7			RGPD8	727851
M0QYR1	M0QYR1			RGS14	10636
P61254	RL26			RGS22	26166
P16989	YBOX3			RGS4	5999
Q13769	THOC5			RHOF	54509
Q92804	RBP56			RHOH	399
P26373	RL13			RHOQ	23433
P49790	NU153			RHPN1	114822
P35269	T2FA			RIC1	57589
P46781	RS9			RIC8B	55188
P46783	RS10			RILP	144165
Q9Y3A4	RRP7A			RILP	83547
Q15365	PCBP1			RIN1	9610
Q9UPN3	MACF1			RING1	6015
P19012	K1C15			RING2	6045
P84090	ERH			RING2	7923
Q01813	PFKAP			RINT1	60561
P62277	RS13			RIOK1	83732
P62913	RL11			RIOK3	8780
O75340	PDCD6			RIOX1	79697
O95782	AP2A1			RIPK2	8767
P60981	DEST			RIPK3	11035
P49916	DNLI3			RL14	9045
P35221	CTNA1			RMI2	116028
Q13347	EIF3I			RNF17	56163
Q68CZ1	FTM			RNF6	6049
P46013	KI67			RNPC3	55599
Q5T3I0	GPTC4			RNPS1	10921
Q58FF7	H90B3			RO52	6737
P49736	MCM2			RO60	6738
Q9NZB2	F120A			ROCK2	9475
P56182	RRP1			RORB	6096
A0A2R8YDP2	A0A2R8YDP2			RORG	6097
E7ENR5	E7ENR5			RPA1	25885
A0A0A0MQU1	A0A0A0MQU1			RPA1	6117
S4R3C2	S4R3C2			RPA2	6118
C9JZG1	C9JZG1			RPA2	84172
M0R1W6	M0R1W6			RPAC1	9533
M0QY37	M0QY37			RPAC2	51082
M0QX14	M0QX14			RPAP2	79871
Q96HY3	Q96HY3			RPAP3	79657
H3BQK9	H3BQK9			RPB1	5430
A0A2R8Y4H0	A0A2R8Y4H0			RPB11	5439
E9PPG9	E9PPG9			RPB2	5431
H0YIC5	H0YIC5			RPB3	5432
H0YJH7	H0YJH7			RPB7	5436
Q5VVC8	Q5VVC8			RPB9	5438
H3BV03	H3BV03			RPF1	4734
K7EM90	K7EM90			RPF1	80135
H3BRI8	H3BRI8			RPF2	84154
J3QQQ9	J3QQQ9			RPN1	5708
A0A087WX34	A0A087WX34			RPN1	6184
D6RIC3	D6RIC3			RPP29	10775
M0R0X0	M0R0X0			RPP30	10556
C9JTX4	C9JTX4			RRBP1	6238
D6RDL0	D6RDL0			RRP1	23076
J3QQV1	J3QQV1			RRP1	8568
D6RIA2	D6RIA2			RRP12	23223
A0A0C4DGU5	A0A0C4DGU5			RRP15	51018
A0A087WSZ2	A0A087WSZ2			RRP1B	23076
A0A2R8Y4D6	A0A2R8Y4D6			RRP1B	8568
H3BPE1	H3BPE1			RRP5	22984
M0R117	M0R117			RRP7A	27341
H0YMF4	H0YMF4			RRP8	23378
A0A087X1A5	A0A087X1A5			RRS1	23212
H3BS47	H3BS47			RSF1	51773
J3QRI7	J3QRI7			RSRC2	65117
J3QRC4	J3QRC4			RSU1	6251
A0A2R8YDY3	A0A2R8YDY3			RTCB	51493
A0A3B3IRW1	A0A3B3IRW1			RTN1	6252
A0A087WY29	A0A087WY29			RTN3	10313
J3QSZ5	J3QSZ5			RTRAF	51637
M0R042	M0R042			RTTN	25914
H3BR27	H3BR27			RUFY1	80230
A0A2R8YEC5	A0A2R8YEC5			RUFY2	55680
H3BM93	H3BM93			RYR3	6263
A0A087X059	A0A087X059			S100P	6286
M0QY85	M0QY85			S1PR4	8698
E7EU85	E7EU85			SAC2	22876
H3BNN5	H3BNN5			SACS	26278
C9JDL2	C9JDL2			SAFB1	6294
H0Y8E6	H0Y8E6			SAFB2	9667
C9JUG7	C9JUG7			SALL4	57167
G3V361	G3V361			SAM50	25813
H7BZW6	H7BZW6			SAMD9	54809
C9J1E7	C9J1E7			SAP18	10284
A2AB11	A2AB11			SART3	9733
Q5T3R7	Q5T3R7			SAS10	57050
A0A590UJI2	A0A590UJI2			SAS6	163786
I3L501	I3L501			SATB1	6304
M0R278	M0R278			SATB2	23314
H7C0A3	H7C0A3			SBNO1	55206
V9GZ17	V9GZ17			SBNO2	22904
H0YBG7	H0YBG7			SCG2	7857
S4R3G0	S4R3G0			SCG3	29106
A0A499FJW5	A0A499FJW5			SCG3	6445
A0A2R8Y4A2	A0A2R8Y4A2			SCLT1	132320
A0A087X2G6	A0A087X2G6			SDC1	6382
C9JKT2	C9JKT2			SDC4	6385
H3BNX3	H3BNX3			SDHA	6389
A0A5F9ZGX0	A0A5F9ZGX0			SDK1	221935
A0A0J9YWK2	A0A0J9YWK2			SDS3	64426
A2A3R5	A2A3R5			SEC13	6396
M0QZL7	M0QZL7			SEH1	81929
H3BQ34	H3BQ34			SELS	55829
D6RCR4	D6RCR4			SELT	51714
P62851	RS25			SELV	348303
Q9Y2W2	WBP11			SENP1	29843
P21281	VATB2			SENP3	26168
Q14146	URB2			SENP6	26054
P55735	SEC13			SEPP1	6414
P35637	FUS			SEPT2	23157
P13646	K1C13			SEPT2	4735
Q53GS7	GLE1			SEPT4	5414
P33993	MCM7			SEPT7	989
P20591	MX1			SEPT9	10801
Q9H501	ESF1			SERA	26227
P48741	HSP77			SET	6418
P62314	SMD1			SET1B	23067
P08708	RS17			SETD3	84193
Q15646	OASL			SETX	23064
P18077	RL35A			SF3A1	10291
Q9UNX3	RL26L			SF3A2	8175
P62899	RL31			SF3A3	10946
O43684	BUB3			SF3B1	10992
O75616	ERAL1			SF3B1	23451
Q99525	H4G			SF3B2	10992
Q7L2E3	DHX30			SF3B2	23451
Q9P1U1	ARP3B			SF3B3	23450
P45973	CBX5			SF3B3	79595
Q58FF8	H90B2			SF3B4	10262
P69905	HBA			SF3B5	83443
Q9H0C2	ADT4			SF3B6	51639
Q9BUQ8	DDX23			SFPQ	6421
Q13123	RED			SGO2	151246
Q14684	RRP1B			SGPL1	8879
C9JRJ8	C9JRJ8			SGT1	10910
M0R1M5	M0R1M5			SHBG	6462
A0A140T959	A0A140T959			SHIP1	3635
B7Z4E3	B7Z4E3			SHOX2	6474
H3BNV2	H3BNV2			SIKE1	80143
H3BNC9	H3BNC9			SIM2	6493
H7BXY3	H7BXY3			SIMC1	375484
G3V2X9	G3V2X9			SKA1	220134
H0YJ17	H0YJ17			SKAP1	8631
J3KSI6	J3KSI6			SKAP2	8935
X6R6Z1	X6R6Z1			SKP1	6500
D6RFZ9	D6RFZ9			SKP2	6502
A0A3B3ISY1	A0A3B3ISY1			SLIT2	6586
E5RIT6	E5RIT6			SLIT2	9353
C9JU56	C9JU56			SLIT3	6585
K7ERE3	K7ERE3			SLIT3	6586
G3V4X8	G3V4X8			SLK	2534
E9PQB7	E9PQB7			SLK	9748
E9PIN3	E9PIN3			SLMAP	7871
D6RBD0	D6RBD0			SLTM	4233
E9PJT3	E9PJT3			SLTM	79811
H3BV11	H3BV11			SLU7	10569
A0A0A0MRL0	A0A0A0MRL0			SMAP	10902
E9PPT0	E9PPT0			SMAP	10944
C9JP48	C9JP48			SMAP	22920
A0A024QZ42	A0A024QZ42			SMC1A	8243
E9PQ96	E9PQ96			SMC1B	27127
Q5SV16	Q5SV16			SMC2	10592
X6R2L4	X6R2L4			SMC3	9126
H3BPE7	H3BPE7			SMC5	23137
C9JYW1	C9JYW1			SMC6	79677
E9PMU7	E9PMU7			SMD3	6634
C9JVQ0	C9JVQ0			SMG5	23381
H0YJ11	H0YJ11			SMG8	55181
B8ZZ10	B8ZZ10			SMN	3925
C9JBJ7	C9JBJ7			SMN	6638
A0A494C024	A0A494C024			SMOC1	64093
B7Z4C8	B7Z4C8			SMU1	55234
A0A075B716	A0A075B716			SMUG1	23583
F8WBR5	F8WBR5			SMYD3	64754
H0YN88	H0YN88			SMYD4	114826
A0A6Q8PHG0	A0A6Q8PHG0			SMYD5	10322
A0A0M3HER2	A0A0M3HER2			SN	6614
G3V479	G3V479			SN	7857
F6THM6	F6THM6			SND1	27044
E9PJH4	E9PJH4			SNRPA	6626
B1AHB1	B1AHB1			SNW1	22938
A0A0J9YXV4	A0A0J9YXV4			SNX13	23161
D6RJA6	D6RJA6			SNX2	6643
H0YN06	H0YN06			SNX22	79856
H7C2Q2	H7C2Q2			SNX25	83891
A0A6Q8PHS8	A0A6Q8PHS8			SOCS6	122809
A0A087WVT9	A0A087WVT9			SOCS6	9306
K7EII0	K7EII0			SOGA3	387104
G3V2J8	G3V2J8			SON	6651
A0A0U1RRI3	A0A0U1RRI3			SOX6	55553
H0YN52	H0YN52			SP100	6672
H7C2W9	H7C2W9			SP110	3431
E9PK82	E9PK82			SP110	5376
F5H1N9	F5H1N9			SP140	11262
M0QZ52	M0QZ52			SP3	6670
D6RAW4	D6RAW4			SP9	100131390
C9J5V9	C9J5V9			SPAG6	9576
A0A140T974	A0A140T974			SPB1	117246
A0A087X2D0	A0A087X2D0			SPB1	24140
Q9NXF1	TEX10			SPC24	147841
Q96I25	SPF45			SPCS2	9789
Q9NQZ2	SAS10			SPF27	10286
Q04837	SSBP			SPF30	10285
P62241	RS8			SPF45	84991
Q14257	RCN2			SPG17	26580
P83731	RL24			SPG7	6687
Q8NI27	THOC2			SPT2	144108
Q9Y224	RTRAF			SPT5H	6829
P62081	RS7			SPT6H	6830
Q14966	ZN638			SPTA1	6708
Q6PL18	ATAD2			SQOR	58472
Q5M775	CYTSB			SR140	23350
Q9NVX2	NLE1			SRA1	10011
P53779	MK10			SRA1	6662
Q75N03	HAKAI			SRP14	6727
P45984	MK09			SRP54	6729
A7E2Y1	MYH7B			SRP68	6730
P62917	RL8			SRP72	6731
P63220	RS21			SRPK1	6732
Q9H930	SP14L			SRPK2	6733
P45983	MK08			SRPK3	26576
Q14244	MAP7			SRPRB	58477
P62826	RAN			SRPX	8406
Q96SB4	SRPK1			SRRM1	10250
P25705	ATPA			SRRM2	23524
Q5VTR2	BRE1A			SRRT	51593
Q9NV31	IMP3			SRSF1	6426
Q09666	AHNK			SRSF2	6427
Q9BPX5	ARP5L			SRSF3	6428
O00214	LEG8			SRSF4	6429
P63241	IF5A1			SRSF5	6430
P63104	1433Z			SRSF6	6431
Q9NQT5	EXOS3			SRSF7	6432
Q9BR76	COR1B			SRSF8	10929
Q92979	NEP1			SRSF9	8683
O60216	RAD21			SSBP	6742
J3KNK1	J3KNK1			SSF1	56342
A0A2R8Y879	A0A2R8Y879			SSR1	6745
Q5STU3	Q5STU3			SSR2	6746
D6RAS7	D6RAS7			SSRP1	6749
H0YMM0	H0YMM0			SSXT	6760
H3BLV9	H3BLV9			ST18	9705
A0A286YFC0	A0A286YFC0			STAB2	55576
A0A2R8Y7C0	A0A2R8Y7C0			STAG1	10274
E9PHS0	E9PHS0			STAG1	56937
J3KSZ0	J3KSZ0			STAG2	10735
A0A286YFI3	A0A286YFI3			STAG3	10734
D6RJF9	D6RJF9			STAM2	10254
E7ERV5	E7ERV5			STAT1	6772
H3BRK3	H3BRK3			STAU1	6780
C9JYW2	C9JYW2			STAU2	27067
C9JXB8	C9JXB8			STING	340061
A0A2R8YEM5	A0A2R8YEM5			STIP1	10963
A0A2R8Y7H1	A0A2R8Y7H1			STK10	6793
E9PJA7	E9PJA7			STK11	6794
A0A0U1RQL8	A0A0U1RQL8			STK24	6788
A0A286YEV8	A0A286YEV8			STK24	8428
Q5JP01	Q5JP01			STK25	10494
J3QLQ6	J3QLQ6			STK26	51765
A0A286YF19	A0A286YF19			STMP1	647087
C9JTT6	C9JTT6			STOM	2040
J3QLV0	J3QLV0			STPG2	285555
E9PN19	E9PN19			STRBP	55342
D6RCB9	D6RCB9			STRN	6801
A0A286YF83	A0A286YF83			STS	412
U5Y3L1	U5Y3L1			STX1A	6804
G3XAM7	G3XAM7			SULF2	55959
A0A286YFD7	A0A286YFD7			SUMO2	6613
A0A286YEW9	A0A286YEW9			SUMO3	6612
A0A286YFN2	A0A286YFN2			SUMO4	387082
M0QZC5	M0QZC5			SUN1	23353
E9PLY5	E9PLY5			SUN2	25777
D6RCB1	D6RCB1			SUN3	256979
A0A286YFE2	A0A286YFE2			SURF6	6838
A0A286YF35	A0A286YF35			SVIL	6840
A0A0C4DG98	A0A0C4DG98			SYCE1	93426
A0A286YEV3	A0A286YEV3			SYDE2	84144
A0A286YFJ6	A0A286YFJ6			SYF1	56949
F6RFD5	F6RFD5			SYNE2	23224
F8VTY2	F8VTY2			SYNJ2	8871
U3KQ48	U3KQ48			SYNPO	11346
B8ZZ47	B8ZZ47			SYPL2	284612
V9GYA2	V9GYA2			SYT13	57586
A0A0C4DH44	A0A0C4DH44			SYTL2	54843
A0A2R8YFH6	A0A2R8YFH6			SYVN1	84447
A0A494C166	A0A494C166			SZT2	23334
A0A286YFM6	A0A286YFM6			T2R60	338398
I3L246	I3L246			TAB1	10454
A0A286YEQ7	A0A286YEQ7			TAB3	257397
Q8WVC2	Q8WVC2			TAF1	6872
K7ELP0	K7ELP0			TAF1L	138474
A0A590UJG2	A0A590UJG2			TAF4	6874
C9JLB1	C9JLB1			TAF4B	6875
H0YKU6	H0YKU6			TAF7	6879
A0A286YES9	A0A286YES9			TANC1	85461
A0A1P0B7D2	A0A1P0B7D2			TAOK1	57551
C9JNW5	C9JNW5			TAOK3	51347
I3L234	I3L234			TAP1	23541
F8VZ45	F8VZ45			TAP1	6890
A0A590UJL8	A0A590UJL8			TAP26	29080
X6RJY0	X6RJY0			TASOR	23272
F6U211	F6U211			TBCD	6904
U3KQR5	U3KQR5			TBCEL	219899
F8VRD2	F8VRD2			TBL1X	6907
A0A286YEZ8	A0A286YEZ8			TBL1Y	90665
[truncated: 9,973 more rows]
